# Supplementary material for: Placental DNA methylation signatures of maternal smoking during pregnancy and potential impacts on fetal growth
Source: Nat Commun. 2021 Aug 24;12:5095. doi: 10.1038/s41467-021-24558-y (PMC8384884; doi:10.1038/s41467-021-24558-y)
Supplement: Supplementary file 3 — Supplementary Data 1-23 [file 41467_2021_24558_MOESM3_ESM.zip]

Archive with 23 entries (23 files):
- Supplementary Data/SuppData1_CohortCharacteristics.xlsx
- Supplementary Data/SuppData10_GenesForEnrichment.xlsx
- Supplementary Data/SuppData11_Pathways_Annotation.xlsx
- Supplementary Data/SuppData12_Pathways_eQTM.xlsx
- Supplementary Data/SuppData13_TFs_Annotation.xlsx
- Supplementary Data/SuppData14_TFs_eQTM.xlsx
- Supplementary Data/SuppData15_Phenotypes_Annotation.xlsx
- Supplementary Data/SuppData16_Phenotypes_eQTM.xlsx
- Supplementary Data/SuppData17_SNPlist.xlsx
- Supplementary Data/SuppData18_GA_Meta.xlsx
- Supplementary Data/SuppData19_PT_Meta.xlsx
- Supplementary Data/SuppData2_Inflation_NumberHits_PerCohort.xlsx
- Supplementary Data/SuppData20_BW_Meta.xlsx
- Supplementary Data/SuppData21_BL_Meta.xlsx
- Supplementary Data/SuppData22_HC_Meta.xlsx
- Supplementary Data/SuppData23_Cord_Plac_Comp.xlsx
- Supplementary Data/SuppData3_MetaAnalysis_AnyMSDP_NoPCT.xlsx
- Supplementary Data/SuppData4_MetaAnalysis_SustMSDP_NoPCT.xlsx
- Supplementary Data/SuppData5_MetaAnalysis_AnyMSDP_PCTadj.xlsx
- Supplementary Data/SuppData6_MetaAnalysis_SustMSDP_PCTadj.xlsx
- Supplementary Data/SuppData7_HetPVals_CompareModels.xlsx
- Supplementary Data/SuppData8_MetaRes_AfterBACON_WithAnnotations.xlsx
- Supplementary Data/SuppData9_eQTM_All_AssociatedGenesCpGs.xlsx
