# Supplementary material for: Placental DNA methylation signatures of maternal smoking during pregnancy and potential impacts on fetal growth
Source: Nat Commun. 2021 Aug 24;12:5095. doi: 10.1038/s41467-021-24558-y (PMC8384884; doi:10.1038/s41467-021-24558-y)
Supplement: Supplementary file 3 — Supplementary Data 1-23 [file 41467_2021_24558_MOESM3_ESM.zip › Supplementary Data/SuppData1_CohortCharacteristics.xlsx]

## Sheet: SD1
Supplementary Data 1. Distribution of maternal smoking during pregnancy, demographic vriables, birth outcomes, and covariates, by cohort. MSDP = Maternal Smoking During Pregnany; SD = Standard Deviation.
		AQUA (N=99)			EDEN (N=647)			Gen3G (N=151)			GENEIDA (N=87)			INMA (N=166)			NHBCS (N=310)			RICHS (N=240)
Variable	Category	N	Mean ± SD or %	N missing	N	Mean ± SD or %	N missing	N	Mean ± SD or %	N missing	N	Mean ± SD or %	N missing	N	Mean ± SD or %	N missing	N	Mean ± SD or %	N missing	N	Mean ± SD or %	N missing
Any MSDP	No	75	0.7576	0	446	0.689335	0	138	0.913907	0	67	0.7701	0	119	0.7169	0	290	0.9355	0	221	0.92	0
	Yes	24	0.2424		201	0.310665		13	0.0860927		20	0.2299	0	47	0.2831		20	0.0645	0	19	0.08	0
Sustained MSDP	No	75	0.7576	0	446	0.689335	11	NA	NA	NA	67	0.8276	0	119	85..54%	0	NA	NA	NA	NA	NA	NA
	Yes	4	0.0404		124	0.191654					15	0.1724	0	24	0.1446
Maternal age (continuous)	Mean (SD)	99	32.37 ± 4.90	0	647	29,04 ± 5,04	0	151	27.79 ± 4.07	0	87	31.4±4.3	NA	166	32.27 ± 3.94	0	310	31.64 ± 4.93	0	240	30.6 ± 5.1	0
Parity	0	48	0.4848	0	285	0.440495	1	77	0.509934	0	49	0.5632	NA	99	0.5964	0	127	0.4097	0	64	0.2667	0
	>=1	51	0.5152		361	0.55796		74	0.490066		38	0.4368		67	0.4036		183	0.5903		176	0.7333
Maternal education	Primary or without education	0	0	0			1	NA	NA	NA	4	0.046	NA	31	0.1867	0	37	0.1194	0	46	0.1917	0
	Secondary	50	0.5051		178	0.275116					58	0.6667		76	0.4578		147	0.4742		106	0.4417
	University	49	0.4949		466	0.720247					25	28.74		59	0.3554		126	0.4064		88	0.3667
Selection factor: Birth Size by Gestational Age	Small for Gestational Age (SGA)	NA	NA	NA	NA	NA	NA	NA	NA	NA	16	0.1724	NA	NA	NA	NA	NA	NA	NA	36	0.15	0
	Adequate for Gestational Age (AGA)										56	0.6437								121	0.5042	NA
	Large for Gestational Age (LGA)										15	0.1724								83	0.3458	NA
Birth weight (g)	Mean (SD)	99	3569.89 ± 551.47	0	647	3311 ± 476	0	151	3438 ± 462	0	87	3347.47 ± 494.34	NA	165	3298 ± 410.65	1	308	3413.07 ± 494.86	2	240	3589.1 ± 691.2	0
Gestational age (weeks)	Mean (SD)	99	39.19± 1.23	0	647	39,8 ± 1,66	0	151	39.45 ± 1.12	0	87	39.92 ± 1.35	NA	166	39.62 ± 1.31	0	310	39.38 ± 1.6	0	240	39.4 ± 1	0
Preterm birth (<37 weeks)	Yes	0	0	0	29	0.0448223	0	1	0.00662252	0	0	0	NA	4	0.0241	1	17	0.0548	0	0	0	0
	No	99	1		618	0.955178		150	0.993377		87	1		161	0.9699		293	0.9452	0	240	1	0
Ancestry	White	99	1	0	632	0.9768	3	151	1	0	87	1	NA	166	1	NA	310	1	0	240	1	0
	Non-white	0	0		12	0.0185		0	0		0	0		0	0		0	0		0	0
Sex of the child	Male	51	0.5152	0	338	0.522411	0	73	0.483444	0	45	0.5172	NA	84	0.506	0	163	0.5258	0	124	0.5167	0
	Female	48	0.4848		309	0.477589		78	0.516556		42	0.4828		82	0.494		147	0.4742		116	0.4833
Maternal age (categories)	<25	5	0.0505	0	130	0.200927	NA	31	0.205298	0	6	0.069	NA	6	0.0361	0	29	0.0935	0	32	0.1333	0
	25-30	30	0.303		274	0.423493		76	0.503311		25	0.2874		72	0.4337		190	0.6129		84	0.35
	>30	64	0.6465		243	0.37558		44	0.291391		56	0.6437		88	0.5301		91	0.2935		124	0.5167
Socioeconomic status	I	NA	NA	NA	124	0.191654	NA	NA	NA	NA	NA	NA	NA	19	0.1145	0	NA	NA	NA	NA	NA	NA
	II				112	0.173107								21	0.1265
	III				150	0.231839								54	0.3253
	IV				141	0.217929								59	0.3554
	V				120	0.185471								13	0.0783
