# Supplementary material for: Placental DNA methylation signatures of maternal smoking during pregnancy and potential impacts on fetal growth
Source: Nat Commun. 2021 Aug 24;12:5095. doi: 10.1038/s41467-021-24558-y (PMC8384884; doi:10.1038/s41467-021-24558-y)
Supplement: Supplementary file 3 — Supplementary Data 1-23 [file 41467_2021_24558_MOESM3_ESM.zip › Supplementary Data/SuppData10_GenesForEnrichment.xlsx]

## Sheet: SD10
	Supplementary Data 10: Lists of the eQTM genes and Illumina Annotated genes that were used for functional enrichment analyses; the gene annotations that needed to be manually recoded in order to have an identifiable HGNC gene name are listed in the last column.
Bonferroni eQTM (All Genes)	eQTM Mapped Gene List	Illumina Annotated Gene List	Recoded Gene Names
KIAA1211	KIAA1211	PRKCZ	TXNDC6 to NME9
SLC29A3	SLC29A3	CEP104	CCDC46 to CEP112
GRK3	GRK3	CASZ1	LOC100131496 to LOC100131496
TGFB1	TGFB1	VPS13D	C2ORF62 to CATIP
ASB2	ASB2	TMEM51	C11ORF84 to SPINDOC
SULT2B1	SULT2B1	ALDH4A1	GPR116 to ADGRF5
MARCH3	MARCH3	EPHB2	C11ORF80 to C11ORF80
ORMDL3	ORMDL3	FUCA1	C2ORF72 to C2ORF72
CRAT	CRAT	TINAGL1	C22ORF25 to TANGO2
SYNGR1	SYNGR1	AK2	ADRBK2 to GRK3
EPHB2	EPHB2	STK40	JUB to AJUBA
ADCY7	ADCY7	SCMH1	GRAMD3 to GRAMD2B
ARMC9	ARMC9	GUCA2B	C1ORF203 to ATP1A1-AS1
DAPP1	DAPP1	ST3GAL3	C15ORF52 to CCDC9B
TBC1D8	TBC1D8	HECTD3	C14ORF159 to DGLUCY
KRT81	KRT81	ZFYVE9	MGC14436 to MGC14436
OTUB2	OTUB2	ECHDC2	CARKD to NAXD
GSDMB	AJUBA	JAK1	KIAA0562 to CEP104
AJUBA	PAG1	GNG12	LOC100134368 to LOC100134368
CCDC97	SH3D21	ATP1A1-AS1	LOC100271831 to LOC100271831
PAG1	CHST6	BCL9	C17ORF108 to LYRM9
SH3D21	IFT52	HIST2H2AA3	C13ORF30 to FAM216B
CHST6	TMEM178A	HIST2H2AA4	C14ORF49 to SYNE3
IFT52	TNFRSF1B	RORC	BRE to BABAM2
TMEM178A	USP46	LY9	GPR56 to ADGRG1
KRT86	SH3GLB2	NDUFS2	SAPS3 to PPP6R3
TNFRSF1B	ACLY	KDM5B	C12ORF34 to FAM222A
USP46	TMEM8A	TMEM63A	LOC285796 to LOC285796
SH3GLB2	EPB41L1	MFSD2B	C17ORF53 to C17ORF53
ACLY	PLEKHO2	BABAM2	C10ORF26 to WBP1L
TMEM8A	PRKCZ	TTC27	FAM60A to SINHCAF
	ALDH4A1	EML4	SFRS1 to SRSF1
	RTN3	PRKCE	NCRNA00157 to CHODL-AS1
	FAM107B	SLC1A4	EIF2C2 to AGO2
	TMEM63A	RAB11FIP5	TENC1 to TNS2
	RORC	TET3	LOC441869 to LOC441869
	DHCR7	DQX1	C3ORF37 to HMCES
	ATP1A1	AUP1	LINS to LINS1
	DQX1	DNAH6	ENTHD2 to TEPSIN
	THG1L	VAMP8	C2ORF68 to C2ORF68
	STON2	SMYD1	FAM73B to MIGA2
	MGAT1	FAM178B	GLTPD1 to CPTP
	LST1	INPP4A	C17ORF78 to C17ORF78
	INTS1	TBC1D8	TCEB3 to ELOA
	DBR1	RALB	BAI2 to ADGRB2
	TET3	SLC38A11	BZRAP1 to TSPOAP1
	FAM222A	DIRC3	C21ORF91 to C21ORF91
	SNN	TNS1	STMP1 to STMP1
	ARTN	ARMC9	SEPP1 to SELENOP
	LYNX1	HDAC4	FAM154A to SAXO1
	ZMYND8	ARPC4	C14ORF93 to C14ORF93
	HR	STAC	ITFG3 to FAM234A
	CORO6	CCDC12	LEPREL4 to P3H4
	RPS6KA5	GNAI2	C19ORF71 to C19ORF71
	ZNF366	MAPKAPK3	PTRF to CAVIN1
	LGR4	PSMD6
	CSF1R	FOXP1
	ZP3	RYBP
	IL1R1	C3orf37
	LEKR1	NME9
	PSG6	PPM1L
	RAP1GAP2	LNX1
	DUSP14	KIAA1211
	CHRNB1	DAPP1
	HIST2H2BE	NPNT
	ZBTB4	PDE5A
	TINAGL1	GAB1
	VWA1	WWC2
	ABR	SDHA
	GPBAR1	TRIO
	ALDOA	RAI14
	DUSP6	CCDC152
	MFSD2A	ZNF366
	WBP1L	IQGAP2
	ARHGEF12	GRAMD2B
	ERBB2	FBN2
	STAC	CXXC5
	PPIA	PFDN1
	ANKDD1A	PDGFRB
	TANGO2	CAMK2A
	ATL3	SYNPO
	RNF43	TNIP1
	CXCL16	THG1L
	SOX13	STK10
	SLC7A5	SLC22A23
	ULK3	TFAP2A
	LMO2	VARS
	SHMT2	SLC26A8
	DCN	PGC
	AHR	CLIC5
	USP46-AS1	ADGRF5
	RAB11FIP5	GSTA3
	CCDC9B	BACH2
	AIF1	SIM1
	FKBP8	NHSL1
	TSTD1	LOC285796
	PGC	TMEM184A
	FUCA1	AHR
	LINC00567	CCM2
	CIAPIN1	NACAD
	CYP1B1	TNS3
	CAPG	RHBDD2
	SAXO1	ZP3
	TNS1	CUX1
	PDE5A	ATXN7L1
	AES	AKR1B1
	RN7SKP91	ZNF282
	C17orf78	ERICH1
	PKIG	RNF122
	GBA2	SGK3
	APOBEC3G	MIR1204
	TMEM240	PVT1
	GGTA1P	AGO2
	LITAF	LY6D
	EPHX3	TLN1
	ADA	AKAP2
	TAF13	GSN
	FRMPD2	PIP5KL1
	EZH1	SH3GLB2
	PKDCC	CRAT
	RN7SK	RALGDS
	GTF3C5	FAM107B
	RAD17P2	FRMPD2
	SNHG15	SLC29A3
	SLC37A1	CAMK2G
	PSMD3	WBP1L
	SYT12	RBM20
	SPTBN2	GRK5
	RN7SL614P	PTPRE
	RAE1	INPP5A
	HIF1A	MRVI1
	ZCWPW1	NAV2
	GGN	CCDC34
	BARX2	LMO2
	OPTC	EHF
	CRYBA1	SPINDOC
	GATA2	SYT12
	SLC36A3	PPP6R3
	COLGALT1	DHCR7
	FNBP1P1	RELT
	SNHG6	HEPHL1
	RHOBTB1	C1QTNF5
	PTPRE	TMEM136
	SLC38A3	BARX2
	FSCN2	TNS2
	UBL7-AS1	LRP1
	GLYR1	SRGAP1
	STAT5A	MGC14436
	RAD54L2	TMEM132C
	S1PR4	SPATA13
	SPHK1	FAM216B
	RAB4B	MBNL2
	LNX1-AS1	NAXD
	VEZF1	AJUBA
	ZRANB1	ADCK1
	R3HDM2	STON2
	RN7SL284P	TTC7B
	NGRN	DGLUCY
	RALB	ASB2
	IFT122	XRCC3
	TFAP2A-AS1	SNORD115-13
	ADCK2	MEIS2
	ABCB1	CCDC9B
	STMP1	TMEM62
	SELENOP	PLEKHO2
	COA7	EDC3
	ARID1A	LOC100134368
	FNDC5	MGRN1
	GPT2	SNN
	HEBP2	GPT2
	CD244	ADCY7
	SEZ6	FTO
	MYO18A	ADGRG1
	HSPB9	CHST6
	SCARNA13	CMIP
	RN7SL610P	RAP1GAP2
	PDZD3	MINK1
	FAM25A	ZBTB4
	CREB3L2	SEZ6
	INPP4A	MYO18A
	LRRC25	CORO6
	ZNF608	DUSP14
	RN7SL817P	PGAP3
	TMEM51	ERBB2
	CYB5R1	GSDMB
	DCTN1	ACLY
	NDUFA4L2	STAT5A
	SNIP1	MSI2
	PODN	SRSF1
	CPNE9	BCAS3
	GATA4	QRICH2
	ELF5	BAHCC1
	CALM1	SBNO2
	ZNF480	GNA11
	IGIP	EPHX3
	GRB7	ELL
	TMEM75	GRAMD1A
	MAPKAPK3	PPP1R14A
	C21orf91	CCDC97
	TRIM17	PSG11
	PRDX3P4	SULT2B1
	PTCH2	ZNF766
	PDE6D	GZF1
	RARG	BCL2L1
	TNFSF12	PKIG
	SUGP1	ZMYND8
	HTRA3	BCAS4
	BRIX1	BMP7
	NAPB	CHODL-AS1
	PDCD2	TIAM1
	NUDT14	RIPK4
		SLC37A1
		TANGO2
		SMTN
		SYNGR1
		LOC441869
		TNFRSF1B
		ZDHHC18
		WDTC1
		PUM1
		MFSD2A
		GLIS1
		PLEKHA6
		THADA
		CATIP
		C2orf72
		LRTM1
		TMEM41A
		ACOX3
		COL25A1
		SLC25A4
		MARCH3
		WWC1
		ARID1B
		CREB5
		COBL
		SLC13A4
		DGKI
		PAG1
		RIPK2
		PHF19
		PARD3
		SGMS1
		RHOBTB1
		DLG5
		GLUD1
		TLL2
		CTBP2
		ADAM12
		SCUBE2
		RTN3
		C11orf80
		FCHSD2
		MYO7A
		SINHCAF
		DUSP6
		TNFSF11
		FNDC3A
		PRKCH
		TSHR
		SYNE3
		CYP1A1
		CREBBP
		ERCC4
		GDPD3
		PAPD5
		ABR
		CD68
		LYRM9
		C17orf53
		CEP112
		PITPNC1
		SLC16A3
		NFIC
		GATAD2A
		RAB4B
		FAM110A
		SGK2
		TXNRD2
		GRK3
		APOBEC3H
		CCND3
		PACS2
		FRMD6
