# Supplementary material for: Placental DNA methylation signatures of maternal smoking during pregnancy and potential impacts on fetal growth
Source: Nat Commun. 2021 Aug 24;12:5095. doi: 10.1038/s41467-021-24558-y (PMC8384884; doi:10.1038/s41467-021-24558-y)
Supplement: Supplementary file 3 — Supplementary Data 1-23 [file 41467_2021_24558_MOESM3_ESM.zip › Supplementary Data/SuppData11_Pathways_Annotation.xlsx]

## Sheet: SD11
Supplementary Data 11: Pathway enrichment was performed with Consensus Path Database (CPDB) utilizing pathways from KEGG, Biocarta, Reactome, and Wikipathways while requiring a minimum of four overlapping genes between our gene set and a pathway, and adjusting for multiple testing with the false dicovery rate (FDR); This gene set include the 284 genes annotated to the 443 MSDP-associated CpGs; ge…
Pathways	Source	External ID	p-value	FDR	MSDP Genes Overlapping with the Pathway	Pathwy Size
Calcium Regulation in the Cardiac Cell	Wikipathways	WP536	1.00602e-05	0.00180078	GRK5; PRKCH; ADCY7; PKIG; CAMK2G; PRKCE; CAMK2A; GNG12; PRKCZ; GNA11; GNAI2	149
Pancreatic adenocarcinoma pathway	Wikipathways	WP4263	4.13995e-05	0.00313833	ERBB2; BCL2L1; RALGDS; TIAM1; RIPK4; JAK1; DUSP6; RALB	89
G Protein Signaling Pathways	Wikipathways	WP35	5.25977e-05	0.00313833	PRKCH; ADCY7; AKAP2; PRKCE; GNG12; PRKCZ; GNA11; GNAI2	92
Myometrial Relaxation and Contraction Pathways	Wikipathways	WP289	8.10084e-05	0.00362513	GRK5; PRKCH; ADCY7; PKIG; CAMK2G; PRKCE; CAMK2A; GNG12; PRKCZ; GUCA2B	155
Pathways in cancer - Homo sapiens (human)	KEGG	path:hsa05200	0.000209427	0.0074975	ERBB2; BCL2L1; RALB; ADCY7; RALGDS; PDGFRB; GNAI2; CCND3; CAMK2G; CAMK2A; GNG12; GSTA3; STAT5A; EML4; GNA11; CTBP2; TXNRD2; JAK1; CREBBP	526
Non-genomic actions of 1,25 dihydroxyvitamin D3	Wikipathways	WP4341	0.000428261	0.0127764	PRKCH; CAMK2G; PRKCE; CAMK2A; PRKCZ; JAK1	68
G alpha (z) signalling events	Reactome	R-HSA-418597	0.000550036	0.0140652	PRKCH; ADCY7; GNAI2; GNG12; PRKCE	47
Cholinergic synapse - Homo sapiens (human)	KEGG	path:hsa04725	0.00116162	0.0243974	ADCY7; CREB5; CAMK2G; CAMK2A; GNG12; GNA11; GNAI2	112
bioactive peptide induced signaling pathway	BioCarta	biopeptidespathway	0.00122668	0.0243974	STAT5A; CAMK2G; CAMK2A; GNA11	33
Amino Acid metabolism	Wikipathways	WP3925	0.00198666	0.0245401	VARS; GPT2; PPM1L; GLUD1; SDHA; ACLY	91
Signaling by FGFR1 in disease	Reactome	R-HSA-5655302	0.00209247	0.0245401	MYO18A; CUX1; STAT5A; GAB1	38
Transcriptional regulation by RUNX1	Reactome	R-HSA-8878171	0.00212772	0.0245401	ARID1B; CCND3; SCMH1; RYBP; HIST2H2AA3; HIST2H2AA4; LMO2; CREBBP; AGO2	198
cAMP signaling pathway - Homo sapiens (human)	KEGG	path:hsa04024	0.00235838	0.0245401	ADCY7; ACOX3; CREB5; CAMK2G; CAMK2A; TIAM1; TSHR; GNAI2; CREBBP	199
EGF-EGFR Signaling Pathway	Wikipathways	WP437	0.00237983	0.0245401	ERBB2; RALGDS; CAMK2A; GAB1; STAT5A; PRKCZ; JAK1; RALB	162
Necroptosis - Homo sapiens (human)	KEGG	path:hsa04217	0.00237983	0.0245401	CAMK2G; CAMK2A; GLUD1; SLC25A4; STAT5A; JAK1; HIST2H2AA3; HIST2H2AA4	162
cGMP-PKG signaling pathway - Homo sapiens (human)	KEGG	path:hsa04022	0.00247255	0.0245401	MRVI1; ADCY7; CREB5; PRKCE; SLC25A4; GNA11; GNAI2; PDE5A	163
Transcriptional regulation by the AP-2 (TFAP2) family of transcription factors	Reactome	R-HSA-8864260	0.00253346	0.0245401	TFAP2A; ERBB2; CREBBP; KDM5B	40
Human Thyroid Stimulating Hormone (TSH) signaling pathway	Wikipathways	WP2032	0.00257227	0.0245401	TSHR; CCND3; GNAI2; RALGDS; JAK1	66
Aldosterone synthesis and secretion - Homo sapiens (human)	KEGG	path:hsa04925	0.00260481	0.0245401	ADCY7; CREB5; CAMK2G; PRKCE; CAMK2A; GNA11	96
Rap1 signaling pathway - Homo sapiens (human)	KEGG	path:hsa04015	0.00297429	0.02504	PDGFRB; PARD3; ADCY7; RALGDS; TLN1; TIAM1; PRKCZ; GNAI2; RALB	206
Diseases of signal transduction	Reactome	R-HSA-5663202	0.00316658	0.02504	ERBB2; PDGFRB; HDAC4; CUX1; GAB1; MYO18A; STAT5A; ZFYVE9; TLN1; CREBBP	248
Signaling by Receptor Tyrosine Kinases	Reactome	R-HSA-9006934	0.00323902	0.02504	ERBB2; PDGFRB; RALGDS; PAG1; PRKCE; ADAM12; GAB1; TIAM1; STAT5A; PRKCZ; TNS3; DUSP6; MAPKAPK3; RALB	423
IL-6 signaling pathway	Wikipathways	WP364	0.00330855	0.02504	BCL2L1; GAB1; CREBBP; JAK1	43
Wnt Signaling Pathway and Pluripotency	Wikipathways	WP399	0.00335732	0.02504	PRKCH; CCND3; PRKCE; PRKCZ; CTBP2; CREBBP	101
Axon guidance - Homo sapiens (human)	KEGG	path:hsa04360	0.00382115	0.0273594	EPHB2; BMP7; PARD3; CAMK2G; SRGAP1; CAMK2A; PRKCZ; GNAI2	175
Human T-cell leukemia virus 1 infection - Homo sapiens (human)	KEGG	path:hsa05166	0.00445026	0.0292382	BCL2L1; ADCY7; CCND3; SLC25A4; STAT5A; JAK1; TLN1; CREB5; CREBBP	219
Pancreatic cancer - Homo sapiens (human)	KEGG	path:hsa05212	0.00447866	0.0292382	ERBB2; BCL2L1; RALB; RALGDS; JAK1	75
Signaling by FGFR in disease	Reactome	R-HSA-1226099	0.00457358	0.0292382	MYO18A; CUX1; STAT5A; GAB1	47
Signal Transduction	Reactome	R-HSA-162582	0.00486378	0.0294406	PDGFRB; HDAC4; PAG1; RHOBTB1; SRGAP1; GAB1; ZFYVE9; ADAM12; RIPK2; TSHR; MAPKAPK3; IQGAP2; ST3GAL3; GNAI2; WWC1; GRK5; GRK3; GNG12; TLN1; TIAM1; DGKI; JAK1; TNS3; HIST2H2AA3; HIST2H2AA4; PPP1R14A; ERBB2; PRKCH; TRIO; RALGDS; CAMK2G; PRKCE; CAMK2A; ARPC4; ABR; LRP1; SCMH1; SCUBE2; ADCY7; DUSP6; CCND3; PARD3; STAT5A; PRKCZ; BCL9; CXXC5; GNA11; CTBP2; GATAD2A; MYO7A; RALB; CREBBP; AGO2	2647
il-2 receptor beta chain in t cell activation	BioCarta	il2rbpathway	0.00493419	0.0294406	BCL2L1; CCND3; STAT5A; JAK1	48
Chemokine signaling pathway - Homo sapiens (human)	KEGG	path:hsa04062	0.00604648	0.0349136	ADCY7; GRK5; GRK3; GNG12; PARD3; TIAM1; PRKCZ; GNAI2	189
Hippo signaling pathway - Homo sapiens (human)	KEGG	path:hsa04390	0.00665324	0.036261	BMP7; PARD3; WWC1; PRKCZ; FRMD6; AJUBA; CCND3	154
Signaling Pathways in Glioblastoma	Wikipathways	WP2261	0.00687305	0.036261	ERBB2; PDGFRB; GAB1; PRKCZ; PRKCH	83
Cushing syndrome - Homo sapiens (human)	KEGG	path:hsa04934	0.00688756	0.036261	ADCY7; CREB5; CAMK2G; CAMK2A; AHR; GNA11; GNAI2	154
ErbB signaling pathway - Homo sapiens (human)	KEGG	path:hsa04012	0.00758886	0.0377335	ERBB2; STAT5A; CAMK2G; CAMK2A; GAB1	85
Insulin secretion - Homo sapiens (human)	KEGG	path:hsa04911	0.00758886	0.0377335	CREB5; CAMK2G; CAMK2A; ADCY7; GNA11	85
Vascular smooth muscle contraction - Homo sapiens (human)	KEGG	path:hsa04270	0.00805092	0.0389491	PRKCH; MRVI1; ADCY7; PRKCE; GNA11; PPP1R14A	121
Insulin Signaling	Wikipathways	WP481	0.00842447	0.0396837	MINK1; SGK3; SGK2; PRKCH; INPP4A; GAB1; PRKCZ	160
Endocytosis - Homo sapiens (human)	KEGG	path:hsa04144	0.00883877	0.0405677	PARD3; RAB11FIP5; GRK5; GRK3; SH3GLB2; ARPC4; ZFYVE9; PRKCZ; PIP5KL1	244
Signaling by NTRKs	Reactome	R-HSA-166520	0.00917328	0.0410504	TIAM1; DUSP6; MAPKAPK3; RALGDS; RALB	89
Chemokine signaling pathway	Wikipathways	WP3929	0.00988693	0.0427233	ADCY7; GRK5; GNG12; PARD3; TIAM1; PRKCZ; GNAI2	165
Morphine addiction - Homo sapiens (human)	KEGG	path:hsa05032	0.0100452	0.0427233	GRK5; ADCY7; GNAI2; GRK3; GNG12	91
Corticotropin-releasing hormone signaling pathway	Wikipathways	WP2355	0.0105018	0.0427233	TFAP2A; GRK3; GNAI2; CAMK2A; GNA11	92
ErbB Signaling Pathway	Wikipathways	WP673	0.0105018	0.0427233	ERBB2; STAT5A; CAMK2G; CAMK2A; GAB1	92
Integration of energy metabolism	Reactome	R-HSA-163685	0.0114573	0.0455745	SLC25A4; ADCY7; GNAI2; GNG12; GNA11	94
Circadian entrainment - Homo sapiens (human)	KEGG	path:hsa04713	0.0124703	0.0485259	CAMK2G; ADCY7; GNAI2; CAMK2A; GNG12	96
Inflammatory mediator regulation of TRP channels - Homo sapiens (human)	KEGG	path:hsa04750	0.0141012	0.0537045	PRKCH; CAMK2G; ADCY7; PRKCE; CAMK2A	99
Melanogenesis - Homo sapiens (human)	KEGG	path:hsa04916	0.0152647	0.0569244	CAMK2G; ADCY7; GNAI2; CAMK2A; CREBBP	101
Ras Signaling	Wikipathways	WP4223	0.017158	0.0623119	BCL2L1; PDGFRB; RALGDS; GNG12; GAB1; TIAM1; RALB	184
Calcium signaling pathway - Homo sapiens (human)	KEGG	path:hsa04020	0.0176231	0.0623119	ERBB2; PDGFRB; ADCY7; CAMK2G; CAMK2A; SLC25A4; GNA11	186
Regulation of insulin secretion	Reactome	R-HSA-422356	0.0182302	0.0623119	SLC25A4; GNAI2; GNG12; GNA11	70
Phospholipase D signaling pathway - Homo sapiens (human)	KEGG	path:hsa04072	0.0184036	0.0623119	PDGFRB; ADCY7; RALGDS; GAB1; DGKI; RALB	146
Parathyroid hormone synthesis, secretion and action - Homo sapiens (human)	KEGG	path:hsa04928	0.0184499	0.0623119	CREB5; ADCY7; GNAI2; TNFSF11; GNA11	106
MAPK family signaling cascades	Reactome	R-HSA-5683057	0.0209523	0.0694531	ERBB2; PDGFRB; CCND3; CAMK2G; CAMK2A; TLN1; JAK1; DUSP6	237
Gastric acid secretion - Homo sapiens (human)	KEGG	path:hsa04971	0.0228751	0.0732966	ADCY7; CAMK2G; GNAI2; CAMK2A	75
Neutrophil degranulation	Reactome	R-HSA-6798695	0.023171	0.0732966	TMEM63A; RAB4B; TNFRSF1B; SYNGR1; VAMP8; STK10; PSMD6; CD68; PLEKHO2; ACLY; FUCA1; IQGAP2; GSN	490
RAF/MAP kinase cascade	Reactome	R-HSA-5673001	0.0233403	0.0732966	ERBB2; PDGFRB; CAMK2G; CAMK2A; TLN1; JAK1; DUSP6	197
Signaling by NTRK1 (TRKA)	Reactome	R-HSA-187037	0.0238827	0.0737069	DUSP6; MAPKAPK3; RALGDS; RALB	76
Intracellular signaling by second messengers	Reactome	R-HSA-9006925	0.0254997	0.0773635	ERBB2; PDGFRB; ADCY7; PRKCE; GAB1; SCMH1; GATAD2A; AGO2	245
Viral carcinogenesis - Homo sapiens (human)	KEGG	path:hsa05203	0.0263199	0.078521	HDAC4; CREB5; STAT5A; JAK1; CCND3; CREBBP; GSN	201
MAPK1/MAPK3 signaling	Reactome	R-HSA-5684996	0.0269456	0.0786287	ERBB2; PDGFRB; CAMK2G; CAMK2A; TLN1; JAK1; DUSP6	203
Cellular responses to stress	Reactome	R-HSA-2262752	0.0272345	0.0786287	MINK1; TXNRD2; AJUBA; MAPKAPK3; CAMK2G; CAMK2A; SCMH1; HIST2H2AA3; HIST2H2AA4; CREBBP	345
Signaling by NOTCH	Reactome	R-HSA-157118	0.0286939	0.0815272	ST3GAL3; WWC1; HDAC4; CREBBP; AGO2	120
JAK-STAT signaling pathway - Homo sapiens (human)	KEGG	path:hsa04630	0.029717	0.0831147	BCL2L1; PDGFRB; CCND3; STAT5A; JAK1; CREBBP	162
Platelet activation - Homo sapiens (human)	KEGG	path:hsa04611	0.0324467	0.0883268	VAMP8; ADCY7; GNAI2; PRKCZ; TLN1	123
Oxidative Stress Induced Senescence	Reactome	R-HSA-2559580	0.0344328	0.0883268	MINK1; MAPKAPK3; HIST2H2AA3; HIST2H2AA4; SCMH1	126
Ciliary landscape	Wikipathways	WP4352	0.034507	0.0883268	TFAP2A; CAMK2A; RHBDD2; CREBBP; CTBP2; RALB; IQGAP2	213
G alpha (q) signalling events	Reactome	R-HSA-416476	0.034507	0.0883268	PRKCH; TRIO; GRK5; PRKCE; GNG12; DGKI; GNA11	213
Regulation of actin cytoskeleton - Homo sapiens (human)	KEGG	path:hsa04810	0.034507	0.0883268	SPATA13; PDGFRB; GNG12; ARPC4; TIAM1; IQGAP2; GSN	213
Platelet activation, signaling and aggregation	Reactome	R-HSA-76002	0.0345412	0.0883268	PRKCH; PRKCE; GNG12; TLN1; PRKCZ; GNA11; GNAI2; DGKI	260
Tight junction - Homo sapiens (human)	KEGG	path:hsa04530	0.0363424	0.091344	ERBB2; PARD3; SYNPO; PRKCE; TIAM1; PRKCZ	170
G alpha (12/13) signalling events	Reactome	R-HSA-416482	0.0367417	0.091344	TIAM1; ABR; TRIO; GNG12	89
Gap junction - Homo sapiens (human)	KEGG	path:hsa04540	0.0380743	0.0933603	PDGFRB; ADCY7; GNAI2; GNA11	88
Relaxin signaling pathway - Homo sapiens (human)	KEGG	path:hsa04926	0.0397226	0.0960857	PRKCZ; CREB5; ADCY7; GNAI2; GNG12	130
Dopaminergic synapse - Homo sapiens (human)	KEGG	path:hsa04728	0.0408367	0.0974636	CREB5; CAMK2G; GNAI2; CAMK2A; GNG12	131
GnRH signaling pathway - Homo sapiens (human)	KEGG	path:hsa04912	0.0451494	0.103612	CAMK2G; ADCY7; CAMK2A; GNA11	93
TNF alpha Signaling Pathway	Wikipathways	WP231	0.0451494	0.103612	BCL2L1; PRKCZ; TNFRSF1B; CREBBP	93
Formation of the beta-catenin:TCF transactivating complex	Reactome	R-HSA-201722	0.0451494	0.103612	BCL9; HIST2H2AA3; HIST2H2AA4; CREBBP	94
Alcoholism - Homo sapiens (human)	KEGG	path:hsa05034	0.0458687	0.10393	HDAC4; GNAI2; CREB5; GNG12; HIST2H2AA3; HIST2H2AA4	180
Apelin signaling pathway - Homo sapiens (human)	KEGG	path:hsa04371	0.047918	0.107217	PRKCE; ADCY7; GNAI2; HDAC4; GNG12	137
p75 NTR receptor-mediated signalling	Reactome	R-HSA-193704	0.0497239	0.108906	TIAM1; ABR; RIPK2; TRIO	99
