# Supplementary material for: Placental DNA methylation signatures of maternal smoking during pregnancy and potential impacts on fetal growth
Source: Nat Commun. 2021 Aug 24;12:5095. doi: 10.1038/s41467-021-24558-y (PMC8384884; doi:10.1038/s41467-021-24558-y)
Supplement: Supplementary file 3 — Supplementary Data 1-23 [file 41467_2021_24558_MOESM3_ESM.zip › Supplementary Data/SuppData12_Pathways_eQTM.xlsx]

## Sheet: SD12
Supplementary Data 12: Pathway enrichment was performed with CPDB utilizing pathways from KEGG, Biocarta, Reactome, and Wikipathways while requiring a minimum of four overlapping genes between our gene set and a pathway, and adjusting for multiple testing with the FDR; this gene set includes the 211 genes whose expression was associated with the DNA methylation levels of the 443 MSDP-associated C…
Pathways	Source	External ID	p-value	FDR	MSDP Genes Overlapping with the Pathway	Pathwy Size
TYROBP Causal Network	Wikipathways	WP3945	0.000388291	0.0323954	CREB3L2; STAT5A; CAPG; TNFRSF1B; CXCL16	60
Th17 cell differentiation - Homo sapiens (human)	KEGG	path:hsa04659	0.000862201	0.0323954	TGFB1; RORC; HIF1A; AHR; STAT5A; IL1R1	107
Aryl Hydrocarbon Receptor Pathway	Wikipathways	WP2873	0.00129719	0.0323954	AHR; TGFB1; SLC7A5; CYP1B1	46
Signaling by Receptor Tyrosine Kinases	Reactome	R-HSA-9006934	0.0015131	0.0323954	ERBB2; SPHK1; RPS6KA5; CALM1; PAG1; CSF1R; STAT5A; PRKCZ; GRB7; DUSP6; MAPKAPK3; RALB	423
Pathways in clear cell renal cell carcinoma	Wikipathways	WP4018	0.00199709	0.0323954	ALDOA; TGFB1; SHMT2; HIF1A; ACLY	86
Platelet degranulation	Reactome	R-HSA-114608	0.00225463	0.0323954	TGFB1; CYB5R1; CALM1; SELENOP; ALDOA; PPIA	129
Adipogenesis	Wikipathways	WP236	0.00243587	0.0323954	TGFB1; HIF1A; AHR; STAT5A; GATA4; GATA2	131
Response to elevated platelet cytosolic Ca2+	Reactome	R-HSA-76005	0.00272803	0.0323954	TGFB1; CYB5R1; CALM1; SELENOP; ALDOA; PPIA	134
Neutrophil degranulation	Reactome	R-HSA-6798695	0.00462429	0.0488119	TMEM63A; RAB4B; TNFRSF1B; SYNGR1; PSMD3; ALDOA; PLEKHO2; ACLY; HEBP2; FUCA1; PPIA; ORMDL3	490
cGMP-PKG signaling pathway - Homo sapiens (human)	KEGG	path:hsa04022	0.00707367	0.0671999	ADCY7; CALM1; CREB3L2; ATP1A1; GATA4; PDE5A	163
Signaling by NTRK1 (TRKA)	Reactome	R-HSA-187037	0.00803085	0.0693574	DUSP6; MAPKAPK3; RPS6KA5; RALB	76
Hemostasis	Reactome	R-HSA-109582	0.00945723	0.0731495	TGFB1; SELENOP; CYB5R1; CALM1; SLC7A5; CD244; ALDOA; PRKCZ; PPIA; GRB7; PSG6; GATA4; GATA2; PDE5A	668
Signaling by Hedgehog	Reactome	R-HSA-5358351	0.0100099	0.0731495	PTCH2; ULK3; IFT122; ADCY7	82
Signaling by NTRKs	Reactome	R-HSA-166520	0.0137901	0.0746278	DUSP6; MAPKAPK3; RALB; RPS6KA5	89
Pancreatic adenocarcinoma pathway	Wikipathways	WP4263	0.0137901	0.0746278	ERBB2; TGFB1; DUSP6; RALB	89
VEGFA-VEGFR2 Pathway	Reactome	R-HSA-4420097	0.0154122	0.0746278	SPHK1; PRKCZ; MAPKAPK3; CALM1	92
Infectious disease	Reactome	R-HSA-5663205	0.0158291	0.0746278	TGFB1; CALM1; APOBEC3G; TAF13; PDZD3; RAE1; PPIA	253
RAF/MAP kinase cascade	Reactome	R-HSA-5673001	0.0164988	0.0746278	ERBB2; CALM1; CSF1R; DUSP6; SPTBN2; ARTN	197
Disease	Reactome	R-HSA-1643685	0.0167846	0.0746278	ERBB2; TGFB1; CALM1; APOBEC3G; CSF1R; TAF13; MYO18A; STAT5A; PDZD3; RAE1; PPIA	510
Adrenergic signaling in cardiomyocytes - Homo sapiens (human)	KEGG	path:hsa04261	0.0171539	0.0746278	CREB3L2; ADCY7; RPS6KA5; ATP1A1; CALM1	144
Aldosterone synthesis and secretion - Homo sapiens (human)	KEGG	path:hsa04925	0.0177551	0.0746278	CREB3L2; ADCY7; ATP1A1; CALM1	96
Interleukin-4 and Interleukin-13 signaling	Wikipathways	WP4066	0.0183736	0.0746278	TGFB1; RORC; TNFRSF1B; HIF1A	97
Platelet activation, signaling and aggregation	Reactome	R-HSA-76002	0.0188307	0.0746278	TGFB1; CYB5R1; CALM1; SELENOP; PRKCZ; ALDOA; PPIA	260
MAPK1/MAPK3 signaling	Reactome	R-HSA-5684996	0.0188533	0.0746278	ERBB2; CALM1; CSF1R; DUSP6; SPTBN2; ARTN	203
Signaling by VEGF	Reactome	R-HSA-194138	0.0203088	0.0771734	SPHK1; PRKCZ; MAPKAPK3; CALM1	100
Pathways in cancer - Homo sapiens (human)	KEGG	path:hsa05200	0.0211282	0.0771992	ERBB2; TGFB1; ARHGEF12; ADCY7; RPS6KA5; CALM1; CSF1R; HIF1A; STAT5A; PTCH2; RALB	526
Cell surface interactions at the vascular wall	Reactome	R-HSA-202733	0.0262326	0.0913464	TGFB1; SLC7A5; CD244; GRB7; PSG6; PPIA	219
EGF-EGFR Signaling Pathway	Wikipathways	WP437	0.0269232	0.0913464	ERBB2; STAT5A; PRKCZ; RALB; RPS6KA5	162
Transport to the Golgi and subsequent modification	Reactome	R-HSA-948021	0.0308319	0.101001	SPTBN2; MGAT1; DCTN1; NAPB; FUCA1	168
MAPK signaling pathway - Homo sapiens (human)	KEGG	path:hsa04010	0.0342983	0.106755	ERBB2; TGFB1; RPS6KA5; CSF1R; DUSP6; MAPKAPK3; IL1R1	295
Deubiquitination	Reactome	R-HSA-5688426	0.0348359	0.106755	TGFB1; ZRANB1; PSMD3; HIF1A; HIST2H2BE; FKBP8; OTUB2	296
MAPK family signaling cascades	Reactome	R-HSA-5683057	0.0365874	0.108619	ERBB2; CALM1; CSF1R; DUSP6; SPTBN2; ARTN	237
Relaxin signaling pathway - Homo sapiens (human)	KEGG	path:hsa04926	0.0465304	0.133867	CREB3L2; TGFB1; ADCY7; PRKCZ	130
Signaling by Interleukins	Reactome	R-HSA-449147	0.0492651	0.133867	RPS6KA5; CSF1R; STAT5A; DUSP6; MAPKAPK3; IL1R1	254
Cytokine Signaling in Immune system	Reactome	R-HSA-1280215	0.0493193	0.133867	TNFSF12; TNFRSF1B; RPS6KA5; TRIM17; CSF1R; STAT5A; DUSP6; MAPKAPK3; IL1R1	458
