# Supplementary material for: Placental DNA methylation signatures of maternal smoking during pregnancy and potential impacts on fetal growth
Source: Nat Commun. 2021 Aug 24;12:5095. doi: 10.1038/s41467-021-24558-y (PMC8384884; doi:10.1038/s41467-021-24558-y)
Supplement: Supplementary file 3 — Supplementary Data 1-23 [file 41467_2021_24558_MOESM3_ESM.zip › Supplementary Data/SuppData13_TFs_Annotation.xlsx]

## Sheet: SD13
Supplementary Data 13: Transcription factor (TF) enrichment was performed with EnrichR utilizing Chip-seq data from ENCODE and ChEA and adjusting for multiple testing with the false dicovery rate (FDR); this gene set included the 284 genes that are annotated to the 443 MSDP-associated CpGs; gene annotations were obtained from the Illumina annotation file and when a CpG was annotated to more than …
Term	Overlap	P-value	Adjusted P-value	Odds Ratio	Combined Score	Genes
GATA1 CHEA	38/807	8.67182e-11	9.01869e-09	3.31605	76.8275	SGMS1;PPM1L;ZMYND8;WWC2;AK2;DAPP1;IQGAP2;BACH2;CMIP;PITPNC1;FAM110A;CCND3;SNN;INPP5A;CUX1;GRK5;MYO18A;BAHCC1;RAP1GAP2;BCAS3;CHST6;CCDC12;TXNRD2;LMO2;VPS13D;GAB1;PLEKHA6;COBL;NAV2;PGC;SLC22A23;TIAM1;PTPRE;TNIP1;ADCK1;PARD3;AGO2;MRVI1
AR CHEA	36/1095	2.40295e-06	0.000124954	2.31526	29.9567	FBN2;EHF;TRIO;PPM1L;ZFYVE9;WWC1;IQGAP2;LY9;RHOBTB1;PITPNC1;FAM107B;EDC3;SCUBE2;INPP5A;CUX1;PPP6R3;TNS3;PAG1;BCAS3;PRKCE;ARMC9;GAB1;COBL;NAV2;NPNT;SLC22A23;TIAM1;GLUD1;PARD3;NFIC;DLG5;CYP1A1;SGK3;ACOX3;DGKI;BCL2L1
GATA2 CHEA	27/772	1.63073e-05	0.00056532	2.46296	27.1515	RALB;SGMS1;ZMYND8;CXXC5;FAM110A;CCND3;SCMH1;MYO18A;SYNPO;BAHCC1;SH3GLB2;CREBBP;SLC37A1;CCDC12;TXNRD2;ARMC9;NAV2;SLC22A23;RYBP;MAPKAPK3;ADCK1;AGO2;SLC26A8;CCM2;PKIG;STK40;BCL2L1
TP63 CHEA	40/1399	1.81252e-05	0.000471256	2.01351	21.9839	FBN2;EHF;CASZ1;TRIO;TINAGL1;ZFYVE9;AK2;AKR1B1;SLC1A4;BACH2;PITPNC1;DUSP14;FAM110A;STK10;SNN;TNFSF11;RALGDS;ZNF366;ST3GAL3;WDTC1;TFAP2A;CCDC34;RIPK4;LMO2;ARMC9;TTC7B;FNDC3A;BMP7;ARID1B;MEIS2;SLC22A23;PTPRE;TET3;NME9;LNX1;TLL2;ASB2;CRAT;AJUBA;DGKI
SMAD4 CHEA	22/584	3.40991e-05	0.000709261	2.6529	27.2884	BCAS3;TINAGL1;SGMS1;LRTM1;TTC7B;PLEKHA6;SYNE3;ARID1B;DUSP6;CMIP;PITPNC1;INPP4A;SLC22A23;CCND3;INPP5A;RYBP;MAPKAPK3;PARD3;PPP6R3;SYNPO;DGKI;CREB5
RUNX1 CHEA	37/1294	3.85755e-05	0.000668642	2.01363	20.4643	RALB;ELL;ZFYVE9;ZMYND8;RORC;WBP1L;IQGAP2;CXXC5;ADCY7;CMIP;GNAI2;FAM107B;ABR;STK10;CCND3;GRK5;GNA11;MYO18A;EPHB2;TNS3;RALGDS;RELT;TMEM184A;STAT5A;PDGFRB;CREBBP;CCDC12;LMO2;ARMC9;TMEM62;DUSP6;VAMP8;CORO6;MRVI1;PLEKHO2;TLN1;PKIG
ZBTB7A ENCODE	52/2184	0.000129411	0.00192267	1.67673	15.0109	KDM5B;ZFYVE9;WWC2;AUP1;MSI2;PITPNC1;DUSP14;PSMD6;CCND3;ATXN7L1;JAK1;ZNF282;RIPK2;PRKCE;MYO7A;FNDC3A;SDHA;ARID1B;FOXP1;INPP4A;SLC22A23;FCHSD2;PARD3;AJUBA;SLC25A4;LOC100134368;RAI14;HDAC4;TMEM63A;SGMS1;LRP1;SLC1A4;IQGAP2;CXXC5;SBNO2;INPP5A;CUX1;GRK5;RELT;RAB11FIP5;WDTC1;CEP112;ARPC4;GATAD2A;GLUD1;NFIC;DLG5;AGO2;DHCR7;CRAT;BCL2L1;PHF19
RCOR1 ENCODE	19/702	0.00566919	0.0736995	1.90602	9.8593	SH3GLB2;CREBBP;GRAMD1A;ZNF282;PRKCE;MINK1;TMEM51;SLC1A4;FNDC3A;AUP1;MSI2;ARID1B;EML4;INPP4A;SNN;CUX1;GRK5;ERICH1;ACOX3
PPARG CHEA	15/535	0.00984881	0.113808	1.97446	9.12282	STAT5A;RTN3;SGMS1;ZMYND8;PRKCE;PVT1;XRCC3;AK2;FNDC3A;SDHA;DUSP6;TNIP1;PPP6R3;CORO6;BCL2L1
ZC3H11A ENCODE	6/129	0.0103439	0.107577	3.27547	14.9733	MAPKAPK3;TANGO2;AGO2;MYO7A;TSHR;BCL2L1
NFE2L2 CHEA	23/1022	0.0200771	0.18982	1.58485	6.19388	EHF;TMEM63A;GPT2;DAPP1;SLC1A4;AHR;NPNT;ADCY7;FOXP1;SLC22A23;NHSL1;FRMD6;FCHSD2;GRK5;GSTA3;ERCC4;PAPD5;LNX1;PFDN1;MRVI1;SIM1;GZF1;RAI14
CTCF ENCODE	36/1790	0.021169	0.183465	1.41632	5.46022	TRIO;SGMS1;LRP1;TMEM51;SLC1A4;IQGAP2;PITPNC1;ABR;PSMD6;ZDHHC18;CUX1;GRK5;CCDC97;ATXN7L1;RALGDS;RELT;SRGAP1;SH3GLB2;ZNF282;PRKCE;FUCA1;TBC1D8;LYRM9;MYO7A;TSHR;SLC22A23;PTPRE;FCHSD2;SYT12;ERCC4;AGO2;ADAM12;PDE5A;AJUBA;SLC29A3;BCL2L1
FOXA1 ENCODE	7/205	0.0274943	0.219954	2.40467	8.64186	ALDH4A1;FCHSD2;ZNF282;PGC;BACH2;DUSP6;FOXP1
SOX2 CHEA	18/775	0.028582	0.212323	1.63562	5.81459	TFAP2A;HDAC4;RTN3;RALB;CCDC34;RHBDD2;MGRN1;GPT2;SEZ6;COBL;NAV2;BMP7;DUSP6;AKAP2;FOXP1;RYBP;AGO2;TNS3
TCF3 CHEA	22/1006	0.0299994	0.207996	1.54006	5.40033	CEP112;TMEM63A;SLC37A1;SGMS1;ZMYND8;TMEM51;TNFRSF1B;CXXC5;DUSP6;AKAP2;FOXP1;EML4;SLC22A23;GLUD1;CCND3;NHSL1;RYBP;TNIP1;CORO6;BAHCC1;STK40;RAI14
SMC3 ENCODE	25/1181	0.0303099	0.197014	1.49074	5.21205	LRP1;TMEM51;IQGAP2;PITPNC1;ABR;STK10;PSMD6;CUX1;GRK5;HECTD3;CCDC97;RALGDS;RELT;RHBDD2;FUCA1;LYRM9;MYO7A;TSHR;PTPRE;MAPKAPK3;ERCC4;AGO2;AJUBA;SLC29A3;BCL2L1
EGR1 CHEA	9/315	0.036635	0.22412	2.01207	6.65342	RALB;VARS;SYT12;GSTA3;TANGO2;NFIC;RORC;RELT;EDC3
SUZ12 CHEA	33/1684	0.0367919	0.212575	1.38001	4.55747	FBN2;PPM1L;SEZ6;ADCY7;BARX2;BACH2;GLIS1;RHOBTB1;DUSP14;SCUBE2;SNN;TNFSF11;PAG1;MFSD2A;TFAP2A;PRKCH;STAC;COL25A1;PRKCE;RIPK4;LMO2;GAB1;NPNT;BMP7;PTPRE;SYT12;ADAM12;TLL2;SGK3;PDE5A;SIM1;DGKI;PHF19
STAT3 CHEA	6/177	0.0409827	0.224326	2.3872	7.62618	HDAC4;RYBP;PPM1L;ZMYND8;PRKCE;COBL
CHD1 ENCODE	15/655	0.0478618	0.248881	1.61273	4.90179	GRAMD1A;PPM1L;MGRN1;SRSF1;ARPC4;ARID1B;PITPNC1;DUSP14;ALDH4A1;GLUD1;FCHSD2;CUX1;AGO2;CRAT;STK40
