# Supplementary material for: Placental DNA methylation signatures of maternal smoking during pregnancy and potential impacts on fetal growth
Source: Nat Commun. 2021 Aug 24;12:5095. doi: 10.1038/s41467-021-24558-y (PMC8384884; doi:10.1038/s41467-021-24558-y)
Supplement: Supplementary file 3 — Supplementary Data 1-23 [file 41467_2021_24558_MOESM3_ESM.zip › Supplementary Data/SuppData14_TFs_eQTM.xlsx]

## Sheet: SD14
Supplementary Data 14: TF enrichment was performed with EnrichR utilizing Chip-seq data from ENCODE and ChEA and adjusting for multiple testing with the false dicovery rate (FDR); this gene set includes the 211 genes whose expression was associated with the DNA methylation levels of the 443 MSDP-associated CpGs (p-value < 0.05; eQTM genes that were significant after Bonferroni-correction are high…
Term	Overlap	P-value	Adjusted P-value	Odds Ratio	Combined Score	Genes
RUNX1 CHEA	27/1294	0.000542553	0.0564256	1.97778	14.8713	RALB;ZMYND8;RORC;WBP1L;GBA2;ADCY7;FAM107B;ABR;ORMDL3;MYO18A;EPHB2;S1PR4;STAT5A;LRRC25;TGFB1;ARHGEF12;LMO2;ARMC9;ARID1A;DUSP6;TRIM17;CORO6;PLEKHO2;PKIG;CALM1;ALDOA;EZH1
PPARG CHEA	14/535	0.00169689	0.0882383	2.4804	15.8224	STAT5A;RTN3;PKDCC;ATL3;ZMYND8;ARID1A;DUSP6;ZCWPW1;ZNF608;ORMDL3;CORO6;CYP1B1;MGAT1;GGTA1P
GATA2 CHEA	17/772	0.00347924	0.120614	2.08727	11.8159	SH3GLB2;PKDCC;SLC37A1;RALB;IL1R1;ZMYND8;ARMC9;ATP1A1;GATA2;ARID1A;SLC7A5;MAPKAPK3;SH3D21;PSMD3;MYO18A;PKIG;EZH1
PBX3 ENCODE	22/1269	0.0151099	0.392858	1.64327	6.88924	SCARNA13;OTUB2;LYNX1;RAB4B;ARHGEF12;TAF13;TANGO2;WBP1L;ZBTB4;HIF1A;HIST2H2BE;MARCH3;ZCWPW1;RPS6KA5;CREB3L2;ULK3;FKBP8;PDE6D;DHCR7;CALM1;AJUBA;PPIA
FOXA1 ENCODE	6/205	0.0218516	0.454513	2.77425	10.6073	ALDH4A1;INTS1;SLC38A3;PGC;EZH1;DUSP6
TCF3 ENCODE	15/840	0.0331498	0.574596	1.69262	5.76628	INTS1;TBC1D8;ATP1A1;TNFRSF1B;ARID1A;HIF1A;AES;SYT12;PSMD3;CYP1B1;EPHB2;CALM1;ASB2;CRAT;PPIA
NELFE ENCODE	6/234	0.0381433	0.5667	2.43043	7.93877	ZCWPW1;SLC7A5;SNHG6;CALM1;ZBTB4;HIST2H2BE
TP63 CHEA	22/1399	0.0394659	0.513057	1.49057	4.818	C17ORF78;CHRNB1;TINAGL1;HTRA3;LMO2;ARMC9;GATA4;ATP1A1;DUSP14;PTPRE;SNN;ADCK2;ARTN;TET3;CYP1B1;MGAT1;ASB2;CRAT;AJUBA;PPIA;ZNF366;LEKR1
GATA1 CHEA	14/807	0.0474067	0.54781	1.64438	5.0137	RAP1GAP2;CHST6;IL1R1;ZMYND8;LMO2;DAPP1;GATA2;ARID1A;PGC;SLC7A5;PTPRE;SNN;ZNF608;MYO18A
