# Supplementary material for: Placental DNA methylation signatures of maternal smoking during pregnancy and potential impacts on fetal growth
Source: Nat Commun. 2021 Aug 24;12:5095. doi: 10.1038/s41467-021-24558-y (PMC8384884; doi:10.1038/s41467-021-24558-y)
Supplement: Supplementary file 3 — Supplementary Data 1-23 [file 41467_2021_24558_MOESM3_ESM.zip › Supplementary Data/SuppData15_Phenotypes_Annotation.xlsx]

## Sheet: SD15
Supplementary Data 15: Phenotype enrichment was performed with EnrichR utilizing dbGAP and adjusting for multiple testing with the false dicovery rate (FDR); this gene set included the 284 genes that are annotated to the 443 MSDP-associated CpGs; gene annotations were obtained from the Illumina annotation file and when a CpG was annotated to more than one gene, the first gene within the set of ge…
Term	Overlap	P-value	Adjusted P-value	Odds Ratio	Combined Score	Genes
Cell Adhesion Molecules	6/49	6.51174e-05	0.0224655	8.62317	83.1215	FAM178B;RYBP;RORC;COBL;NAV2;ARID1B
Asthma	8/107	0.00014493	0.0250005	5.26524	46.5408	GSDMB;TNIP1;ZMYND8;PRKCE;GAB1;TMEM62;NAV2;CREB5
Body Mass Index	17/437	0.000183762	0.0211327	2.73955	23.5652	FTO;BCAS3;DNAH6;KIAA1211;IQGAP2;MEIS2;GLIS1;FAM178B;CCND3;FRMD6;ADAM12;ATXN7L1;QRICH2;SRGAP1;DGKI;GZF1;CREB5
Blood Pressure	17/454	0.00028692	0.0247469	2.63697	21.5079	RAP1GAP2;CASZ1;CTBP2;PPM1L;STAC;WWC1;WWC2;IQGAP2;FAM107B;TIAM1;DLG5;ADAM12;RBM20;TNS3;SRGAP1;TNS1;CREB5
Antipsychotic Agents	2/3	0.000597137	0.0412025	46.9484	348.515	SLC22A23;EHF
Body Weight	10/216	0.00108165	0.0621951	3.2603	22.2655	FTO;HDAC4;EHF;CCND3;CEP112;FRMD6;SLC37A1;PAPD5;DNAH6;GZF1
Potassium	4/35	0.00147368	0.0726316	8.04829	52.4748	FTO;GAB1;LNX1;MSI2
Attention Deficit Disorder with Hyperactivity	6/99	0.0028922	0.124726	4.26803	24.9498	CEP112;TLL2;NAV2;MEIS2;FOXP1;CREB5
Bone Density	5/73	0.00381234	0.14614	4.82346	26.8643	C17ORF53;PRKCE;TBC1D8;ARID1B;RHOBTB1
Hair	2/7	0.00402547	0.138879	20.1207	110.968	THADA;TSHR
Obesity	3/25	0.0051707	0.162172	8.4507	44.4908	FBN2;FTO;TIAM1
Coronary Disease	5/82	0.00624891	0.179656	4.29406	21.7938	FTO;PTPRE;PLEKHO2;ASB2;BACH2
Graves Disease	2/9	0.00677249	0.179732	15.6495	78.1672	BACH2;TSHR
Survival	2/10	0.00838668	0.206672	14.0845	67.3396	DNAH6;DGKI
Stroke	10/289	0.00857331	0.197186	2.43677	11.5968	RAP1GAP2;BCAS3;EHF;PSMD6;CUX1;NFIC;SPATA13;NAV2;BACH2;PITPNC1
Hypertension	4/64	0.0129869	0.280031	4.40141	19.1189	RAP1GAP2;PRKCE;PVT1;CREB5
Pancreatic Neoplasms	4/65	0.0136879	0.277783	4.33369	18.5969	SMTN;SGMS1;PVT1;SIM1
Calcium-Binding Proteins	2/13	0.014135	0.270921	10.8342	46.1441	PRKCH;FRMD6
Glomerular Filtration Rate	3/45	0.0259308	0.470849	4.69484	17.1471	PRKCH;CRAT;FAM107B
Lipoproteins	4/79	0.0260761	0.449812	3.5657	13.0032	NAV2;CXXC5;SYNE3;ARID1B
Eosinophils	3/46	0.0274563	0.451068	4.59277	16.5118	MEIS2;TTC27;FOXP1
Aortic Aneurysm, Abdominal	1/3	0.0419998	0.658633	23.4742	74.4153	LRP1
Vitamin K	1/3	0.0419998	0.629997	23.4742	74.4153	MBNL2
Migraine Disorders	1/3	0.0419998	0.603747	23.4742	74.4153	LRP1
Hearing Loss	1/3	0.0419998	0.579597	23.4742	74.4153	IQGAP2
Creatinine	4/92	0.0421282	0.559009	3.06185	9.69699	BCAS3;PRKCH;SLC37A1;FAM107B
Myocardial Infarction	7/229	0.0455997	0.582663	2.15265	6.64708	SULT2B1;FBN2;CEP112;CUX1;NAV2;CMIP;TSHR
Blood Cells	2/25	0.0486466	0.599396	5.6338	17.032	STK10;RHOBTB1
