# Supplementary material for: Placental DNA methylation signatures of maternal smoking during pregnancy and potential impacts on fetal growth
Source: Nat Commun. 2021 Aug 24;12:5095. doi: 10.1038/s41467-021-24558-y (PMC8384884; doi:10.1038/s41467-021-24558-y)
Supplement: Supplementary file 3 — Supplementary Data 1-23 [file 41467_2021_24558_MOESM3_ESM.zip › Supplementary Data/SuppData16_Phenotypes_eQTM.xlsx]

## Sheet: SD16
Supplementary Data 16: Phenotype enrichment was performed with EnrichR utilizing dbGAP and adjusting for multiple testing with the false dicovery rate (FDR); this gene set includes the 211 genes whose expression was associated with the DNA methylation levels of the 443 MSDP-associated CpGs (p-value < 0.05; eQTM genes that were significant after Bonferroni-correction are highlighted in bold text);…
Term	Overlap	P-value	Adjusted P-value	Odds Ratio	Combined Score	Genes
Coronary Disease	4/82	0.0111005	1	4.62374	20.8104	PTPRE;PLEKHO2;ASB2;LITAF
CD40 Ligand	2/19	0.016834	1	9.97755	40.7519	SLC37A1;HIF1A
Blood Cells	2/25	0.0283398	1	7.58294	27.0217	IL1R1;RHOBTB1
