# Supplementary material for: Placental DNA methylation signatures of maternal smoking during pregnancy and potential impacts on fetal growth
Source: Nat Commun. 2021 Aug 24;12:5095. doi: 10.1038/s41467-021-24558-y (PMC8384884; doi:10.1038/s41467-021-24558-y)
Supplement: Supplementary file 3 — Supplementary Data 1-23 [file 41467_2021_24558_MOESM3_ESM.zip › Supplementary Data/SuppData17_SNPlist.xlsx]

## Sheet: SD17
Supplementary Data 17: Maternal and fetal SNPs that have been associated with birth size and gestational age in prior studies, annotated with MSDP-associated CpGs in placenta that are within 0.5 Mb of their genomic locations; SNP = single nucleotide polymorphism, Chr = chromosome, Pos = genomic location.
SNP	Paper	Phenotype	Chr	Pos	Gene	Fetal or Maternal	Locus	Classification	Start	End	Chr	CpG ID	CpG Position	CpG Annotated Gene	Distance to CpG
rs1012167	Warrington 2019	BW	20	39159119	MAFB	F	260	Fetal Only	38659119	39659119	chr20	NA	NA	NA	NA
rs10147938	Warrington 2019	BW	14	31885951	HEATR5A	F	198	Fetal Only	31385951	32385951	chr14	NA	NA	NA	NA
rs10173538	Warrington 2019	BW	2	160569276	MARCH7	F	36	Unclassified	160069276	161069276	chr2	NA	NA	NA	NA
rs10181515	Warrington 2019	BW	2	227019461	LOC646736/COL4A4/IRS1	F	40	Fetal Only	226519461	227519461	chr2	NA	NA	NA	NA
rs10221267	Warrington 2019	BW	17	68464662	KCNJ2	F	234	Fetal Only	67964662	68964662	chr17	NA	NA	NA	NA
rs10265057	Warrington 2019	BW	7	47275737	TNS3	F	110	Fetal Only	46775737	47775737	chr7	ch.7.1100907F;cg04089246	47388000;47579217	TNS3 (Body);TNS3 (TSS200)	-112263;-303480
rs10265133	Warrington 2019	BW	7	45895604	IGFBP1/IGFBP3	M	108	Fetal and Maternal - Opposite Directions	45395604	46395604	chr7	NA	NA	NA	NA
rs10283100	Warrington 2019	BW	8	120596023	ENPP2	F	127	Unclassified	120096023	121096023	chr8	NA	NA	NA	NA
rs1042725	Taal 2012	HC	12	66358346	HMGA2	F	183		65858346	66858346	chr12	NA	NA	NA	NA
rs1042725	van der Valk 2014	BL	12	66358346	HMGA2	F	183		65858346	66858346	chr12	NA	NA	NA	NA
rs10437653	Warrington 2019	BW	11	46297631	CREB3L1	M	164	Unclassified	45797631	46797631	chr11	NA	NA	NA	NA
rs10495563	Warrington 2019	BW	2	9662210	ADAM17	F	22	Fetal and Maternal - Same Direction	9162210	10162210	chr2	NA	NA	NA	NA
rs10509669	Warrington 2019	BW	10	95969913	PLCE1	M	148	Fetal and Maternal - Opposite Directions	95469913	96469913	chr10	NA	NA	NA	NA
rs10734564	Warrington 2019	BW	11	48160429	PTPRJ	M	165	Maternal Only	47660429	48660429	chr11	NA	NA	NA	NA
rs10814916	Warrington 2019	BW	9	4293150	GLIS3	M	132	Fetal and Maternal - Opposite Directions	3793150	4793150	chr9	NA	NA	NA	NA
rs10830963	Warrington 2019	BW	11	92708710	MTNR1B	F,M	171	Maternal Only	92208710	93208710	chr11	NA	NA	NA	NA
rs10830963	Beaumont 2018	BW	11	92708710	MTNR1B	M	171		92208710	93208710	chr11	NA	NA	NA	NA
rs10872678	Warrington 2019	BW	6	152039964	ESR1	F	97	Fetal Only	151539964	152539964	chr6	NA	NA	NA	NA
rs10883846	Warrington 2019	BW	10	104958244	NT5C2/CYP17A1	F	152	Unclassified	104458244	105458244	chr10	cg20340720;cg14015502;cg00037952;cg17740322;cg25104397	104512523;104535020;104535276;104535521;104535920	C10orf26 (Body);C10orf26;C10orf26 (TSS1500;Body);C10orf26;C10orf26 (TSS1500;Body);C10orf26;C10orf26 (TSS1500;Body);C10orf26;C10orf26;C10orf26 (5'UTR;Body;1stExon)	445721;423224;422968;422723;422324
rs10895278	Warrington 2019	BW	11	102095335	YAP1	M	172	Maternal Only	101595335	102595335	chr11	NA	NA	NA	NA
rs10913200	Warrington 2019	BW	1	176521655	PAPPA2	F	16	Fetal and Maternal - Same Direction	176021655	177021655	chr1	NA	NA	NA	NA
rs10935733	Warrington 2019	BW	3	148622968	CPA3/AGTR1	F	52	Fetal Only	148122968	149122968	chr3	NA	NA	NA	NA
rs10985827	Warrington 2019	BW	9	125701608	RABGAP1/GPR21	F	140	Unclassified	125201608	126201608	chr9	NA	NA	NA	NA
rs11042596	Warrington 2019	BW	11	2118860	INS-IGF2	F	157	Fetal Only	1618860	2618860	chr11	NA	NA	NA	NA
rs11051061	Warrington 2019	BW	12	30914668	CAPRIN2	M	179	Maternal Only	30414668	31414668	chr12	NA	NA	NA	NA
rs11055030	Warrington 2019	BW	12	12878349	APOLD1	F	175	Fetal Only	12378349	13378349	chr12	NA	NA	NA	NA
rs11082304	Warrington 2019	BW	18	20720973	CABLES1	F	237	Unclassified	20220973	21220973	chr18	NA	NA	NA	NA
rs11085720	Warrington 2019	BW	19	10317763	DNMT1	F	242	Unclassified	9817763	10817763	chr19	NA	NA	NA	NA
rs11096402	Warrington 2019	BW	23	133827868	PLAC1	F	278b	Fetal Only	133327868	134327868	chr23	NA	NA	NA	NA
rs1112718	Warrington 2019	BW	10	94479107	HHEX/IDE	F	147	Fetal and Maternal - Opposite Directions	93979107	94979107	chr10	NA	NA	NA	NA
rs112139215	Warrington 2019	BW	7	73034559	MLXIPL	F	112	Fetal Only	72534559	73534559	chr7	NA	NA	NA	NA
rs1129156	Warrington 2019	BW	19	40719076	MAP3K10/AKT2	F	244	Fetal Only	40219076	41219076	chr19	NA	NA	NA	NA
rs113510833	Warrington 2019	BW	6	29671067	HLA-F/ZFP57	M	80	Unclassified	29171067	30171067	chr6	NA	NA	NA	NA
rs11545169	Warrington 2019	BW	3	184020542	PSMD2	F	56	Unclassified	183520542	184520542	chr3	NA	NA	NA	NA
rs116276359	Warrington 2019	BW	1	151821430	THEM5	F	11	Fetal Only	151321430	152321430	chr1	cg25112191	151804260	RORC;RORC (1stExon;5'UTR)	17170
rs11630479	Warrington 2019	BW	15	99240481	IGF1R	F	214	Unclassified	98740481	99740481	chr15	NA	NA	NA	NA
rs11641308	Warrington 2019	BW	16	75312023	BCAR1	M	223	Maternal Only	74812023	75812023	chr16	cg07867517	75520165	CHST6 (5'UTR)	-208142
rs11646700	Warrington 2019	BW	16	68421668	SMPD3/PRMT7	F	221	Unclassified	67921668	68921668	chr16	NA	NA	NA	NA
rs11655470	Taal 2012	HC	17	43795432	CRHR1/MAPT	F	231b		43295432	44295432	chr17	NA	NA	NA	NA
rs116807401	Warrington 2019	BW	4	135121721	PABPC4L	F	60	Fetal Only	134621721	135621721	chr4	NA	NA	NA	NA
rs11680809	Warrington 2019	BW	2	113570809	IL1B	F	32	Fetal and Maternal - Opposite Directions	113070809	114070809	chr2	NA	NA	NA	NA
rs116964396	Warrington 2019	BW	8	41505849	NKX6-3	F	122	Fetal and Maternal - Opposite Directions	41005849	42005849	chr8	cg17187438	41016113	NA	489736
rs11698914	Warrington 2019	BW	20	31327144	COMMD7	F	256	Fetal Only	30827144	31827144	chr20	NA	NA	NA	NA
rs11704481	Warrington 2019	BW	22	45732328	FAM118A	F	272	Unclassified	45232328	46232328	chr22	NA	NA	NA	NA
rs11708067	Warrington 2019	BW	3	123065778	ADCY5	F	47	Fetal and Maternal - Opposite Directions	122565778	123565778	chr3	NA	NA	NA	NA
rs11711420	Warrington 2019	BW	3	183349010	KLHL24	F	55	Fetal Only	182849010	183849010	chr3	NA	NA	NA	NA
rs11778247	Warrington 2019	BW	8	23403378	SLC25A37	M	120	Maternal Only	22903378	23903378	chr8	NA	NA	NA	NA
rs1179494	Warrington 2019	BW	2	36809496	FEZ2	M	24	Unclassified	36309496	37309496	chr2	NA	NA	NA	NA
rs118106744	Warrington 2019	BW	12	21936398	KCNJ8	F	176	Fetal Only	21436398	22436398	chr12	NA	NA	NA	NA
rs11867479	Warrington 2019	BW	17	68090207	KCNJ16	F	233	Fetal Only	67590207	68590207	chr17	NA	NA	NA	NA
rs11893688	Warrington 2019	BW	2	9695282	ADAM17	M	22	Fetal and Maternal - Same Direction	9195282	10195282	chr2	NA	NA	NA	NA
rs11957761	Warrington 2019	BW	5	141058487	ARAP3	M	70	Maternal Only	140558487	141558487	chr5	NA	NA	NA	NA
rs11983722	Warrington 2019	BW	7	46298647	IGFBP3	F	109	Unclassified	45798647	46798647	chr7	NA	NA	NA	NA
rs1203876	Warrington 2019	BW	20	22540915	LINC00261/FOXA2	F	255	Fetal and Maternal - Opposite Directions	22040915	23040915	chr20	NA	NA	NA	NA
rs12104672	Warrington 2019	BW	2	109151173	LIMS1	F	31	Fetal Only	108651173	109651173	chr2	NA	NA	NA	NA
rs12153596	Warrington 2019	BW	5	158410178	EBF1	F	72	Unclassified	157910178	158910178	chr5	NA	NA	NA	NA
rs12401656	Warrington 2019	BW	1	43456767	FLJ32224/SLC2A1	F	4	Fetal Only	42956767	43956767	chr1	NA	NA	NA	NA
rs1242516	Warrington 2019	BW	17	17387079	MED9	F	228	Unclassified	16887079	17887079	chr17	NA	NA	NA	NA
rs12443252	Warrington 2019	BW	15	91064690	CRTC3	M	210	Maternal Only	90564690	91564690	chr15	cg17352215	90698455	NA	366235
rs12446550	Warrington 2019	BW	16	28543381	NUPR1/APOBR	M	217	Maternal Only	28043381	29043381	chr16	NA	NA	NA	NA
rs12461110	Warrington 2019	BW	19	56320663	NLRP11	M	249	Maternal Only	55820663	56820663	chr19	NA	NA	NA	NA
rs12574749	Warrington 2019	BW	11	32405355	WT1	M	163	Unclassified	31905355	32905355	chr11	NA	NA	NA	NA
rs12623454	Warrington 2019	BW	2	121326297	LOC84931	F	33	Fetal Only	120826297	121826297	chr2	cg08777402	121013745	RALB (5'UTR)	312552
rs12656216	Warrington 2019	BW	5	36160668	SKP2	F	63	Unclassified	35660668	36660668	chr5	NA	NA	NA	NA
rs12802960	Warrington 2019	BW	11	58174775	OR5B3	F	166	Unclassified	57674775	58674775	chr11	NA	NA	NA	NA
rs12896104	Warrington 2019	BW	14	74306014	PTGR2	F	200	Fetal Only	73806014	74806014	chr14	NA	NA	NA	NA
rs12909648	Warrington 2019	BW	15	86224570	KLHL25/AKAP13	M	209	Maternal Only	85724570	86724570	chr15	NA	NA	NA	NA
rs12942207	Horikoshi 2016	BW	17	45968294	SP6-SP2	F	232a		45468294	46468294	chr17	NA	NA	NA	NA
rs13231367	Warrington 2019	BW	7	127509070	SND1	M	115	Fetal and Maternal - Same Direction	127009070	128009070	chr7	NA	NA	NA	NA
rs1323438	Warrington 2019	BW	9	119115531	PAPPA	F	138	Fetal Only	118615531	119615531	chr9	NA	NA	NA	NA
rs13257363	Warrington 2019	BW	8	142252580	SLC45A4	F	130	Unclassified	141752580	142752580	chr8	cg14150907;cg10090414	142275722;142309652	NA	-23142;-57072
rs13266210	Warrington 2019	BW	8	41533514	ANK1	F	123	Fetal Only	41033514	42033514	chr8	NA	NA	NA	NA
rs13271368	Warrington 2019	BW	8	126506140	TRIB1	F	128	Unclassified	126006140	127006140	chr8	NA	NA	NA	NA
rs134594	Warrington 2019	BW	22	29468456	KREMEN1	F	269	Fetal Only	28968456	29968456	chr22	NA	NA	NA	NA
rs1351394	Beaumont 2018	BW	12	66351826	HMGA2	M	183		65851826	66851826	chr12	NA	NA	NA	NA
rs138715366	Warrington 2019	BW	7	44246271	YKT6/GCK	F,M	107	Fetal Only	43746271	44746271	chr7	NA	NA	NA	NA
rs139429176	Warrington 2019	BW	12	121632160	P2RX7/HNF1A	F	190a	Unclassified	121132160	122132160	chr12	NA	NA	NA	NA
rs139557015	Warrington 2019	BW	2	182072326	MIR4437	M	38	Fetal and Maternal - Opposite Directions	181572326	182572326	chr2	NA	NA	NA	NA
rs1411424	Warrington 2019	BW	9	113892963	LPAR1	M	136	Fetal and Maternal - Same Direction	113392963	114392963	chr9	NA	NA	NA	NA
rs1415701	Warrington 2019	BW	6	130345835	L3MBTL3	M	93	Unclassified	129845835	130845835	chr6	NA	NA	NA	NA
rs144126567	Warrington 2019	BW	1	161510516	FCGR3A	F	14	Unclassified	161010516	162010516	chr1	cg05656486	161171383	NDUFS2;NDUFS2 (5'UTR;TSS1500)	339133
rs145775785	Warrington 2019	BW	12	65902265	MSRB3	F	182	Unclassified	65402265	66402265	chr12	NA	NA	NA	NA
rs147110934	Warrington 2019	BW	19	55993436	ZNF628	F	248	Unclassified	55493436	56493436	chr19	NA	NA	NA	NA
rs147957154	Warrington 2019	BW	19	43431040	PSG7	F	245	Fetal Only	42931040	43931040	chr19	cg26140182	43530536	PSG11;PSG11;PSG11;PSG11;PSG11;PSG11 (5'UTR;1stExon;1stExon;5'UTR;1stExon;5'UTR)	-99496
rs1480470	Warrington 2019	BW	12	66412130	HMGA2	F	184	Fetal Only	65912130	66912130	chr12	NA	NA	NA	NA
rs1482852	Warrington 2019	BW	3	156798294	LOC339894/CCNL1	F,M	54	Fetal Only	156298294	157298294	chr3	cg27402634	156536860	NA	261434
rs151216	Warrington 2019	BW	11	2680815	KCNQ1/CDKN1C	F	158	Unclassified	2180815	3180815	chr11	NA	NA	NA	NA
rs1533688	Warrington 2019	BW	12	102772745	IGF1	M	185	Maternal Only	102272745	103272745	chr12	NA	NA	NA	NA
rs1547669	Warrington 2019	BW	6	33775641	MLN	F	84	Fetal Only	33275641	34275641	chr6	NA	NA	NA	NA
rs17033114	Warrington 2019	BW	12	103123339	LINC00485/IGF1	M	187	Maternal Only	102623339	103623339	chr12	NA	NA	NA	NA
rs17034876	Warrington 2019	BW	2	46484310	EPAS1	F,M	27	Fetal and Maternal - Same Direction	45984310	46984310	chr2	cg23924526;cg25589945	45998548;46429383	PRKCE (Body)	485762;54927
rs1724889	Warrington 2019	BW	7	2741021	AMZ1/GNA12	M	100	Unclassified	2241021	3241021	chr7	NA	NA	NA	NA
rs17315501	Warrington 2019	BW	3	139029676	MRPS22	M	49b	Fetal and Maternal - Opposite Directions	138529676	139529676	chr3	NA	NA	NA	NA
rs17367504	Warrington 2019	BW	1	11862778	MTHFR	M	1	Maternal Only	11362778	12362778	chr1	cg12126344;cg23097499;cg15622556;cg06740893	12207564;12225569;12251820;12251869	TNFRSF1B (TSS1500);TNFRSF1B (Body);TNFRSF1B (Body)	-344786;-362791;-389042;-389091
rs1801253	Warrington 2019	BW	10	115805056	ADRB1	M	155	Unclassified	115305056	116305056	chr10	NA	NA	NA	NA
rs180438	Warrington 2019	BW	12	47187260	SLC38A4	M	181	Maternal Only	46687260	47687260	chr12	NA	NA	NA	NA
rs181451002	Warrington 2019	BW	20	32466219	CHMP4B	M	257	Maternal Only	31966219	32966219	chr20	NA	NA	NA	NA
rs1818782	Warrington 2019	BW	5	39424628	DAB2	F	64	Unclassified	38924628	39924628	chr5	NA	NA	NA	NA
rs185262229	Warrington 2019	BW	6	84105136	ME1	F	89	Fetal Only	83605136	84605136	chr6	NA	NA	NA	NA
rs186606513	Warrington 2019	BW	2	97482001	CNNM3	F	30	Unclassified	96982001	97982001	chr2	cg22931002	97541870	FAM178B;FAM178B (3'UTR;3'UTR)	-59869
rs1868158	Warrington 2019	BW	16	68398924	SMPD3/PRMT7	M	221	Unclassified	67898924	68898924	chr16	NA	NA	NA	NA
rs1937436	Warrington 2019	BW	1	66441329	PDE4B	F	5	Unclassified	65941329	66941329	chr1	NA	NA	NA	NA
rs1964859	Warrington 2019	BW	20	607805	TCF15	F	251	Fetal Only	107805	1107805	chr20	cg20289911	816362	FAM110A;FAM110A (TSS1500;5'UTR)	-208557
rs1967840	Warrington 2019	BW	10	112026082	MXI1	F	153	Fetal Only	111526082	112526082	chr10	NA	NA	NA	NA
rs1981627	Warrington 2019	BW	5	133838180	PHF15	F	69	Unclassified	133338180	134338180	chr5	NA	NA	NA	NA
rs1984119	van der Valk 2014	BL	9	98368760	PTCH1	F	135b		97868760	98868760	chr9	NA	NA	NA	NA
rs200745338	Zhang 2017	GA and preterm	3	127869457	EEFSEC	M	49a		127369457	128369457	chr3	cg03278639	128134845	NA	-265388
rs200879388	Zhang 2017	GA	23	131300571	RAP2C	M	278a		130800571	131800571	chr23	NA	NA	NA	NA
rs2045457	Warrington 2019	BW	16	20046115	GPR139/GPRC5B	F	216	Unclassified	19546115	20546115	chr16	NA	NA	NA	NA
rs2118611	Warrington 2019	BW	15	67401466	SMAD3	M	206	Fetal and Maternal - Opposite Directions	66901466	67901466	chr15	NA	NA	NA	NA
rs2131354	Warrington 2019	BW	4	145599908	LOC646576/HHIP	M	61	Fetal and Maternal - Same Direction	145099908	146099908	chr4	NA	NA	NA	NA
rs2168101	Warrington 2019	BW	11	8255408	LMO1	M	161	Fetal and Maternal - Opposite Directions	7755408	8755408	chr11	NA	NA	NA	NA
rs2168443	Warrington 2019	BW	3	46947087	PTH1R	F	44	Fetal and Maternal - Same Direction	46447087	47447087	chr3	cg18461635	46990143	CCDC12 (Body)	-43056
rs2174633	Warrington 2019	BW	4	17917781	LCORL/DCAF16	M	57	Fetal and Maternal - Same Direction	17417781	18417781	chr4	NA	NA	NA	NA
rs2189234	Warrington 2019	BW	4	106075498	TET2	M	58	Maternal Only	105575498	106575498	chr4	NA	NA	NA	NA
rs220193	Warrington 2019	BW	21	43581308	UMODL1	F	268	Unclassified	43081308	44081308	chr21	cg05306310;cg12409874	43186286;43938777	RIPK4 (Body);SLC37A1 (Body)	395022;-357469
rs222857	Warrington 2019	BW	17	7164563	CLDN7/SLC2A4	F	225	Fetal Only	6664563	7664563	chr17	cg07168214;cg07565956;cg15095917	7380112;7381288;7482694	ZBTB4;ZBTB4 (5'UTR;5'UTR);ZBTB4;ZBTB4 (5'UTR;5'UTR);CD68;CD68 (TSS200;TSS200)	-215549;-216725;-318131
rs2229742	Warrington 2019	BW	21	16339172	NRIP1	F	266	Unclassified	15839172	16839172	chr21	NA	NA	NA	NA
rs2237467	Warrington 2019	BW	7	50733316	GRB10	F	111	Fetal and Maternal - Same Direction	50233316	51233316	chr7	NA	NA	NA	NA
rs2238464	Warrington 2019	BW	16	2332577	ABCA3	F	215	Fetal Only	1832577	2832577	chr16	NA	NA	NA	NA
rs2242116	Warrington 2019	BW	3	46941116	PTH1R	M	44	Fetal and Maternal - Same Direction	46441116	47441116	chr3	cg18461635	46990143	CCDC12 (Body)	-49027
rs2262207	Warrington 2019	BW	13	114136110	DCUN1D2	F	197	Unclassified	113636110	114636110	chr13	NA	NA	NA	NA
rs2274224	Warrington 2019	BW	10	96039597	PLCE1	F	150	Unclassified	95539597	96539597	chr10	NA	NA	NA	NA
rs2280235	Warrington 2019	BW	2	191843830	STAT1	F	39	Unclassified	191343830	192343830	chr2	NA	NA	NA	NA
rs2282978	Warrington 2019	BW	7	92264410	CDK6	F	113	Fetal Only	91764410	92764410	chr7	NA	NA	NA	NA
rs2292626	Warrington 2019	BW	10	124186714	PLEKHA1	M	156	Fetal and Maternal - Same Direction	123686714	124686714	chr10	NA	NA	NA	NA
rs2306547	Warrington 2019	BW	12	26877885	ITPR2	F	178	Unclassified	26377885	27377885	chr12	NA	NA	NA	NA
rs2306700	Warrington 2019	BW	3	142123841	XRN1	F	51	Unclassified	141623841	142623841	chr3	NA	NA	NA	NA
rs2307024	Warrington 2019	BW	12	22005003	ABCC9	M	177	Unclassified	21505003	22505003	chr12	NA	NA	NA	NA
rs231350	Warrington 2019	BW	11	2713649	KCNQ1	M	159	Unclassified	2213649	3213649	chr11	NA	NA	NA	NA
rs234864	Warrington 2019	BW	11	2857297	KCNQ1	F	160	Fetal Only	2357297	3357297	chr11	NA	NA	NA	NA
rs2395668	Warrington 2019	BW	6	37105893	PIM1	F	87	Unclassified	36605893	37605893	chr6	NA	NA	NA	NA
rs2418135	Warrington 2019	BW	9	113901309	LPAR1	F	136	Fetal and Maternal - Same Direction	113401309	114401309	chr9	NA	NA	NA	NA
rs2428362	Warrington 2019	BW	17	7180274	CLDN7/SLC2A4	M	225	Unclassified	6680274	7680274	chr17	cg07168214;cg07565956;cg15095917	7380112;7381288;7482694	ZBTB4;ZBTB4 (5'UTR;5'UTR);ZBTB4;ZBTB4 (5'UTR;5'UTR);CD68;CD68 (TSS200;TSS200)	-199838;-201014;-302420
rs2551347	Warrington 2019	BW	2	23912401	KLHL29	F	23	Fetal Only	23412401	24412401	chr2	cg21356710	24234017	MFSD2B (Body)	-321616
rs255773	Warrington 2019	BW	19	54723546	LILRB3/RPS9	F	247	Unclassified	54223546	55223546	chr19	NA	NA	NA	NA
rs2574727	Warrington 2019	BW	3	11636508	VGLL4	M	41	Maternal Only	11136508	12136508	chr3	NA	NA	NA	NA
rs2608029	Warrington 2019	BW	8	129170126	MIR1208	F	129	Unclassified	128670126	129670126	chr8	cg25247520;cg09857826;cg19508622	128808017;128950533;129103558	MIR1204;PVT1 (TSS200;Body);PVT1 (Body);PVT1 (Body)	362109;219593;66568
rs2647873	Warrington 2019	BW	12	103081192	LINC00485/IGF1	F,M	186	Fetal and Maternal - Same Direction	102581192	103581192	chr12	NA	NA	NA	NA
rs2663842	Warrington 2019	BW	18	55449516	ATP8B1	F	238	Fetal Only	54949516	55949516	chr18	NA	NA	NA	NA
rs2715026	Warrington 2019	BW	4	120616805	PDE5A	M	59	Maternal Only	120116805	121116805	chr4	cg05904317	120518737	PDE5A;PDE5A;PDE5A (Body;Body;Body)	98068
rs2747503	Warrington 2019	BW	6	15066121	JARID2	F	76	Unclassified	14566121	15566121	chr6	NA	NA	NA	NA
rs2755253	Warrington 2019	BW	1	67470843	SLC35D1/WDR78	F	6	Fetal and Maternal - Same Direction	66970843	67970843	chr1	NA	NA	NA	NA
rs2779165	Warrington 2019	BW	19	4915447	UHRF1	F	239	Unclassified	4415447	5415447	chr19	NA	NA	NA	NA
rs2807319	Warrington 2019	BW	1	22554176	WNT4	F	2b	Fetal Only	22054176	23054176	chr1	NA	NA	NA	NA
rs28365970	Warrington 2019	BW	5	67585723	PIK3R1	F	67	Unclassified	67085723	68085723	chr5	NA	NA	NA	NA
rs28457693	Warrington 2019	BW	9	98217348	PTCH1/FANCC	F,M	135a	Fetal Only	97717348	98717348	chr9	NA	NA	NA	NA
rs28505901	Warrington 2019	BW	9	139241030	GPSM1	F	141	Fetal Only	138741030	139741030	chr9	NA	NA	NA	NA
rs28544888	Warrington 2019	BW	16	55741204	SLC6A2	F	220	Unclassified	55241204	56241204	chr16	NA	NA	NA	NA
rs28681372	Warrington 2019	BW	22	50351977	PIM3	F	274	Fetal Only	49851977	50851977	chr22	NA	NA	NA	NA
rs2889874	Warrington 2019	BW	20	33715777	EDEM2/MYH7B	F	259	Unclassified	33215777	34215777	chr20	NA	NA	NA	NA
rs2908279	Warrington 2019	BW	7	44174857	MYL7/GCK	M	105	Unclassified	43674857	44674857	chr7	NA	NA	NA	NA
rs2918299	Beaumont 2018	BW	19	8787273	ACTL9	M	241		8287273	9287273	chr19	NA	NA	NA	NA
rs2928148	Warrington 2019	BW	15	41401550	INO80	M	203	Maternal Only	40901550	41901550	chr15	NA	NA	NA	NA
rs2934844	Warrington 2019	BW	6	166142456	PDE10A	F	99	Unclassified	165642456	166642456	chr6	NA	NA	NA	NA
rs2946179	Warrington 2019	BW (+GA)	5	157886627	EBF1	F,M	71	Maternal Only	157386627	158386627	chr5	NA	NA	NA	NA
rs2963463	Zhang 2017	GA and preterm	5	157895048	EBF1	M	71		157395048	158395048	chr5	NA	NA	NA	NA
rs2964484	Beaumont 2018	BW	5	157897437	EBF1	M	71		157397437	158397437	chr5	NA	NA	NA	NA
rs2967676	Warrington 2019	BW	19	8789666	ACTL9	M	241	Maternal Only	8289666	9289666	chr19	NA	NA	NA	NA
rs2967677	Warrington 2019	BW	19	8789721	ACTL9	F	241	Maternal Only	8289721	9289721	chr19	NA	NA	NA	NA
rs2971669	Warrington 2019	BW	7	44231778	GCK	M	106	Maternal Only	43731778	44731778	chr7	NA	NA	NA	NA
rs2971669	Beaumont 2018	BW	7	44231778	GCK	M	106		43731778	44731778	chr7	NA	NA	NA	NA
rs304001	Warrington 2019	BW	19	56423668	NLRP13	M	250	Maternal Only	55923668	56923668	chr19	NA	NA	NA	NA
rs3184504	Warrington 2019	BW	12	111884608	SH2B3	F,M	188	Maternal Only	111384608	112384608	chr12	NA	NA	NA	NA
rs3184504	Beaumont 2018	BW	12	111884608	SH2B3	M	188		111384608	112384608	chr12	NA	NA	NA	NA
rs339969	Warrington 2019	BW	15	60883281	RORA	F	205	Fetal and Maternal - Same Direction	60383281	61383281	chr15	NA	NA	NA	NA
rs34036147	Warrington 2019	BW	8	38366249	C8orf86/FGFR1	F	121	Fetal Only	37866249	38866249	chr8	NA	NA	NA	NA
rs34217484	Warrington 2019	BW	13	48854550	LINC00441/RB1	F	195	Fetal and Maternal - Same Direction	48354550	49354550	chr13	NA	NA	NA	NA
rs34471628	Warrington 2019	BW	5	172196752	DUSP1	M	73	Maternal Only	171696752	172696752	chr5	NA	NA	NA	NA
rs34717629	Warrington 2019	BW	17	17610404	RAI1	M	229	Fetal and Maternal - Opposite Directions	17110404	18110404	chr17	NA	NA	NA	NA
rs34776209	Warrington 2019	BW	7	23513093	IGF2BP3	F,M	103	Fetal and Maternal - Same Direction	23013093	24013093	chr7	NA	NA	NA	NA
rs351930	Warrington 2019	BW	5	52003397	PELO	F	65	Fetal Only	51503397	52503397	chr5	NA	NA	NA	NA
rs35261542	Warrington 2019	BW	6	20675792	CDKAL1	F	77	Fetal and Maternal - Opposite Directions	20175792	21175792	chr6	NA	NA	NA	NA
rs35549608	Warrington 2019	BW	16	72227398	PMFBP1	M	222	Fetal and Maternal - Opposite Directions	71727398	72727398	chr16	NA	NA	NA	NA
rs3740360	Warrington 2019	BW	10	96025491	PLCE1	M	149	Maternal Only	95525491	96525491	chr10	NA	NA	NA	NA
rs3746448	Warrington 2019	BW	20	33572979	EDEM2/MYH7B	M	258	Unclassified	33072979	34072979	chr20	NA	NA	NA	NA
rs3765041	Warrington 2019	BW	11	64127230	RPS6KA4	M	167	Maternal Only	63627230	64627230	chr11	NA	NA	NA	NA
rs3784789	Warrington 2019	BW	15	75082552	CSK	M	208	Fetal and Maternal - Opposite Directions	74582552	75582552	chr15	cg26843110;cg14389122;cg23160522;cg23680900	74935742;74945851;75015787;75017924	EDC3;EDC3;EDC3 (Body;Body;Body);EDC3;EDC3;EDC3 (Body;Body;Body);CYP1A1 (5'UTR);CYP1A1 (TSS200)	146810;136701;66765;64628
rs3806315	Warrington 2019	BW	1	214724668	PTPN14	F	19	Unclassified	214224668	215224668	chr1	NA	NA	NA	NA
rs3918226	Warrington 2019	BW	7	150690176	NOS3	M	117	Maternal Only	150190176	151190176	chr7	NA	NA	NA	NA
rs3933326	Warrington 2019	BW	9	123633948	PHF19	F	139	Fetal Only	123133948	124133948	chr9	cg00045753;cg14399183	123630545;124048308	PHF19 (Body);GSN;GSN;GSN;GSN;GSN;GSN;GSN (5'UTR;5'UTR;5'UTR;5'UTR;5'UTR;5'UTR;5'UTR)	3403;-414360
rs3965156	Warrington 2019	BW	3	66484956	LRIG1	F	45	Fetal Only	65984956	66984956	chr3	NA	NA	NA	NA
rs40434	Warrington 2019	BW	16	55699525	SLC6A2	F	219	Fetal Only	55199525	56199525	chr16	NA	NA	NA	NA
rs41276588	Warrington 2019	BW	1	118148384	FAM46C	M	9	Maternal Only	117648384	118648384	chr1	NA	NA	NA	NA
rs41311445	Warrington 2019	BW	22	42070374	NHP2L1/SREBF2	F	271	Fetal Only	41570374	42570374	chr22	NA	NA	NA	NA
rs41355649	Warrington 2019	BW	19	33790556	CEBPA	F	243	Fetal Only	33290556	34290556	chr19	NA	NA	NA	NA
rs4144829	Warrington 2019	BW	4	17903654	LCORL/DCAF16	F	57	Fetal Only	17403654	18403654	chr4	NA	NA	NA	NA
rs4350272	Warrington 2019	BW	10	25056118	ARHGAP21	F	143	Unclassified	24556118	25556118	chr10	NA	NA	NA	NA
rs4444073	Warrington 2019	BW	11	10331664	ADM	F	162	Fetal Only	9831664	10831664	chr11	cg07054804	10621492	MRVI1;MRVI1;MRVI1;MRVI1 (Body;Body;Body;Body)	-289828
rs4511593	Warrington 2019	BW	17	7455536	TNFSF12-TNFSF13	F	226	Fetal Only	6955536	7955536	chr17	cg07168214;cg07565956;cg15095917	7380112;7381288;7482694	ZBTB4;ZBTB4 (5'UTR;5'UTR);ZBTB4;ZBTB4 (5'UTR;5'UTR);CD68;CD68 (TSS200;TSS200)	75424;74248;-27158
rs4518515	Warrington 2019	BW	6	142584429	GPR126	M	95	Unclassified	142084429	143084429	chr6	NA	NA	NA	NA
rs45446698	Warrington 2019	BW	7	99332948	CYP3A7-CYP3AP1	M	114	Maternal Only	98832948	99832948	chr7	NA	NA	NA	NA
rs45446698	Beaumont 2018	BW	7	99332948	CYP3A7	M	114		98832948	99832948	chr7	NA	NA	NA	NA
rs4579095	Warrington 2019	BW	4	174726635	NBLA00301	M	62	Maternal Only	174226635	175226635	chr4	NA	NA	NA	NA
rs4655413	Warrington 2019	BW	1	215828499	USH2A	F	20	Unclassified	215328499	216328499	chr1	NA	NA	NA	NA
rs4679760	Warrington 2019	BW (+GA)	3	155855418	KCNAB1	M	53	Fetal and Maternal - Opposite Directions	155355418	156355418	chr3	NA	NA	NA	NA
rs4719648	Warrington 2019	BW	7	2756832	AMZ1/GNA12	F	100	Unclassified	2256832	3256832	chr7	NA	NA	NA	NA
rs4794720	Warrington 2019	BW	17	55392223	MSI2	F	232b	Unclassified	54892223	55892223	chr17	cg25225655	55468616	MSI2;MSI2 (Body;Body)	-76393
rs4809731	Warrington 2019	BW	20	47495767	ARFGEF2	F,M	262	Fetal and Maternal - Same Direction	46995767	47995767	chr20	NA	NA	NA	NA
rs4813047	Warrington 2019	BW	20	11079739	LOC339593	F	253	Fetal and Maternal - Opposite Directions	10579739	11579739	chr20	NA	NA	NA	NA
rs4867699	Warrington 2019	BW	5	172748540	STC2	F	74	Unclassified	172248540	173248540	chr5	NA	NA	NA	NA
rs4908404	Warrington 2019	BW	1	28691734	PHACTR4	M	3	Maternal Only	28191734	29191734	chr1	NA	NA	NA	NA
rs4932373	Warrington 2019	BW	15	91429287	FES/FURIN	F	211	Fetal and Maternal - Same Direction	90929287	91929287	chr15	NA	NA	NA	NA
rs4952673	Warrington 2019	BW	2	43423870	ZFP36L2	M	26	Maternal Only	42923870	43923870	chr2	cg06047655	43567990	THADA;THADA (Body;Body)	-144120
rs4953353	Warrington 2019	BW	2	46567276	EPAS1	F	28	Fetal Only	46067276	47067276	chr2	cg25589945	46429383	()	137893
rs5030317	Warrington 2019	BW	11	32410337	WT1	F	163	Unclassified	31910337	32910337	chr11	NA	NA	NA	NA
rs5030938	Warrington 2019	BW	10	70975916	HKDC1/HK1	M	144	Fetal and Maternal - Same Direction	70475916	71475916	chr10	NA	NA	NA	NA
rs516246	Warrington 2019	BW	19	49206172	FUT2	F	246	Unclassified	48706172	49706172	chr19	cg00698688;cg07543967;cg23097961	49055432;49055443;49055412	SULT2B1;SULT2B1 (1stExon;5'UTR);SULT2B1;SULT2B1 (1stExon;5'UTR);SULT2B1 (TSS200)	150740;150729;150760
rs55836809	Warrington 2019	BW	13	28502874	PDX1	F	191	Fetal Only	28002874	29002874	chr13	NA	NA	NA	NA
rs558443	Warrington 2019	BW	10	90013195	RNLS/PTEN	F	146	Unclassified	89513195	90513195	chr10	NA	NA	NA	NA
rs55958435	Warrington 2019	BW	15	96852638	NR2F2	F	212	Unclassified	96352638	97352638	chr15	NA	NA	NA	NA
rs560887	Warrington 2019	BW	2	169763148	G6PC2	M	37	Fetal and Maternal - Opposite Directions	169263148	170263148	chr2	NA	NA	NA	NA
rs56188432	Warrington 2019	BW	2	158406865	ACVR1C	F	35	Fetal Only	157906865	158906865	chr2	NA	NA	NA	NA
rs562974282	Warrington 2019	BW	10	104201070	MIR146B	M	151	Fetal and Maternal - Opposite Directions	103701070	104701070	chr10	cg20340720;cg14015502;cg00037952;cg17740322;cg25104397	104512523;104535020;104535276;104535521;104535920	C10orf26 (Body);C10orf26;C10orf26 (TSS1500;Body);C10orf26;C10orf26 (TSS1500;Body);C10orf26;C10orf26 (TSS1500;Body);C10orf26;C10orf26;C10orf26 (5'UTR;Body;1stExon)	-311453;-333950;-334206;-334451;-334850
rs56318008	Zhang 2017	GA	1	22470406	WNT4	M	2a		21970406	22970406	chr1	NA	NA	NA	NA
rs57414412	Warrington 2019	BW	11	111769431	CRYAB	F	173	Unclassified	111269431	112269431	chr11	NA	NA	NA	NA
rs5742915	Warrington 2019	BW	15	74336633	PML	F	207	Unclassified	73836633	74836633	chr15	NA	NA	NA	NA
rs5750561	Warrington 2019	BW	22	38595260	MAFF	F	270	Unclassified	38095260	39095260	chr22	NA	NA	NA	NA
rs59084784	Warrington 2019	BW	7	22739562	IL6	F	101	Unclassified	22239562	23239562	chr7	NA	NA	NA	NA
rs5950491	Zhang 2017	GA and preterm	23	115164770	AGTR2	M	277		114664770	115664770	chr23	NA	NA	NA	NA
rs6026449	Warrington 2019	BW	20	57272617	STX16-NPEPL1/GNAS	F	263	Fetal Only	56772617	57772617	chr20	NA	NA	NA	NA
rs6033062	Warrington 2019	BW	20	11207419	LOC339593	F	254	Unclassified	10707419	11707419	chr20	NA	NA	NA	NA
rs6040076	Warrington 2019	BW	20	10658882	JAG1	F	252	Unclassified	10158882	11158882	chr20	NA	NA	NA	NA
rs60573957	Warrington 2019	BW	3	14884409	FGD5	M	43	Maternal Only	14384409	15384409	chr3	NA	NA	NA	NA
rs61830764	Warrington 2019	BW	1	212289976	DTL	F	17	Fetal Only	211789976	212789976	chr1	NA	NA	NA	NA
rs61885091	Warrington 2019	BW	11	69791952	ANO1/FGF4	F	170	Unclassified	69291952	70291952	chr11	NA	NA	NA	NA
rs62023486	Warrington 2019	BW	15	53070589	ONECUT1	F	204	Unclassified	52570589	53570589	chr15	NA	NA	NA	NA
rs62496903	Warrington 2019	BW	8	6446938	MCPH1	F	118	Unclassified	5946938	6946938	chr8	NA	NA	NA	NA
rs62562580	Warrington 2019	BW	9	94252219	NFIL3/ROR2	F	133	Unclassified	93752219	94752219	chr9	NA	NA	NA	NA
rs636252	Warrington 2019	BW	6	117157774	GPRC6A/RFX6	M	91	Maternal Only	116657774	117657774	chr6	NA	NA	NA	NA
rs6426985	Warrington 2019	BW	1	154813619	DCST2/KCNN3	M	12	Fetal and Maternal - Same Direction	154313619	155313619	chr1	NA	NA	NA	NA
rs6440006	Warrington 2019	BW (+GA)	3	141142691	ZBTB38	M	50	Maternal Only	140642691	141642691	chr3	NA	NA	NA	NA
rs6467157	Warrington 2019	BW	7	127660763	SND1	F	115	Fetal and Maternal - Same Direction	127160763	128160763	chr7	NA	NA	NA	NA
rs6533183	Warrington 2019	BW	4	106133184	TET2	F	58	Unclassified	105633184	106633184	chr4	NA	NA	NA	NA
rs6568554	Warrington 2019	BW	6	109290319	ARMC2/SESN1	M	90	Unclassified	108790319	109790319	chr6	NA	NA	NA	NA
rs6569647	Warrington 2019	BW	6	130337266	L3MBTL3	F	93	Unclassified	129837266	130837266	chr6	NA	NA	NA	NA
rs6570507	van der Valk 2014	BL	6	142679571	GPR126	F	96		142179571	143179571	chr6	NA	NA	NA	NA
rs6575803	Warrington 2019	BW	14	101257755	MIR2392/DLK1	F	201	Fetal Only	100757755	101757755	chr14	NA	NA	NA	NA
rs6582623	Warrington 2019	BW	12	46613394	SLC38A1	F	180	Unclassified	46113394	47113394	chr12	NA	NA	NA	NA
rs6602476	Warrington 2019	BW	10	11122635	CELF2	M	142	Unclassified	10622635	11622635	chr10	NA	NA	NA	NA
rs6608539	Warrington 2019	BW (+GA)	23	115132834	AGTR2	M	277	Maternal Only	114632834	115632834	chr23	NA	NA	NA	NA
rs667515	Warrington 2019	BW	11	69449076	CCND1	F	169	Fetal and Maternal - Same Direction	68949076	69949076	chr11	NA	NA	NA	NA
rs670523	Warrington 2019	BW	1	155878732	RIT1/LMNA	F	13	Unclassified	155378732	156378732	chr1	NA	NA	NA	NA
rs67775399	Warrington 2019	BW	1	161572353	FCGR2B/FCGR2C/HSPA6	M	15	Fetal and Maternal - Same Direction	161072353	162072353	chr1	cg05656486	161171383	NDUFS2;NDUFS2 (5'UTR;TSS1500)	400970
rs6845999	Warrington 2019	BW	4	145565826	LOC646576/HHIP	F	61	Fetal and Maternal - Same Direction	145065826	146065826	chr4	NA	NA	NA	NA
rs6871635	Warrington 2019	BW	5	133830395	PHF15	M	69	Unclassified	133330395	134330395	chr5	NA	NA	NA	NA
rs6911024	Warrington 2019	BW	6	31368451	MICA/HLA-C	M	82	Maternal Only	30868451	31868451	chr6	cg00180930;cg15827436	31746832;31746847	VARS (Body);VARS (Body)	-378381;-378396
rs6911621	Warrington 2019	BW	6	35529025	FKBP5/MAPK13/TEAD3	M	86	Unclassified	35029025	36029025	chr6	cg17702736	35941709	SLC26A8;SLC26A8 (Body;Body)	-412684
rs6925689	Warrington 2019	BW	6	126865884	CENPW	F	92	Fetal Only	126365884	127365884	chr6	NA	NA	NA	NA
rs6930558	Warrington 2019	BW	6	141878920	NMBR	F	94	Fetal Only	141378920	142378920	chr6	NA	NA	NA	NA
rs6958858	Warrington 2019	BW	7	148966949	ZNF783	F	116	Unclassified	148466949	149466949	chr7	cg07309820	148901717	ZNF282 (Body)	65232
rs6995390	Warrington 2019	BW	8	77611012	ZFHX4	M	125	Fetal and Maternal - Opposite Directions	77111012	78111012	chr8	NA	NA	NA	NA
rs7067170	Warrington 2019	BW	23	68382836	PJA1	F	275	Fetal and Maternal - Same Direction	67882836	68882836	chr23	NA	NA	NA	NA
rs7075355	Warrington 2019	BW	10	82208878	TSPAN14	F	145	Unclassified	81708878	82708878	chr10	NA	NA	NA	NA
rs7076938	Warrington 2019	BW	10	115789375	ADRB1	F	155	Fetal Only	115289375	116289375	chr10	NA	NA	NA	NA
rs708122	Warrington 2019	BW (+GA)	1	228216997	WNT3A	F	21	Unclassified	227716997	228716997	chr1	cg17910478	228581288	NA	-364291
rs7102454	Warrington 2019	BW	11	65594820	SNX32/EFEMP2	F	168	Unclassified	65094820	66094820	chr11	NA	NA	NA	NA
rs71486610	Warrington 2019	BW	10	124134803	PLEKHA1	F	156	Fetal and Maternal - Same Direction	123634803	124634803	chr10	NA	NA	NA	NA
rs7183988	Warrington 2019	BW	15	91428589	FES/FURIN	M	211	Unclassified	90928589	91928589	chr15	NA	NA	NA	NA
rs7205514	Warrington 2019	BW	16	50271806	PAPD5	F	218	Unclassified	49771806	50771806	chr16	cg05362860;cg06897661;cg23580000;cg01719268	50320692;50322074;50322156;50244074	ADCY7 (TSS1500);ADCY7;ADCY7 (5'UTR;1stExon);ADCY7 (1stExon);PAPD5;PAPD5 (Body;Body)	-48886;-50268;-50350;27732
rs7223535	Warrington 2019	BW	17	29211667	ATAD5	F	231a	Unclassified	28711667	29711667	chr17	NA	NA	NA	NA
rs724577	van der Valk 2014	BL	4	17993409	LCORL	F	57		17493409	18493409	chr4	NA	NA	NA	NA
rs72480273	Warrington 2019	BW	1	161644871	FCGR2B/FCGR2C/HSPA6	F	15	Unclassified	161144871	162144871	chr1	cg05656486	161171383	NDUFS2;NDUFS2 (5'UTR;TSS1500)	473488
rs72656010	Warrington 2019	BW	8	57122215	PLAG1	F	124	Fetal Only	56622215	57622215	chr8	NA	NA	NA	NA
rs72681869	Warrington 2019	BW	14	50655357	SOS2	F	199	Fetal Only	50155357	51155357	chr14	NA	NA	NA	NA
rs72760655	Warrington 2019	BW	9	116916214	COL27A1	M	137	Fetal and Maternal - Opposite Directions	116416214	117416214	chr9	NA	NA	NA	NA
rs7285579	Warrington 2019	BW	22	46441980	LOC100271722	F	273	Fetal Only	45941980	46941980	chr22	NA	NA	NA	NA
rs73143584	Warrington 2019	BW	20	62445702	ZBTB46	F	264	Fetal Only	61945702	62945702	chr20	NA	NA	NA	NA
rs73226528	Warrington 2019	BW	3	113398642	KIAA2018	M	46	Maternal Only	112898642	113898642	chr3	NA	NA	NA	NA
rs732563	Warrington 2019	BW	8	23345526	ENTPD4/NKX3-1	F	119	Fetal Only	22845526	23845526	chr8	NA	NA	NA	NA
rs73354194	Warrington 2019	BW	17	79905947	MYADML2	F	235	Fetal Only	79405947	80405947	chr17	cg09186101	80197062	SLC16A3;SLC16A3;SLC16A3 (3'UTR;3'UTR;3'UTR)	-291115
rs7402983	Warrington 2019	BW	15	99193276	IGF1R	F	213	Fetal Only	98693276	99693276	chr15	NA	NA	NA	NA
rs75034466	Warrington 2019	BW	6	34199815	HMGA1	M	85	Fetal and Maternal - Same Direction	33699815	34699815	chr6	NA	NA	NA	NA
rs75104038	Warrington 2019	BW	6	34190104	HMGA1	F	85	Fetal and Maternal - Same Direction	33690104	34690104	chr6	NA	NA	NA	NA
rs7525870	Warrington 2019	BW	1	78269207	FAM73A	F	8	Unclassified	77769207	78769207	chr1	NA	NA	NA	NA
rs753381	Warrington 2019	BW	20	39797465	PLCG1	F	261	Fetal Only	39297465	40297465	chr20	NA	NA	NA	NA
rs7541039	Warrington 2019	BW	1	214176779	PROX1	F	18	Fetal Only	213676779	214676779	chr1	NA	NA	NA	NA
rs754868	Warrington 2019	BW	2	43185532	HAAO	F	25	Fetal Only	42685532	43685532	chr2	cg06047655	43567990	THADA;THADA (Body;Body)	-382458
rs75518158	Warrington 2019	BW	21	38393567	DSCR6	F	267	Fetal Only	37893567	38893567	chr21	NA	NA	NA	NA
rs7563664	Warrington 2019	BW	2	158344455	ACVR1C	F	34	Unclassified	157844455	158844455	chr2	NA	NA	NA	NA
rs75844534	Warrington 2019	BW	15	38667117	SPRED1	F	202	Fetal and Maternal - Opposite Directions	38167117	39167117	chr15	NA	NA	NA	NA
rs7596521	Warrington 2019	BW	2	46918665	SOCS5	M	29	Maternal Only	46418665	47418665	chr2	cg25589945	46429383	NA	489282
rs76094073	Warrington 2019	BW	6	109288036	ARMC2/SESN1	F	90	Unclassified	108788036	109788036	chr6	NA	NA	NA	NA
rs76895963	Warrington 2019	BW	12	4384844	CCND2	F,M	174	Fetal and Maternal - Same Direction	3884844	4884844	chr12	NA	NA	NA	NA
rs7709066	Warrington 2019	BW	5	77831071	LHFPL2/ARSB	F	68	Unclassified	77331071	78331071	chr5	NA	NA	NA	NA
rs7744700	Warrington 2019	BW	6	53349401	GCLC	F	88	Unclassified	52849401	53849401	chr6	NA	NA	NA	NA
rs77553582	Warrington 2019	BW	7	35299657	TBX20	F	104	Unclassified	34799657	35799657	chr7	NA	NA	NA	NA
rs7772579	Warrington 2019	BW	6	152042502	ESR1	M	97	Fetal Only	151542502	152542502	chr6	NA	NA	NA	NA
rs7808457	Warrington 2019	BW	7	22798265	IL6	M	102	Unclassified	22298265	23298265	chr7	NA	NA	NA	NA
rs7819593	Warrington 2019	BW	8	106115172	ZFPM2	F	126	Fetal Only	105615172	106615172	chr8	NA	NA	NA	NA
rs78378222	Warrington 2019	BW	17	7571752	TP53	F	227	Unclassified	7071752	8071752	chr17	cg07168214;cg07565956;cg15095917	7380112;7381288;7482694	ZBTB4;ZBTB4 (5'UTR;5'UTR);ZBTB4;ZBTB4 (5'UTR;5'UTR);CD68;CD68 (TSS200;TSS200)	191640;190464;89058
rs7854962	Warrington 2019	BW	9	96900505	PTPDC1	F	134	Unclassified	96400505	97400505	chr9	NA	NA	NA	NA
rs787541	Warrington 2019	BW	1	68051230	GADD45A	M	7	Maternal Only	67551230	68551230	chr1	cg25189904	68299493	GNG12 (TSS1500)	-248263
rs7886910	Warrington 2019	BW	23	78630857	ITM2A	F	276	Unclassified	78130857	79130857	chr23	NA	NA	NA	NA
rs7903146	Warrington 2019	BW	10	114758349	TCF7L2	M	154	Unclassified	114258349	115258349	chr10	NA	NA	NA	NA
rs7903146	Beaumont 2018	BW	10	114758349	TCF7L2	M	154		114258349	115258349	chr10	NA	NA	NA	NA
rs7968682	Warrington 2019	BW	12	66371880	HMGA2	F	183	Fetal Only	65871880	66871880	chr12	NA	NA	NA	NA
rs7980687	Taal 2012	HC	12	123822710	SBNO1	F	190b		123322710	124322710	chr12	NA	NA	NA	NA
rs7983505	Warrington 2019	BW	13	33557173	KL	F	193	Unclassified	33057173	34057173	chr13	NA	NA	NA	NA
rs80019595	Warrington 2019	BW	12	121417306	HNF1A	F	189	Unclassified	120917306	121917306	chr12	NA	NA	NA	NA
rs80278614	Warrington 2019	BW	1	119412317	TBX15	F	10	Fetal Only	118912317	119912317	chr1	NA	NA	NA	NA
rs8038207	Warrington 2019	BW	15	86316570	KLHL25/AKAP13	F	209	Unclassified	85816570	86816570	chr15	NA	NA	NA	NA
rs809871	Warrington 2019	BW	6	26256526	HIST1H2BE/HIST1H2BH	M	79	Unclassified	25756526	26756526	chr6	NA	NA	NA	NA
rs8106042	Warrington 2019	BW	19	7161849	INSR	F	240	Fetal Only	6661849	7661849	chr19	NA	NA	NA	NA
rs817329	Warrington 2019	BW	20	62597694	ZNF512B	F	265	Fetal and Maternal - Same Direction	62097694	63097694	chr20	NA	NA	NA	NA
rs854037	Warrington 2019	BW	5	57091783	ACTBL2	F	66	Unclassified	56591783	57591783	chr5	NA	NA	NA	NA
rs8756	Warrington 2019	BW	12	66359752	HMGA2	M	183	Fetal Only	65859752	66859752	chr12	NA	NA	NA	NA
rs895964	Warrington 2019	BW	12	26858066	ITPR2	M	178	Fetal and Maternal - Same Direction	26358066	27358066	chr12	NA	NA	NA	NA
rs905938	van der Valk 2014	BL	1	154991388	DCST2	F	12		154491388	155491388	chr1	NA	NA	NA	NA
rs905938	Warrington 2019	BW	1	154991389	DCST2/KCNN3	F	12	Unclassified	154491389	155491389	chr1	NA	NA	NA	NA
rs9267812	Warrington 2019	BW	6	32128394	PPT2	F	83	Fetal and Maternal - Same Direction	31628394	32628394	chr6	cg00180930;cg15827436	31746832;31746847	VARS (Body);VARS (Body)	381562;381547
rs9318511	Warrington 2019	BW	13	78601413	LINC00446	F	196	Unclassified	78101413	79101413	chr13	NA	NA	NA	NA
rs9348981	Warrington 2019	BW	6	35687249	FKBP5/MAPK13/TEAD3	F	86	Unclassified	35187249	36187249	chr6	cg17702736	35941709	SLC26A8;SLC26A8 (Body;Body)	-254460
rs9366778	Warrington 2019	BW	6	31269173	HLA-C	F	81	Unclassified	30769173	31769173	chr6	cg00180930;cg15827436	31746832;31746847	VARS (Body);VARS (Body)	-477659;-477674
rs9375694	Beaumont 2018	BW	6	130356608	L3MBTL3	M	93		129856608	130856608	chr6	NA	NA	NA	NA
rs9379084	Warrington 2019	BW	6	7231843	RREB1	M	75	Maternal Only	6731843	7731843	chr6	NA	NA	NA	NA
rs9379832	Warrington 2019	BW	6	26186200	HIST1H2BE/HIST1H2BH	F	78	Unclassified	25686200	26686200	chr6	NA	NA	NA	NA
rs9457107	Warrington 2019	BW	6	166014223	PDE10A	F	98	Fetal Only	165514223	166514223	chr6	NA	NA	NA	NA
rs9508017	Warrington 2019	BW	13	28934364	FLT1	F	192	Fetal Only	28434364	29434364	chr13	NA	NA	NA	NA
rs9549046	Warrington 2019	BW	13	40647206	LINC00332	F	194	Unclassified	40147206	41147206	chr13	NA	NA	NA	NA
rs962554	Warrington 2019	BW	6	142734204	GPR126	F	96	Unclassified	142234204	143234204	chr6	NA	NA	NA	NA
rs9645500	Warrington 2019	BW	10	70986723	HKDC1/HK1	F	144	Fetal and Maternal - Same Direction	70486723	71486723	chr10	NA	NA	NA	NA
rs9657468	Warrington 2019	BW	8	142362391	GPR20	F	131	Fetal Only	141862391	142862391	chr8	cg14150907;cg10090414	142275722;142309652	NA	86669;52739
rs9783782	Warrington 2019	BW	16	88317285	ZNF469	F	224	Fetal and Maternal - Same Direction	87817285	88817285	chr16	cg10099957	87869757	SLC7A5 (Body)	447528
rs9851257	Warrington 2019	BW (+GA)	3	123125711	ADCY5	M	48	Maternal Only	122625711	123625711	chr3	NA	NA	NA	NA
rs9855896	Warrington 2019	BW	3	14287150	LSM3	M	42	Fetal and Maternal - Opposite Directions	13787150	14787150	chr3	NA	NA	NA	NA
rs9861425	Zhang 2017	GA	3	123072882	ADCY5	M	48		122572882	123572882	chr3	NA	NA	NA	NA
rs9872556	Beaumont 2018	BW	3	155829855	KCNAB1	M	53		155329855	156329855	chr3	NA	NA	NA	NA
rs9909342	Warrington 2019	BW	17	25652275	WSB1	F	230	Fetal Only	25152275	26152275	chr17	NA	NA	NA	NA
rs9912553	Warrington 2019	BW	17	79959703	ASPSCR1	M	236	Unclassified	79459703	80459703	chr17	cg09186101	80197062	SLC16A3;SLC16A3;SLC16A3 (3'UTR;3'UTR;3'UTR)	-237359
