# Supplementary material for: Placental DNA methylation signatures of maternal smoking during pregnancy and potential impacts on fetal growth
Source: Nat Commun. 2021 Aug 24;12:5095. doi: 10.1038/s41467-021-24558-y (PMC8384884; doi:10.1038/s41467-021-24558-y)
Supplement: Supplementary file 3 — Supplementary Data 1-23 [file 41467_2021_24558_MOESM3_ESM.zip › Supplementary Data/SuppData18_GA_Meta.xlsx]

## Sheet: SD18
Supplementary Data 18: Meta-analysis results for the association between placental DNA methylation and gestational age (inverse normal transformation of sex residuals, in days) adjusted for maternal age, parity, and maternal education, and putative cellular heterogeneity; included data from AQUA, EDEN, Gen3G, GENEIDA, INMA, NHBCS & RICHS. Chr = Chromosome; Pos = Positiong (hg19); UCSC Gene Name =…
CpG	Chr	Pos	UCSC Gene Name	Effect	95% CI	P.value	Bonferroni	Direction	Het. I2	Het. P-value
cg24577455	chr1	2069012	PRKCZ;PRKCZ;PRKCZ	-1.63683	(-2.4416, -0.832)	6.71377e-05	0.029742	-------	15.1649	0.31419
cg06543160	chr1	3738353	KIAA0562	0.825489	(-0.5169, 2.1679)	0.228115	1	+-+-+++	38.0113	0.138829
cg27295042	chr1	10738569	CASZ1;CASZ1	5.76242	(3.624, 7.9008)	1.28086e-07	5.67419e-05	++-++++	0	0.614762
cg18026955	chr1	12541215	VPS13D;VPS13D	0.701217	(-0.2186, 1.621)	0.135119	1	++--+++	0	0.822581
cg21005438	chr1	15541182	TMEM51;TMEM51;TMEM51;TMEM51	2.54702	(1.3706, 3.7235)	2.20263e-05	0.00975765	-++++++	50.0656	0.0616181
cg12461099	chr1	19217794	ALDH4A1;ALDH4A1;ALDH4A1	0.558639	(-0.2628, 1.3801)	0.182563	1	-+++++-	0	0.881556
cg20632537	chr1	19218839	ALDH4A1;ALDH4A1;ALDH4A1	0.0997854	(-0.7128, 0.9124)	0.809807	1	--++++-	35.3129	0.158671
cg05266663	chr1	23061564	EPHB2;EPHB2	0.907666	(0.18, 1.6354)	0.0145001	1	++-+++-	33.1625	0.174876
cg04233054	chr1	23112654	EPHB2;EPHB2	-0.207599	(-0.7557, 0.3405)	0.457905	1	+--++-+	0	0.987576
cg13988448	chr1	23115536	EPHB2;EPHB2	-0.458257	(-1.2091, 0.2926)	0.231598	1	++-++--	50.4162	0.0597593
cg08896387	chr1	24191740	FUCA1	2.72508	(1.896, 3.5542)	1.17737e-10	5.21576e-08	+++++++	0	0.762221
cg09070415	chr1	32041052	TINAGL1	2.73087	(1.753, 3.7087)	4.4122e-08	1.95461e-05	+++++++	34.8815	0.161897
cg16103203	chr1	32041507	TINAGL1	1.47701	(0.5839, 2.3701)	0.0011895	0.526949	-++++++	62.6486	0.0134165
cg11254053	chr1	33497125	AK2;AK2	0.670453	(-0.3469, 1.6878)	0.196495	1	-++-+++	0	0.9949
cg26045080	chr1	36807363	STK40	-1.40683	(-2.3696, -0.444)	0.00418555	1	---+---	0	0.852439
cg04895640	chr1	36807418	STK40	-2.20086	(-3.7934, -0.6083)	0.00675709	1	---+---	14.8086	0.316892
cg20285609	chr1	41622030	SCMH1;SCMH1	-1.60935	(-2.8511, -0.3676)	0.0110799	1	---+---	15.9521	0.308203
cg14028856	chr1	41845592		-1.36072	(-2.5236, -0.1978)	0.0218269	1	+------	19.7784	0.278786
cg24583987	chr1	42618041	GUCA2B	-1.00055	(-1.535, -0.4661)	0.000243441	0.107845	-------	0	0.900015
cg26396357	chr1	44324656	ST3GAL3;ST3GAL3;ST3GAL3;ST3GAL3;ST3GAL3;ST3GAL3;ST3GAL3;ST3GAL3;ST3GAL3;ST3GAL3	-0.917269	(-2.0245, 0.19)	0.104447	1	+--+---	32.9382	0.176582
cg22080628	chr1	45473666	HECTD3	-0.313985	(-1.3707, 0.7428)	0.560334	1	+-++-+-	12.44	0.334709
cg04835489	chr1	52624196	ZFYVE9;ZFYVE9;ZFYVE9	-0.790166	(-1.485, -0.0953)	0.0258203	1	-------	0	0.904603
cg02977954	chr1	53371368	ECHDC2	3.02209	(2.256, 3.7882)	1.06462e-14	4.71625e-12	+++++++	0	0.428645
cg12547516	chr1	53372233	ECHDC2	3.67839	(2.6324, 4.7244)	5.48536e-12	2.43001e-09	+++++++	0	0.597085
cg03655395	chr1	56943111		2.68486	(1.4357, 3.934)	2.52367e-05	0.0111799	++-++++	15.684	0.310245
cg16250812	chr1	65299902	JAK1	0.091614	(-0.8269, 1.0101)	0.845001	1	-+++---	37.0899	0.145533
cg25189904	chr1	68299493	GNG12	0.238362	(-0.8225, 1.2993)	0.659677	1	+-++-+-	0	0.57535
cg04902929	chr1	116958941	C1orf203;C1orf203;C1orf203;C1orf203;C1orf203	-1.09437	(-2.3514, 0.1627)	0.0879515	1	+------	0	0.798852
cg13195895	chr1	147012788	BCL9	0.947753	(-0.0655, 1.961)	0.0667526	1	++-+++-	0	0.665297
cg13217206	chr1	149815040	HIST2H2AA3;HIST2H2AA4	4.03649	(2.4132, 5.6598)	1.09581e-06	0.000485446	+++-+++	0	0.680633
cg26483432	chr1	149815043	HIST2H2AA3;HIST2H2AA4	2.38647	(1.2092, 3.5637)	7.0942e-05	0.0314273	+++++++	0	0.873804
cg17271592	chr1	149821902	HIST2H2AA4;HIST2H2AA3	3.08054	(1.9067, 4.2544)	2.69661e-07	0.00011946	+++++++	0	0.672411
cg15692279	chr1	149821905	HIST2H2AA4;HIST2H2AA3	4.68158	(2.9671, 6.396)	8.70144e-08	3.85474e-05	+++++++	0	0.639459
cg25112191	chr1	151804260	RORC;RORC	0.494274	(-0.8129, 1.8015)	0.458636	1	+++-+--	19.1133	0.283931
cg04222933	chr1	160783181	LY9	0.0895512	(-0.7681, 0.9472)	0.837842	1	-+-+++-	0	0.669487
cg05656486	chr1	161171383	NDUFS2;NDUFS2	0.711066	(-0.3199, 1.742)	0.176441	1	+++-+-+	0	0.898126
cg25727853	chr1	181098609		-1.74886	(-2.7936, -0.7042)	0.00103421	0.458157	+---?--	33.0279	0.188238
cg17823829	chr1	202765754	KDM5B	-1.17691	(-1.6968, -0.6571)	9.11479e-06	0.00403785	-------	0	0.971179
cg13557373	chr1	203567067		1.6578	(0.1961, 3.1195)	0.026222	1	++--++-	0	0.867742
cg16512458	chr1	226069078	TMEM63A	3.5647	(2.0211, 5.1083)	6.00336e-06	0.00265949	+++++++	42.7979	0.105508
cg21710324	chr1	226069189	TMEM63A	3.9872	(2.8989, 5.0756)	6.9517e-13	3.0796e-10	+++++++	4.87897	0.389613
cg17910478	chr1	228581288		-0.418025	(-1.0076, 0.1715)	0.164608	1	-------	0	0.790822
cg04992191	chr1	238341559		1.71511	(0.9639, 2.4663)	7.6517e-06	0.00338971	-++++++	15.8737	0.3088
cg21356710	chr2	24234017	MFSD2B	0.41921	(-1.1087, 1.9471)	0.590748	1	++++-+-	0	0.900505
cg23576092	chr2	28543298	BRE;BRE;BRE;BRE;BRE	1.06894	(-0.0543, 2.1922)	0.0621526	1	++-++++	0	0.65596
cg21992501	chr2	32872637	TTC27	-0.342077	(-0.8033, 0.1191)	0.14604	1	+--+---	23.3695	0.250841
cg06202585	chr2	38325802		2.23113	(-0.0882, 4.5505)	0.0593728	1	-++++++	34.316	0.166146
cg23548577	chr2	39890554		1.0838	(0.1928, 1.9748)	0.017119	1	+++++++	0	0.86639
cg15425670	chr2	42461109	EML4;EML4	2.36786	(1.6167, 3.1191)	6.49155e-10	2.87576e-07	+?+++++	0	0.889396
cg23924526	chr2	45998548	PRKCE	3.62941	(2.6701, 4.5887)	1.21598e-13	5.38681e-11	+++++++	0	0.538886
cg25589945	chr2	46429383		1.08397	(0.3645, 1.8034)	0.00314602	1	-++++++	0	0.438776
cg00877964	chr2	65215638	SLC1A4;SLC1A4;SLC1A4	2.48193	(1, 3.9639)	0.00102885	0.45578	+++-++-	53.2903	0.0455595
cg22911462	chr2	73162158		3.94036	(2.4473, 5.4334)	2.30743e-07	0.000102219	+++++++	20.5525	0.272782
cg10553983	chr2	73318514	RAB11FIP5	0.246009	(-0.7064, 1.1985)	0.612689	1	++-+--+	28.6055	0.209973
cg01244346	chr2	74272962	TET3	0.783375	(-1.7742, 3.3409)	0.548286	1	+-+++--	61.1789	0.0169948
cg24544105	chr2	74753312	DQX1;DQX1	1.25328	(0.3444, 2.1621)	0.00687734	1	-++-+++	30.777	0.193151
cg09623986	chr2	74753896	AUP1;DQX1	-1.06354	(-2.4724, 0.3453)	0.138986	1	+-+-+--	0	0.856459
cg11788715	chr2	84916520	DNAH6	0.158212	(-0.4301, 0.7465)	0.598141	1	++-++-+	0	0.464401
cg23752985	chr2	85803571	VAMP8	5.46975	(4.1272, 6.8123)	1.4002e-15	6.20289e-13	+++++++	71.7717	0.00165054
cg00666842	chr2	88366145	SMYD1	0.450462	(-0.3917, 1.2926)	0.294481	1	++-++--	0	0.799605
cg22931002	chr2	97541870	FAM178B;FAM178B	1.61951	(0.1952, 3.0438)	0.0258398	1	+++-++-	57.2486	0.0292516
cg20923498	chr2	99096920	INPP4A;INPP4A;INPP4A;INPP4A	1.82049	(0.935, 2.706)	5.58944e-05	0.0247612	+++++++	0	0.578104
cg24193588	chr2	101736745	TBC1D8	-1.05702	(-1.9309, -0.1831)	0.0177561	1	+------	0	0.826118
cg00534380	chr2	101766586	TBC1D8	3.52608	(2.7664, 4.2858)	9.25675e-20	4.10074e-17	+++++++	0	0.999886
cg05376469	chr2	102649931		-1.87353	(-2.8896, -0.8575)	0.000301537	0.133581	---+---	0	0.593174
cg08777402	chr2	121013745	RALB	2.86693	(0.6144, 5.1195)	0.0126121	1	+?+++++	58.34	0.0347615
cg22976419	chr2	134898400		-1.74115	(-2.6886, -0.7937)	0.000316049	0.14001	-------	0	0.75537
cg00939727	chr2	134935506		-2.33731	(-3.1579, -1.5167)	2.37289e-08	1.05119e-05	-------	0	0.891274
cg03327619	chr2	159810515		-0.0648288	(-1.105, 0.9753)	0.902772	1	+---++-	48.1721	0.0721042
cg16710042	chr2	165760725	SLC38A11	0.0779918	(-0.5071, 0.663)	0.79388	1	++-++-+	48.2365	0.071736
cg04133502	chr2	218058686		1.66911	(1.0309, 2.3074)	2.96723e-07	0.000131448	+++++++	0	0.968212
cg01396774	chr2	218299024	DIRC3	3.72899	(2.7167, 4.7413)	5.20512e-13	2.30587e-10	+++++++	0	0.674801
cg06466796	chr2	218691529	TNS1	-0.852302	(-2.2501, 0.5455)	0.232058	1	-+--?--	0	0.631624
cg18328334	chr2	218808652	TNS1;TNS1	3.32323	(2.0181, 4.6284)	6.01912e-07	0.000266647	+++++++	61.269	0.01676
cg14044375	chr2	232085909	ARMC9	0.0848621	(-0.6128, 0.7825)	0.811566	1	---+++-	12.8919	0.33133
cg20793665	chr2	232549224		-0.870047	(-3.6507, 1.9106)	0.539706	1	++--+--	48.7363	0.0689026
cg18479711	chr2	240031454	HDAC4	-1.25542	(-2.7692, 0.2583)	0.104057	1	+------	0	0.935145
cg19246018	chr2	240031588	HDAC4	-1.39433	(-2.5434, -0.2453)	0.017389	1	+------	0	0.523855
cg27345946	chr3	9835511	ARPC4;ARPC4;ARPC4;TADA3;TADA3	-0.868404	(-1.8333, 0.0965)	0.0777299	1	--++---	57.8702	0.0270498
ch.3.741789F	chr3	36473771	STAC	4.20739	(1.4488, 6.966)	0.00279585	1	+++++++	17.5222	0.29619
cg18461635	chr3	46990143	CCDC12	-0.755858	(-1.6835, 0.1718)	0.110254	1	-+-----	0	0.609076
cg26226650	chr3	50276265	GNAI2	0.00687636	(-0.6433, 0.6571)	0.983462	1	++-+++-	0	0.554722
cg17196465	chr3	50676567	MAPKAPK3	-1.05173	(-2.2731, 0.1697)	0.0914677	1	-------	0	0.870285
cg11280108	chr3	51537627		1.08599	(-0.0065, 2.1785)	0.0513766	1	+++++++	0	0.722203
cg00629144	chr3	64009630	PSMD6	2.29386	(0.3717, 4.2161)	0.0193391	1	-++++++	0	0.728599
cg16320427	chr3	71158765	FOXP1	-0.214672	(-1.209, 0.7796)	0.67218	1	+-----+	0	0.951669
cg10805254	chr3	72433837	RYBP	1.02256	(0.2323, 1.8128)	0.0112084	1	+?+++++	6.85963	0.37261
cg25957043	chr3	129023906	C3orf37;C3orf37	2.52284	(0.2915, 4.7542)	0.0266905	1	++++--+	29.7916	0.200767
cg11367901	chr3	129341854		-0.252241	(-1.1718, 0.6673)	0.590815	1	-+--+--	0	0.643857
cg01039421	chr3	138045705	TXNDC6	3.49114	(0.9899, 5.9923)	0.00622509	1	++++-+-	30.1511	0.197984
cg27402634	chr3	156536860		-0.280122	(-0.6535, 0.0933)	0.14148	1	+-+++--	0	0.544833
cg21844472	chr3	160559936	PPM1L	-0.241791	(-1.0384, 0.5548)	0.551913	1	+--+---	0	0.843888
cg04431508	chr3	171693162		-1.51638	(-2.9363, -0.0965)	0.0363384	1	+-+----	0	0.50314
cg25702651	chr3	192675515		-0.0329443	(-0.6034, 0.5375)	0.909875	1	++-+-+-	0	0.795374
cg21130113	chr3	193973396		0.0428542	(-0.5513, 0.637)	0.887587	1	++-+++-	0	0.77783
cg02151101	chr4	53439190		2.91814	(1.3321, 4.5042)	0.000310766	0.137669	++-++++	51.3699	0.0548386
cg09491670	chr4	53529646		-0.880488	(-2.2935, 0.5325)	0.221955	1	++-----	0	0.623811
cg12303160	chr4	54343119	LNX1;LNX1	1.08803	(-0.0234, 2.1995)	0.0550217	1	-+++-+-	22.5035	0.257598
cg22115196	chr4	54829461		1.71007	(0.2532, 3.1669)	0.0214149	1	++++++-	0	0.81926
cg08112737	chr4	57178051	KIAA1211	2.35021	(1.5376, 3.1629)	1.44223e-08	6.38908e-06	+++-+++	46.8733	0.0797108
cg06212471	chr4	72458478		-0.974284	(-3.3047, 1.3562)	0.412557	1	---+--+	0	0.714844
cg08103568	chr4	100737138	DAPP1	-0.364706	(-1.0884, 0.359)	0.323277	1	-+-+++-	40.2253	0.123074
cg14155027	chr4	106888581	NPNT	2.59298	(1.7499, 3.436)	1.65641e-09	7.33788e-07	+++++++	27.7501	0.216632
cg05904317	chr4	120518737	PDE5A;PDE5A;PDE5A	0.822004	(0.1605, 1.4835)	0.0148666	1	++?++++	0	0.617586
cg03078141	chr4	129721849		0.143031	(-0.5944, 0.8805)	0.70384	1	++-+++-	0	0.654155
cg17453767	chr4	144277796	GAB1;GAB1	1.01439	(0.327, 1.7018)	0.00382513	1	++-++++	0	0.428013
cg23928234	chr4	184235706	WWC2	-0.666684	(-1.5424, 0.209)	0.135664	1	---+---	0	0.602753
cg01808736	chr5	219908	SDHA	1.42409	(-0.0181, 2.8663)	0.0529494	1	++--++-	13.8456	0.324167
cg25585967	chr5	14452105	TRIO	-0.967631	(-1.6899, -0.2454)	0.00864089	1	-------	0	0.858919
cg05211790	chr5	34683189	RAI14;RAI14;RAI14;RAI14;RAI14	0.677691	(-0.3527, 1.7081)	0.197393	1	++-+++-	0	0.585357
cg21929564	chr5	42757171	CCDC152	1.26597	(0.2381, 2.2939)	0.0157836	1	+++++++	0	0.632542
cg26223797	chr5	54131694		0.376609	(-0.3538, 1.107)	0.312196	1	-?+++-+	0	0.483448
cg16221201	chr5	71781569	ZNF366	2.92874	(1.894, 3.9635)	2.89664e-08	1.28321e-05	+++++++	25.5816	0.233558
cg12508655	chr5	71800767	ZNF366	2.57565	(1.9725, 3.1788)	5.75171e-17	2.54801e-14	+++++++	18.1903	0.291052
cg13029957	chr5	75831679	IQGAP2	2.51307	(1.4877, 3.5384)	1.55619e-06	0.000689392	+++++++	36.0452	0.153226
cg22509845	chr5	82696965		2.016	(1.3284, 2.7036)	9.10931e-09	4.03542e-06	+++++++	0	0.759051
cg02273889	chr5	123941379		2.88303	(2.1842, 3.5818)	6.16256e-16	2.73002e-13	+++++++	27.4808	0.218731
cg14800014	chr5	125800764	GRAMD3;GRAMD3;GRAMD3;GRAMD3;GRAMD3	1.30896	(0.4294, 2.1885)	0.00353675	1	+-+++++	39.4887	0.128256
cg14790000	chr5	127805611	FBN2	1.57583	(0.7758, 2.3759)	0.000113098	0.0501025	++++++-	0	0.612736
cg01008405	chr5	139039026	CXXC5	-0.237678	(-1.4732, 0.9979)	0.70615	1	+-+++--	0	0.517777
cg12358764	chr5	139632464	PFDN1	-2.21203	(-4.4177, -0.0064)	0.049342	1	+---+-+	30.7945	0.193016
cg04117986	chr5	149517768	PDGFRB	-0.797018	(-2.0507, 0.4567)	0.21277	1	++-+---	0	0.542931
cg08694107	chr5	149607327	CAMK2A;CAMK2A	-1.21338	(-1.9818, -0.4449)	0.00196909	0.872308	---+---	13.5039	0.326738
cg12921411	chr5	150004918	SYNPO;SYNPO	-1.91569	(-3.0724, -0.759)	0.00117026	0.518424	-------	0	0.442255
cg18416096	chr5	150029342	SYNPO;SYNPO;SYNPO;SYNPO	-0.96021	(-2.4043, 0.4838)	0.192484	1	+--+---	0	0.935156
cg11657122	chr5	150444590	TNIP1	-1.04768	(-1.9942, -0.1012)	0.0300459	1	---+---	22.4151	0.258288
cg26886259	chr5	151486992		0.292397	(-2.0299, 2.6147)	0.805079	1	+-+++++	9.29438	0.357942
cg22464570	chr5	157161695	THG1L	-1.25514	(-1.9782, -0.5321)	0.000668069	0.295954	---+---	53.7615	0.0434156
cg21066063	chr5	171570130	STK10	0.623913	(-0.2459, 1.4937)	0.159751	1	++---++	10.542	0.34879
cg15847249	chr5	180238795		2.68749	(1.3938, 3.9812)	4.66896e-05	0.0206835	+++-+++	13.658	0.325579
cg24242051	chr6	3270566	SLC22A23;SLC22A23	-2.15138	(-3.0508, -1.252)	2.7562e-06	0.00122099	-------	0	0.874422
cg04066190	chr6	10407470	TFAP2A;TFAP2A;TFAP2A	0.540223	(-0.13, 1.2105)	0.11417	1	-+++++-	0	0.732297
cg14375890	chr6	13355672		-0.365722	(-1.1355, 0.404)	0.35173	1	+--++--	2.8936	0.403463
cg15827436	chr6	31746847	VARS	1.40782	(0.0373, 2.7783)	0.0440774	1	+++-+++	17.0627	0.299715
cg17702736	chr6	35941709	SLC26A8;SLC26A8	1.24891	(0.3162, 2.1816)	0.0086808	1	-?+++++	43.4077	0.115824
cg02215430	chr6	41716413	PGC;PGC	-1.27627	(-1.9533, -0.5992)	0.000220095	0.0975021	---+?--	31.5526	0.198935
cg01330316	chr6	45914282	CLIC5;CLIC5	0.590873	(-0.6448, 1.8265)	0.348634	1	++-+++-	0	0.807691
cg13355449	chr6	46923414	GPR116	1.75074	(0.8545, 2.647)	0.000128914	0.057109	-++++++	17.6994	0.294829
cg25323497	chr6	46923451	GPR116	2.03702	(0.9496, 3.1244)	0.000241065	0.106792	-++++++	51.337	0.0550054
cg27343684	chr6	52775252	GSTA3	0.433966	(-0.5237, 1.3916)	0.374457	1	-+-+-++	0	0.897187
ch.6.67663644F	chr6	67606923		5.12955	(2.678, 7.5811)	4.11545e-05	0.0182315	+++-+++	46.3402	0.0829248
cg25670076	chr6	90807675	BACH2;BACH2	1.19942	(0.2831, 2.1158)	0.0103054	1	++++++-	0	0.951994
cg05100070	chr6	100896760	SIM1	0.0657863	(-0.6363, 0.7679)	0.854296	1	++---++	20.9843	0.269428
cg24601480	chr6	138814716	NHSL1;NHSL1	0.829996	(-0.0117, 1.6717)	0.0532786	1	-++++++	0	0.463658
ch.6.147534874F	chr6	147493181		4.56074	(1.7288, 7.3927)	0.00159717	0.707545	+++++++	11.3126	0.343095
cg24288715	chr6	163745629	LOC285796	-0.375833	(-1.0526, 0.301)	0.276435	1	---+-+-	0	0.897977
cg15733007	chr6	165324747		-1.0941	(-1.7429, -0.4453)	0.000949917	0.420813	---+---	0	0.598551
cg20556304	chr6	170819931		0.733665	(-0.6074, 2.0747)	0.283599	1	++++---	0	0.581863
cg09329079	chr7	1582834	TMEM184A	-0.50216	(-1.3463, 0.342)	0.243657	1	+-+----	0	0.95084
cg10411510	chr7	17337427	AHR	-1.44849	(-2.3008, -0.5962)	0.00086554	0.383434	+--+---	10.4976	0.349117
cg00156230	chr7	45073692	CCM2;CCM2;CCM2;CCM2;CCM2	3.11219	(2.3406, 3.8837)	2.65931e-15	1.17807e-12	+++++++	34.3654	0.165774
cg05598919	chr7	45128053	NACAD	0.50774	(-0.9256, 1.9411)	0.487503	1	++-----	22.5238	0.25744
ch.7.1100907F	chr7	47388000	TNS3	1.2906	(-1.5637, 4.1449)	0.375502	1	+?--+++	0	0.755932
cg04089246	chr7	47579217	TNS3	1.03869	(-0.01, 2.0874)	0.0522273	1	-++++-+	31.729	0.185826
cg19465268	chr7	75517941	RHBDD2;RHBDD2	0.265807	(-1.4217, 1.9534)	0.757539	1	+-++-++	0	0.991437
cg23986143	chr7	76054256	ZP3;ZP3	-1.32816	(-2.3293, -0.327)	0.00931709	1	+--+---	0	0.542131
cg05279864	chr7	87109319		2.84918	(1.6141, 4.0843)	6.14745e-06	0.00272332	+++++++	0	0.774407
cg12291408	chr7	100037572		0.36284	(-0.4005, 1.1262)	0.351535	1	--+-+++	0	0.494774
cg04618969	chr7	101848538	CUX1;CUX1;CUX1	3.98538	(2.7185, 5.2523)	7.02281e-10	3.1111e-07	++++?++	4.31854	0.388964
cg22661239	chr7	105331690	ATXN7L1	12.6422	(7.2154, 18.0691)	4.97407e-06	0.00220351	+++++++	0	0.475606
cg27189723	chr7	134137645	AKR1B1	2.22554	(1.0896, 3.3614)	0.000122994	0.0544863	-++-+++	5.68218	0.383939
cg01072609	chr7	140338624		-0.553553	(-1.6555, 0.5484)	0.324844	1	+++----	12.8926	0.331325
cg07309820	chr7	148901717	ZNF282	2.58237	(1.2139, 3.9508)	0.000216821	0.0960515	-++++++	24.5107	0.241927
cg07780735	chr8	669477	ERICH1	-0.0111959	(-0.9127, 0.8903)	0.98058	1	-+--++-	0	0.911052
cg09747054	chr8	669656	ERICH1	0.984103	(-4.7141, 6.6824)	0.734993	1	++--++-	11.8916	0.338796
cg11123440	chr8	11619852		0.872212	(-0.3597, 2.1041)	0.165229	1	+++-+++	0	0.835961
cg09232555	chr8	11619866		1.06801	(0.188, 1.948)	0.0173751	1	+++++++	0	0.920874
cg16573957	chr8	21970273		2.19989	(1.4907, 2.9091)	1.20382e-09	5.33291e-07	+++++++	19.1238	0.28385
cg08327744	chr8	33423298	RNF122	-8.91362e-05	(-1.0949, 1.0947)	0.999873	1	+---+--	0	0.534927
cg26977759	chr8	37518651		-0.901326	(-1.8654, 0.0627)	0.0668879	1	+---+--	0	0.548603
cg17187438	chr8	41016113		2.78738	(-0.2037, 5.7785)	0.0677813	1	+++-++-	23.0805	0.253098
cg09607363	chr8	67634416	SGK3	2.32965	(1.6325, 3.0268)	5.76237e-11	2.55273e-08	+++++++	0	0.744857
cg09533845	chr8	81290007		0.749207	(-0.2667, 1.7651)	0.148334	1	++--+++	51.1132	0.056143
cg25247520	chr8	128808017	MIR1204;PVT1	3.05489	(2.1512, 3.9586)	3.45771e-11	1.53177e-08	-++++++	0	0.430937
cg09857826	chr8	128950533	PVT1	1.99027	(1.4637, 2.5169)	1.2865e-13	5.69919e-11	+++++++	0	0.774498
cg19508622	chr8	129103558	PVT1	0.199814	(-1.1638, 1.5635)	0.773966	1	++-+---	0	0.768004
cg07457727	chr8	131451983		0.155401	(-0.8103, 1.1211)	0.75246	1	-++--++	42.9006	0.104826
cg02911270	chr8	141629513	EIF2C2;EIF2C2	3.15794	(2.1783, 4.1376)	2.65145e-10	1.17459e-07	+++-+++	41.4103	0.114874
cg14150907	chr8	142275722		-3.36937	(-7.2622, 0.5234)	0.0898047	1	----+--	10.7551	0.347218
cg07572435	chr8	143868013	LY6D	0.110347	(-0.82, 1.0406)	0.816166	1	+--++++	0	0.732708
cg14478036	chr9	19173124		-0.815092	(-2.9039, 1.2737)	0.444378	1	++-+---	6.10913	0.380907
cg14095761	chr9	35713238	TLN1	-1.56088	(-2.6547, -0.467)	0.00516077	1	-------	0	0.797105
cg21171115	chr9	112887903	AKAP2;PALM2-AKAP2;PALM2-AKAP2;AKAP2	1.57385	(1.0518, 2.0959)	3.45148e-09	1.52901e-06	+++++++	0	0.470723
cg14170787	chr9	112889386	AKAP2;PALM2-AKAP2;PALM2-AKAP2;AKAP2	3.99202	(2.8441, 5.14)	9.37915e-12	4.15496e-09	+++++++	0	0.457317
cg14399183	chr9	124048308	GSN;GSN;GSN;GSN;GSN;GSN;GSN	-0.0105645	(-1.1346, 1.1135)	0.985303	1	++--++-	28.9963	0.206936
cg13838014	chr9	130684329	PIP5KL1;PIP5KL1	10.1207	(-0.7525, 20.9938)	0.0681027	1	++-++++	0	0.917901
cg13392140	chr9	131785408	SH3GLB2	0.734612	(-1.5501, 3.0193)	0.528568	1	++--+++	0	0.475733
cg14214914	chr9	131870304	CRAT;CRAT	-0.959884	(-1.7218, -0.198)	0.0135351	1	+--+---	38.3587	0.136323
cg14541011	chr9	135989682	RALGDS;RALGDS	0.277968	(-0.7364, 1.2923)	0.59121	1	++-++-+	5.26065	0.386922
cg15414028	chr10	14644188	FAM107B	1.02187	(0.0637, 1.98)	0.0365908	1	-++++++	0	0.728211
cg17545399	chr10	49459800	FRMPD2;FRMPD2	3.47021	(2.494, 4.4465)	3.23661e-12	1.43382e-09	+++++++	33.6872	0.170895
cg11480762	chr10	73103395	SLC29A3	0.00173037	(-0.9333, 0.9368)	0.997106	1	-+-+--+	0	0.877561
cg02227879	chr10	75576192	CAMK2G;CAMK2G;CAMK2G;CAMK2G;CAMK2G	-0.951137	(-1.5694, -0.3329)	0.00256833	1	+------	0	0.909421
cg20340720	chr10	104512523	C10orf26	0.485205	(-0.2368, 1.2072)	0.187764	1	--+++++	0	0.636983
cg14015502	chr10	104535020	C10orf26;C10orf26	1.19887	(0.5813, 1.8164)	0.000141765	0.0628017	-+?++++	0	0.533006
cg00037952	chr10	104535276	C10orf26;C10orf26	3.16575	(2.0834, 4.2481)	9.88608e-09	4.37953e-06	+++++++	6.53175	0.377894
cg17740322	chr10	104535521	C10orf26;C10orf26	4.2156	(2.9875, 5.4437)	1.72288e-11	7.63237e-09	-++++++	45.3563	0.0889893
cg25104397	chr10	104535920	C10orf26;C10orf26;C10orf26	2.58595	(1.7102, 3.4617)	7.13292e-09	3.15988e-06	+++-+++	0	0.471608
cg16704246	chr10	112594670	RBM20	4.09632	(2.8723, 5.3203)	5.40812e-11	2.3958e-08	+++++++	0	0.813147
cg14351425	chr10	120968739	GRK5	-0.351423	(-1.0531, 0.3502)	0.32626	1	++-----	25.8877	0.231167
cg12434312	chr10	129845509	PTPRE;PTPRE	2.37484	(1.0545, 3.6952)	0.000423136	0.187449	+++++++	20.1737	0.275721
cg23023970	chr10	134385698	INPP5A	0.667172	(-0.6073, 1.9416)	0.304884	1	+-+-+++	26.237	0.228438
cg07054804	chr11	10621492	MRVI1;MRVI1;MRVI1;MRVI1	0.34133	(-0.4104, 1.0931)	0.373522	1	++--+++	0	0.764247
cg19578175	chr11	15964499		-0.577224	(-1.2697, 0.1153)	0.102312	1	-+-----	0	0.819059
cg01922697	chr11	19894313	NAV2;NAV2;NAV2	2.23194	(1.1091, 3.3548)	9.78167e-05	0.0433328	+++-+++	9.4878	0.356529
cg05228377	chr11	27384293	CCDC34;CCDC34	1.71248	(0.7423, 2.6827)	0.000541077	0.239697	+++++++	0	0.884241
cg08586426	chr11	33915315	LMO2	0.261048	(-0.4949, 1.017)	0.498539	1	++-+-+-	37.7913	0.140423
cg22235258	chr11	34675402	EHF	0.509216	(-0.2748, 1.2932)	0.203015	1	-+++++-	0	0.903402
cg15263021	chr11	61273282		0.109666	(-0.9935, 1.2128)	0.845518	1	++-++--	52.1594	0.0509203
cg02435734	chr11	63581814	C11orf84	8.11032	(5.9767, 10.2439)	9.31151e-14	4.125e-11	+++++++	5.51368	0.385133
cg26648103	chr11	66791718	SYT12	1.06397	(0.225, 1.903)	0.012935	1	++--+++	0	0.445608
cg08621277	chr11	68271518	SAPS3;SAPS3;SAPS3;SAPS3;SAPS3;SAPS3	1.26131	(-0.4877, 3.0103)	0.157521	1	+++++-+	0	0.621755
cg24735129	chr11	70957520		0.59913	(-0.2284, 1.4267)	0.155903	1	-++++++	0	0.866941
cg03490288	chr11	71146658	DHCR7;DHCR7	0.03583	(-0.676, 0.7476)	0.921408	1	-+++-+-	0	0.729679
cg01476789	chr11	71146764	DHCR7;DHCR7	-0.0655865	(-0.8846, 0.7534)	0.875277	1	-++--+-	0	0.72609
cg02855207	chr11	73087016	RELT;RELT	-0.865458	(-1.9975, 0.2666)	0.134038	1	+---+-+	0	0.510345
cg26115089	chr11	93846406	HEPHL1	-1.10285	(-2.1777, -0.028)	0.0443245	1	+--+---	0	0.637294
cg17001194	chr11	116216209		1.24688	(0.3005, 2.1932)	0.00981103	1	+++++++	0	0.934878
cg10317815	chr11	116232372		2.36576	(1.4611, 3.2704)	2.96899e-07	0.000131526	-++++++	50.6245	0.0586672
cg15531386	chr11	116334079		1.76763	(0.9719, 2.5634)	1.33747e-05	0.00592501	+?+++++	0	0.58379
cg09186818	chr11	119217331	C1QTNF5;C1QTNF5;MFRP;MFRP	3.14325	(1.7113, 4.5752)	1.68971e-05	0.00748542	+++++++	30.2852	0.196948
cg02610360	chr11	120197521	TMEM136	-0.558573	(-1.5899, 0.4728)	0.28846	1	--++---	0	0.685371
cg23834919	chr11	122078745		-0.327622	(-0.96, 0.3048)	0.309926	1	-+-+---	0	0.75135
cg27269279	chr11	129306366	BARX2	3.07908	(2.3347, 3.8234)	5.17083e-16	2.29068e-13	+++++++	42.6944	0.106198
cg13718559	chr12	6383042		0.716612	(-0.4564, 1.8897)	0.231178	1	+++-+-?	50.6268	0.0717169
cg09126859	chr12	52244063		0.0707533	(-0.813, 0.9545)	0.875307	1	++--+-+	62.9698	0.0127049
cg00776080	chr12	53442322	TENC1;TENC1	2.7424	(1.3592, 4.1256)	0.000101989	0.0451812	+++++++	0	0.48867
cg19559587	chr12	57588144	LRP1;MIR1228	-1.68948	(-2.4252, -0.9537)	6.77725e-06	0.00300232	-------	0	0.903707
cg21913159	chr12	57588171	LRP1;MIR1228	-1.74535	(-2.5282, -0.9625)	1.24565e-05	0.00551822	---+---	0	0.656754
cg13038544	chr12	57588198	LRP1;MIR1228	-2.00853	(-2.7976, -1.2195)	6.06955e-07	0.000268881	-------	0	0.901799
cg01668352	chr12	64482597	SRGAP1	-0.61827	(-1.755, 0.5185)	0.286422	1	---+-+-	0	0.744152
ch.12.1569034F	chr12	77413631		6.57162	(2.3826, 10.7606)	0.00210673	0.93328	-++++++	0	0.789164
cg20640246	chr12	89749718		1.13309	(0.1443, 2.1219)	0.0247079	1	-+++++-	0	0.781179
cg04961225	chr12	91332479		3.42797	(2.5419, 4.314)	3.38134e-14	1.49794e-11	+++++++	0	0.834789
cg21080710	chr12	110207029	MGC14436;MGC14436;C12orf34	-2.22906	(-3.324, -1.1341)	6.60929e-05	0.0292792	+------	0	0.767583
cg14555736	chr12	128852982	TMEM132C	-0.387911	(-1.1475, 0.3717)	0.31687	1	----++-	0	0.442933
cg06882533	chr13	24625581		-0.506857	(-1.4053, 0.3916)	0.268846	1	++-+---	10.3241	0.350394
cg04579966	chr13	24846221	SPATA13;SPATA13	0.140398	(-0.5487, 0.8295)	0.689655	1	++-+++-	0	0.732719
cg10944097	chr13	25691517		-0.769113	(-2.0148, 0.4765)	0.226223	1	--+----	0	0.493387
cg03234604	chr13	43336307		1.38229	(0.6312, 2.1334)	0.000309642	0.137172	+++++++	0	0.491026
cg13237945	chr13	43355739	C13orf30;C13orf30	0.420582	(-0.4344, 1.2756)	0.334998	1	++-+-++	0	0.966757
cg01001472	chr13	97947958	MBNL2;MBNL2	-0.861471	(-1.4909, -0.232)	0.00730698	1	---+---	0	0.804961
cg20235099	chr13	111288438	CARKD	0.930101	(-0.4281, 2.2883)	0.179522	1	--+++++	11.3654	0.342704
cg13067221	chr14	23449582	JUB	0.473516	(-0.1681, 1.1152)	0.148077	1	--+++++	25.3988	0.234987
cg07103329	chr14	78265689	ADCK1;ADCK1	-0.89662	(-2.2771, 0.4838)	0.203006	1	++-++--	8.01591	0.367231
cg21834684	chr14	81797427	STON2	0.614504	(-0.1632, 1.3922)	0.121479	1	--+-+++	50.5397	0.0591108
cg01955025	chr14	91091782	TTC7B	2.65902	(1.5939, 3.7241)	9.93246e-07	0.000440008	+++-+++	3.54752	0.398929
cg26288577	chr14	91580429	C14orf159;C14orf159;C14orf159;C14orf159;C14orf159;C14orf159;C14orf159;C14orf159;C14orf159	2.06541	(1.2294, 2.9014)	1.28256e-06	0.000568173	+++++++	0	0.535098
cg13186286	chr14	91580451	C14orf159;C14orf159;C14orf159;C14orf159;C14orf159;C14orf159;C14orf159;C14orf159;C14orf159	4.62867	(2.8667, 6.3907)	2.62228e-07	0.000116167	+++++++	0	0.740678
cg20902353	chr14	94425114	ASB2	2.9273	(2.0979, 3.7567)	4.58856e-12	2.03273e-09	+++++++	0	0.958893
cg20566484	chr14	94489832		0.0890297	(-0.6735, 0.8516)	0.819001	1	++---++	0	0.73333
cg01181105	chr14	104165277	XRCC3;XRCC3;XRCC3;KLC1;KLC1	-2.28686	(-3.2769, -1.2968)	5.97631e-06	0.0026475	---+---	28.0986	0.213917
cg07834322	chr15	25438254	SNORD115-13	-0.149357	(-0.6291, 0.3304)	0.541707	1	-+----+	56.4135	0.0323653
cg13800209	chr15	37390284	MEIS2;MEIS2;MEIS2;MEIS2;MEIS2;MEIS2;MEIS2	0.540031	(-0.346, 1.4261)	0.232261	1	+++--++	0	0.856726
cg05059480	chr15	40633202	C15orf52	-0.502562	(-1.6293, 0.6242)	0.381995	1	++---+-	0	0.447292
cg24685109	chr15	43477090	TMEM62;CCNDBP1;CCNDBP1;CCNDBP1;CCNDBP1	4.01348	(2.8857, 5.1412)	3.05755e-12	1.3545e-09	+++++++	0	0.914925
cg26157579	chr15	65137040	PLEKHO2	-0.48859	(-1.4247, 0.4475)	0.306305	1	+---++-	0	0.604811
cg09837656	chr15	65149245	PLEKHO2	0.165807	(-0.7439, 1.0755)	0.72092	1	++---+-	0	0.663979
cg26843110	chr15	74935742	EDC3;EDC3;EDC3	2.29519	(1.6435, 2.9469)	5.08957e-12	2.25468e-09	+++++++	0	0.845678
cg14389122	chr15	74945851	EDC3;EDC3;EDC3	2.87292	(2.0203, 3.7255)	3.99221e-11	1.76855e-08	+++++++	0	0.455413
cg17352215	chr15	90698455		0.0206251	(-0.5755, 0.6167)	0.945933	1	++-+-+-	0	0.481928
cg15440026	chr15	94022195		2.07064	(1.0066, 3.1347)	0.000136661	0.0605408	++++++-	0	0.633176
cg20636559	chr15	101253502		-0.937816	(-1.5993, -0.2764)	0.00545425	1	+--+---	52.9952	0.0469292
cg06219695	chr16	434256	LOC100134368	3.07737	(1.9614, 4.1934)	6.49091e-08	2.87547e-05	+++++++	36.1203	0.15267
cg04962621	chr16	4714733	MGRN1;MGRN1;MGRN1;MGRN1	2.10774	(1.1941, 3.0213)	6.13131e-06	0.00271617	+++++++	32.7852	0.177748
cg06118584	chr16	11770950	SNN	3.39017	(2.1461, 4.6342)	9.23514e-08	4.09117e-05	+++++++	60.3659	0.0192065
cg01323840	chr16	12901108		1.36147	(0.7207, 2.0022)	3.1187e-05	0.0138158	+++++++	15.8056	0.309319
cg06340161	chr16	46962962	GPT2;GPT2	2.06836	(1.1231, 3.0136)	1.7982e-05	0.00796604	+++-+++	25.0965	0.237349
cg05362860	chr16	50320692	ADCY7	0.502037	(-0.4455, 1.4496)	0.299081	1	++++++-	0	0.946789
cg06897661	chr16	50322074	ADCY7;ADCY7	-2.31188	(-4.8436, 0.2199)	0.0734935	1	+---+--	0	0.584236
cg23580000	chr16	50322156	ADCY7	-0.0668449	(-0.8725, 0.7388)	0.870819	1	++--+-+	53.1712	0.0461096
cg00625110	chr16	53741731	FTO	0.078387	(-0.7186, 0.8754)	0.847139	1	+++-+--	11.0965	0.344695
cg08103706	chr16	56713771		1.35642	(0.3815, 2.3314)	0.00639354	1	+++++++	0	0.847724
cg26955845	chr16	57680131	GPR56;GPR56;GPR56;GPR56;GPR56;GPR56;GPR56;GPR56	2.85464	(2.2025, 3.5067)	9.49885e-18	4.20799e-15	+++++++	44.8603	0.0921099
cg02132946	chr16	65807673		0.473782	(-0.9028, 1.8504)	0.499958	1	---++++	43.8564	0.0985491
cg07867517	chr16	75520165	CHST6	2.27342	(1.5766, 2.9702)	1.61144e-10	7.1387e-08	+++++++	0	0.742427
cg09862425	chr16	81639791	CMIP;CMIP	-2.29403	(-3.8243, -0.7638)	0.00330077	1	---+---	1.70942	0.411603
cg26433445	chr16	81764289		-0.375032	(-1.588, 0.838)	0.544532	1	++-++--	0	0.460079
cg10099957	chr16	87869757	SLC7A5	-1.27151	(-2.1361, -0.4069)	0.00394564	1	+------	0	0.922087
cg26604214	chr17	2907678	RAP1GAP2;RAP1GAP2	0.155001	(-1.0204, 1.3304)	0.796052	1	+---++-	0	0.461261
cg10950949	chr17	4752739	MINK1;MINK1;MINK1;MINK1	2.35211	(1.2641, 3.4401)	2.26225e-05	0.0100218	+++++++	0	0.440196
cg07168214	chr17	7380112	ZBTB4;ZBTB4	1.49724	(0.6848, 2.3097)	0.000303679	0.13453	-++++++	0	0.467897
cg07565956	chr17	7381288	ZBTB4;ZBTB4	3.59507	(2.0587, 5.1314)	4.5099e-06	0.00199789	+++++++	39.5058	0.128135
cg05451094	chr17	26557385		-0.528633	(-1.3146, 0.2573)	0.187425	1	+---+--	0	0.749313
cg18048405	chr17	27333617	SEZ6;SEZ6	2.26395	(1.3152, 3.2127)	2.91183e-06	0.00128994	+++-+++	40.583	0.12058
cg08290013	chr17	27334164	SEZ6;SEZ6	3.39511	(2.2225, 4.5677)	1.3873e-08	6.14575e-06	+++++++	39.9183	0.125226
cg24177452	chr17	27494295	MYO18A;MYO18A	-0.758565	(-1.7257, 0.2086)	0.124233	1	+--+---	49.2357	0.066123
cg07324087	chr17	27948259	CORO6	-1.4029	(-2.2243, -0.5815)	0.000815536	0.361282	-------	0	0.537818
cg12882572	chr17	35851204	DUSP14	4.79006	(2.8752, 6.7049)	9.44321e-07	0.000418334	+++++++	21.9871	0.261624
cg06716730	chr17	35851459	DUSP14	3.71471	(2.6504, 4.779)	7.87021e-12	3.4865e-09	+++++++	0	0.470066
cg17633523	chr17	37841458	PGAP3	-0.98248	(-1.9693, 0.0044)	0.05102	1	+--+---	0	0.972927
cg12648523	chr17	37884314	ERBB2;ERBB2	-2.30596	(-3.9038, -0.7081)	0.0046758	1	+------	0	0.941335
cg23047335	chr17	38075408	GSDMB;GSDMB;GSDMB	-0.578915	(-1.2138, 0.056)	0.0739178	1	---+---	0	0.73802
cg13212159	chr17	38075554	GSDMB;GSDMB;GSDMB	-1.35597	(-2.0091, -0.7028)	4.71902e-05	0.0209052	---+---	0	0.738132
cg01761362	chr17	40051528	ACLY;ACLY	-1.36405	(-1.9306, -0.7975)	2.37482e-06	0.00105205	---+---	32.2314	0.181977
cg20388732	chr17	40439433	STAT5A	-0.607994	(-1.6307, 0.4147)	0.243931	1	+--++--	28.2496	0.212742
cg15774391	chr17	40439628	STAT5A;STAT5A	-0.111566	(-1.1776, 0.9545)	0.83748	1	++-+-+-	0	0.476307
cg25225655	chr17	55468616	MSI2;MSI2	3.912	(2.9341, 4.8899)	4.47835e-15	1.98391e-12	+++++++	30.725	0.193552
cg08591265	chr17	56082867	SFRS1;SFRS1	1.81636	(0.9589, 2.6738)	3.29554e-05	0.0145992	-++-+++	0.376232	0.420657
cg20191066	chr17	56413977		1.9748	(0.5907, 3.3589)	0.00516609	1	+++++++	0	0.980895
cg07086564	chr17	59371804	BCAS3;BCAS3	0.123122	(-0.5847, 0.8309)	0.733143	1	-+-+-+-	0	0.820499
cg07530599	chr17	74275137	QRICH2	0.544229	(-0.3159, 1.4044)	0.214928	1	++++++-	0	0.659646
cg01419914	chr17	79374691	BAHCC1	-0.10549	(-1.1955, 0.9846)	0.849563	1	++--+-+	42.2287	0.109318
cg25960854	chr19	1160184	SBNO2	-2.24334	(-4.312, -0.1747)	0.0335474	1	++-----	60.2971	0.0194014
cg22018329	chr19	3116716	GNA11	-1.67094	(-2.3305, -1.0114)	6.86063e-07	0.000303926	-------	0	0.911207
cg05249937	chr19	15345307	EPHX3	2.54639	(1.3205, 3.7723)	4.67822e-05	0.0207245	+++++++	39.0969	0.131037
cg11255159	chr19	18401021		0.141398	(-0.7588, 1.0416)	0.758189	1	++-++--	53.3702	0.0451921
cg03597034	chr19	18569006	ELL	-1.52662	(-3.0932, 0.0399)	0.0561313	1	---++--	0	0.799015
cg12150039	chr19	35490532	GRAMD1A;GRAMD1A	-0.738987	(-2.1861, 0.7082)	0.316897	1	++--+--	0	0.592745
cg05234415	chr19	38743744	PPP1R14A	0.311295	(-0.763, 1.3856)	0.570092	1	++--+-+	0	0.494138
cg03313447	chr19	41829042	CCDC97	-2.47595	(-3.9201, -1.0318)	0.000778672	0.344952	--+----	15.3541	0.312753
cg26140182	chr19	43530536	PSG11;PSG11;PSG11;PSG11;PSG11;PSG11	-0.336725	(-1.0065, 0.333)	0.32442	1	---+---	0.854458	0.417423
cg00698688	chr19	49055432	SULT2B1;SULT2B1	-1.47444	(-2.0849, -0.864)	2.20285e-06	0.000975861	---+---	0	0.761191
cg07543967	chr19	49055443	SULT2B1;SULT2B1	-2.12622	(-2.9544, -1.2981)	4.85105e-07	0.000214902	---+---	0	0.840674
cg10378927	chr19	52777016	ZNF766	-0.141318	(-1.5966, 1.314)	0.849058	1	++---+-	40.4892	0.121232
cg06301496	chr20	23350364	GZF1	-0.228098	(-1.0594, 0.6032)	0.590728	1	--+-+++	0	0.482687
cg15488794	chr20	30262899	BCL2L1;BCL2L1	-1.54529	(-2.4734, -0.6171)	0.00110175	0.488077	+------	9.26755	0.358138
cg19554235	chr20	43159912	PKIG;PKIG;PKIG	-0.440719	(-1.0224, 0.141)	0.137563	1	-+-+---	4.27224	0.393872
cg18678231	chr20	43159945	PKIG;PKIG;PKIG	-0.583322	(-1.2751, 0.1084)	0.0983908	1	-+-+---	1.55789	0.412638
cg03082779	chr20	45947025	ZMYND8;LOC100131496;ZMYND8;ZMYND8	1.57732	(0.3982, 2.7565)	0.00874723	1	+++++++	3.8038	0.397145
cg02341503	chr20	45947123	ZMYND8;LOC100131496;ZMYND8;ZMYND8	1.43789	(0.1988, 2.6769)	0.0229357	1	-++++++	0	0.720534
cg18551353	chr20	49454326	BCAS4;BCAS4;BCAS4	-1.21381	(-2.139, -0.2887)	0.0101267	1	---+---	0	0.654737
cg07781736	chr20	55839008	BMP7	3.34558	(2.3223, 4.3689)	1.47465e-10	6.53269e-08	+++++++	17.2889	0.29798
cg14288673	chr21	19258040	NCRNA00157	2.58927	(1.6034, 3.5752)	2.63982e-07	0.000116944	+++++++	2.15584	0.408545
cg23537820	chr21	32627192	TIAM1	-0.210347	(-1.3754, 0.9548)	0.72345	1	+--++--	0	0.862508
cg05306310	chr21	43186286	RIPK4	1.39556	(0.4616, 2.3295)	0.00340438	1	+++-++-	28.231	0.212887
cg12409874	chr21	43938777	SLC37A1	-1.18093	(-3.3447, 0.9828)	0.284756	1	+--+--+	38.181	0.137603
cg23095729	chr22	20019674	C22orf25;MIR185	-0.154482	(-1.1292, 0.8203)	0.756085	1	++----+	0	0.751012
cg00390484	chr22	20019695	C22orf25;MIR185	-0.000865261	(-0.8606, 0.8589)	0.998426	1	+-++-+-	0	0.882774
cg27601574	chr22	31498863	SMTN;SMTN;SMTN	-1.43455	(-2.3376, -0.5314)	0.00184977	0.819447	-------	0	0.945727
cg09290175	chr22	39688265		-1.3929	(-2.0455, -0.7403)	2.86971e-05	0.0127128	-------	0	0.803556
cg20496314	chr22	39759864	SYNGR1;SYNGR1;SYNGR1	-1.02392	(-1.7544, -0.2934)	0.00600834	1	-+-+---	34.0807	0.16792
cg17194270	chr22	39759992	SYNGR1;SYNGR1;SYNGR1	-0.812673	(-1.4275, -0.1978)	0.00958249	1	+---+--	20.6618	0.271934
cg06397161	chr22	39760059	SYNGR1;SYNGR1;SYNGR1	-0.976991	(-1.6561, -0.2979)	0.00480463	1	---+---	16.6949	0.302531
cg10380643	chr1	1356764	LOC441869;LOC441869	1.69515	(-0.1666, 3.5569)	0.0743359	1	--+-+++	21.3971	0.266217
cg15823872	chr1	1357361	LOC441869;LOC441869	-0.0369761	(-1.2186, 1.1446)	0.951094	1	--++++-	0	0.715412
cg12126344	chr1	12207564		2.22783	(1.1365, 3.3192)	6.30974e-05	0.0279521	+++++++	0	0.749978
cg23097499	chr1	12225569	TNFRSF1B	1.33718	(0.5409, 2.1335)	0.000997289	0.441799	+++++++	0	0.990366
cg15622556	chr1	12251820	TNFRSF1B	-1.6734	(-2.848, -0.4988)	0.00523378	1	--+----	45.2186	0.0898519
cg06740893	chr1	12251869	TNFRSF1B	-0.308094	(-1.465, 0.8488)	0.601703	1	--+--+-	17.3145	0.297784
cg00759987	chr1	27109220		-0.227158	(-1.0406, 0.5863)	0.584139	1	---++--	0	0.653647
cg04427651	chr1	27152694	ZDHHC18	-1.84403	(-3.0645, -0.6236)	0.00306285	1	+--+---	0	0.686443
cg27531366	chr1	27627058	WDTC1	-0.891265	(-2.3704, 0.5879)	0.237614	1	+-----+	0	0.441993
cg10433918	chr1	31478730	PUM1;PUM1	1.67947	(0.6871, 2.6719)	0.000910178	0.403209	+++++++	36.9442	0.1466
cg10530055	chr1	32041605	TINAGL1	-0.394698	(-1.7596, 0.9702)	0.570857	1	--+--+-	0	0.4843
cg13423759	chr1	37937403		0.774731	(0.2097, 1.3398)	0.00720131	1	++-+++-	56.7172	0.0312124
cg01869896	chr1	40420299	MFSD2A;MFSD2A	-0.500921	(-1.1989, 0.1971)	0.159558	1	-+-+---	0	0.49961
cg11576166	chr1	53984743	GLIS1	2.55221	(1.7814, 3.323)	8.58782e-11	3.80441e-08	+++++++	0	0.705195
cg18966152	chr1	86077581		0.525039	(-1.0028, 2.0528)	0.500593	1	---++++	0	0.563735
cg00779167	chr1	109753001		1.34231	(0.3229, 2.3617)	0.00985807	1	++++-++	0	0.675882
cg11131599	chr1	204224211	PLEKHA6	1.54183	(0.6993, 2.3843)	0.000334623	0.148238	+++++++	38.5635	0.13485
cg06047655	chr2	43567990	THADA;THADA	-0.00309797	(-1.4274, 1.4212)	0.996599	1	+++-+--	0	0.940162
cg01987702	chr2	74264707		-0.117661	(-0.5657, 0.3303)	0.60672	1	++-+---	53.2381	0.0458001
cg02102456	chr2	100824336		-1.01215	(-1.6305, -0.3938)	0.00133521	0.591498	-------	0	0.854566
cg16928382	chr2	102763453		-0.732849	(-1.8833, 0.4176)	0.21184	1	-+-+--+	20.2283	0.275298
cg04809904	chr2	219231526	C2orf62	1.46998	(0.3738, 2.5662)	0.00858143	1	++-++++	0	0.529947
cg12852187	chr2	231903372	C2orf72	0.322237	(-0.7969, 1.4414)	0.572525	1	+++-++-	0	0.978263
cg02810692	chr3	54962954	LRTM1;CACNA2D3	1.8648	(-0.3866, 4.1162)	0.104504	1	+++-+-+	44.8468	0.0921954
cg03278639	chr3	128134845		-0.0249498	(-0.6776, 0.6277)	0.940271	1	++-+---	0	0.513316
cg04365699	chr3	177320997		1.74914	(1.0563, 2.442)	7.49926e-07	0.000332217	+++++++	0	0.673486
cg15224741	chr3	185207736	TMEM41A	0.615144	(-0.5355, 1.7658)	0.294721	1	--+-+++	0	0.57759
cg17055207	chr4	8412736	ACOX3;ACOX3	2.73992	(1.8357, 3.6442)	2.87299e-09	1.27273e-06	+++-+++	0	0.543466
cg08760493	chr4	109994039	COL25A1;COL25A1	-0.451553	(-1.2681, 0.365)	0.278402	1	-+---+-	0	0.733904
cg03376062	chr4	186071253	SLC25A4	-1.01886	(-1.8104, -0.2273)	0.0116399	1	---+---	21.7705	0.263311
cg19050152	chr5	1828311		-0.541189	(-1.8693, 0.7869)	0.424477	1	-++----	58.9745	0.0233824
cg24718756	chr5	126308095	43893	0.54869	(-0.0511, 1.1485)	0.0729952	1	++-+++-	0	0.424631
cg03565280	chr5	167755242	WWC1;WWC1;WWC1	-1.83091	(-2.5917, -1.0701)	2.39391e-06	0.0010605	-------	0	0.821904
cg16199280	chr6	10405499	TFAP2A;TFAP2A;TFAP2A	1.02743	(0.0246, 2.0303)	0.0446454	1	-++++-+	0	0.886717
cg00180930	chr6	31746832	VARS	1.44618	(-0.095, 2.9873)	0.0658894	1	-++++++	0	0.918982
cg15587041	chr6	45593659		0.975645	(-0.534, 2.4853)	0.20528	1	+++-+-+	0	0.764654
cg24363858	chr6	138752062	NHSL1;NHSL1	1.56517	(0.4853, 2.645)	0.00449855	1	+++-+++	0	0.796041
cg14533737	chr6	157455836	ARID1B;ARID1B;ARID1B	-1.02877	(-1.8486, -0.209)	0.0139122	1	---+---	0	0.72965
cg05618595	chr7	7874409		0.673209	(-0.2247, 1.5711)	0.141682	1	-++++++	0	0.818754
cg16688582	chr7	28386631	CREB5	0.638557	(0.1482, 1.1289)	0.010703	1	+++++++	0	0.834939
cg03187713	chr7	51330698	COBL	-3.45283	(-6.4314, -0.4742)	0.0230853	1	+--+--+	68.1515	0.00444396
cg14051770	chr7	76054572	ZP3;ZP3	-1.02834	(-1.6203, -0.4363)	0.000662812	0.293626	-------	0	0.793936
cg02005755	chr7	135412849	SLC13A4;SLC13A4	1.70586	(0.8388, 2.573)	0.000115334	0.0510928	-++-+++	0	0.824203
cg20242392	chr7	137439258	DGKI	3.2808	(1.554, 5.0076)	0.000196238	0.0869333	+++-+++	40.101	0.123944
cg22843129	chr8	669177	ERICH1	0.150449	(-0.7919, 1.0928)	0.754346	1	++-+--+	0	0.902096
cg00476430	chr8	81947741	PAG1	0.920871	(0.2499, 1.5919)	0.00714834	1	-+++++-	34.8643	0.162026
cg18123581	chr8	90772386	RIPK2	-0.127216	(-0.8282, 0.5737)	0.722056	1	+-?-+?-	0	0.684035
cg10090414	chr8	142309652		0.81383	(0.2522, 1.3755)	0.00451004	1	+++-++-	0	0.661033
cg00045753	chr9	123630545	PHF19	-0.0989832	(-0.7676, 0.5696)	0.771686	1	--+--++	0	0.984895
cg06338697	chr10	34587539	PARD3	1.99088	(0.86, 3.1217)	0.000559488	0.247853	+++-+++	28.306	0.212303
cg08402381	chr10	34587560	PARD3	4.62069	(1.2154, 8.026)	0.00782565	1	+++++-+	0	0.812527
cg11637084	chr10	52170429	SGMS1	0.72406	(0.0691, 1.3791)	0.0302635	1	+++++++	0	0.824346
cg11024506	chr10	62668850	RHOBTB1;RHOBTB1;RHOBTB1;RHOBTB1	2.42239	(1.4091, 3.4357)	2.7925e-06	0.00123708	+++++++	25.7132	0.23253
cg24119674	chr10	79648146	DLG5	2.81196	(1.4527, 4.1712)	5.01837e-05	0.0222314	-++++++	45.0628	0.0908312
cg27642528	chr10	88814651	GLUD1	-3.96577	(-5.2751, -2.6564)	2.91305e-09	1.29048e-06	-------	0	0.592728
cg15821892	chr10	98271544	TLL2	0.533955	(-0.2235, 1.2915)	0.167108	1	++-++++	0	0.570703
cg15205441	chr10	126782357	CTBP2;CTBP2	-0.721432	(-1.3423, -0.1005)	0.0227695	1	-+++---	43.4356	0.101296
cg23707540	chr10	126836038	CTBP2;CTBP2	-1.27039	(-1.84, -0.7008)	1.23596e-05	0.0054753	-------	0	0.625904
cg05525648	chr10	127705143	ADAM12	0.110068	(-1.1087, 1.3288)	0.859499	1	--+-+++	10.3609	0.350124
cg22267234	chr11	9087524	SCUBE2;SCUBE2	-0.611184	(-1.475, 0.2526)	0.16551	1	-+---+-	44.9727	0.0913996
cg07636225	chr11	63466987	RTN3;RTN3;RTN3;RTN3	-1.45014	(-2.1908, -0.7095)	0.000124347	0.0550857	---++--	43.3276	0.102005
cg15102749	chr11	66510893	C11orf80	-0.0358805	(-0.9704, 0.8986)	0.940012	1	-+---+-	0	0.658372
cg24496021	chr11	72662461	FCHSD2	-0.939867	(-1.6179, -0.2618)	0.00659033	1	--++---	29.018	0.206767
cg15433043	chr11	76884243	MYO7A;MYO7A;MYO7A	2.93266	(2.1496, 3.7157)	2.13303e-13	9.44931e-11	+++++++	0.403714	0.420471
cg18805734	chr12	31453901	FAM60A;FAM60A;FAM60A	0.100924	(-0.7538, 0.9557)	0.816989	1	+-++++-	0	0.806035
cg05169499	chr12	52673946		-1.34547	(-2.1768, -0.5142)	0.00151299	0.670255	---+---	26.9728	0.222694
cg03668470	chr12	57588180	LRP1;MIR1228	-2.04792	(-3.0459, -1.0499)	5.77563e-05	0.025586	---+---	0	0.700436
cg07124859	chr12	57588219	LRP1;MIR1228	-1.97366	(-2.7293, -1.218)	3.06764e-07	0.000135896	-------	0	0.987708
cg21702971	chr12	57588243	LRP1;MIR1228	-2.64271	(-4.0128, -1.2726)	0.000156603	0.0693752	-------	0	0.908144
cg20722088	chr12	89742886	DUSP6;DUSP6	3.22263	(2.4742, 3.9711)	3.19878e-17	1.41706e-14	+++++++	12.1408	0.336941
cg19987800	chr13	43181173	TNFSF11;TNFSF11	-0.472106	(-1.6994, 0.7552)	0.450886	1	--+++--	0	0.741595
cg08787791	chr13	43355737	C13orf30;C13orf30	-0.316872	(-1.3099, 0.6761)	0.531678	1	+----+-	0	0.7656
cg17091793	chr13	49684397	FNDC3A;FNDC3A	0.507134	(-0.8056, 1.8199)	0.448949	1	--++-++	6.7337	0.376451
cg18899667	chr14	52174876	FRMD6;FRMD6	1.42876	(0.5363, 2.3212)	0.00170187	0.753927	+++++++	14.3907	0.320054
cg10279360	chr14	62017453	PRKCH	-1.93533	(-3.1794, -0.6913)	0.00229614	1	---+---	0	0.986865
cg22855021	chr14	81610812	TSHR	0.953436	(0.1245, 1.7824)	0.0241739	1	++++++-	20.7399	0.271327
cg04514469	chr14	95942666	C14orf49	1.51323	(-0.0166, 3.043)	0.0525349	1	?++--+-	40.365	0.136288
cg16162970	chr14	105779952	PACS2;PACS2	1.48384	(-0.3305, 3.2982)	0.108956	1	++----+	39.1711	0.130509
cg23160522	chr15	75015787	CYP1A1	0.125473	(-0.4839, 0.7348)	0.686509	1	++++--+	55.4551	0.0361566
cg23680900	chr15	75017924	CYP1A1	-0.551947	(-2.6019, 1.498)	0.597693	1	+--+--+	0	0.840725
cg01312837	chr16	3923772	CREBBP;CREBBP	0.300218	(-0.4925, 1.0929)	0.457908	1	++--++-	0	0.532344
cg01156249	chr16	4714794	MGRN1;MGRN1;MGRN1;MGRN1	0.525102	(-0.0988, 1.149)	0.099048	1	-++++-+	0	0.836785
cg06946797	chr16	11422409		2.74939	(1.8174, 3.6813)	7.3715e-09	3.26557e-06	+++++++	0	0.608178
cg08776942	chr16	11729131		-1.25593	(-1.8641, -0.6477)	5.17871e-05	0.0229417	---+---	0	0.455263
cg03927470	chr16	14030552	ERCC4	-0.433624	(-0.9732, 0.106)	0.115257	1	---++--	49.1719	0.066475
cg08047629	chr16	30125047	GDPD3;LOC100271831	1.16488	(0.3044, 2.0254)	0.00797132	1	+++++++	0	0.991561
cg01719268	chr16	50244074	PAPD5;PAPD5	3.84316	(2.2003, 5.486)	4.54133e-06	0.00201181	+++++++	0	0.905051
cg06823060	chr16	81616874	CMIP;CMIP	-1.59999	(-2.4081, -0.7919)	0.000104227	0.0461724	---+---	21.9436	0.261963
cg06932713	chr17	910196	ABR;ABR;ABR	-1.71156	(-2.6932, -0.7299)	0.000632234	0.28008	+--+---	0	0.493938
cg15095917	chr17	7482694	CD68;CD68	4.1118	(3.0189, 5.2047)	1.65706e-13	7.34078e-11	+++++++	42.7947	0.10553
cg12729800	chr17	26206844	C17orf108	-0.945058	(-1.5639, -0.3262)	0.00276253	1	---+---	0	0.551004
cg13893427	chr17	40710960		-0.264344	(-0.8752, 0.3465)	0.39637	1	-+++---	28.4803	0.210947
cg17707493	chr17	42222405	C17orf53;C17orf53	0.771026	(-1.47, 3.0121)	0.500108	1	+++++--	25.0466	0.237739
cg25821783	chr17	63746944	CCDC46;CCDC46	1.10333	(0.4944, 1.7123)	0.000383561	0.169918	++?+++-	57.0393	0.0400905
cg23791626	chr17	65542892	PITPNC1;PITPNC1	-0.199901	(-0.9837, 0.5838)	0.617144	1	----++-	8.24618	0.365564
cg09186101	chr17	80197062	SLC16A3;SLC16A3;SLC16A3	0.594477	(-0.5536, 1.7426)	0.310172	1	-++--+-	32.0585	0.183301
cg09773897	chr19	3364892	NFIC	0.113895	(-0.8402, 1.068)	0.815001	1	-++-++-	0	0.689869
cg11628021	chr19	17491382		-1.9931	(-2.9543, -1.032)	4.81748e-05	0.0213414	-------	0	0.694294
cg04775890	chr19	19586046	GATAD2A	3.07707	(1.9161, 4.238)	2.05045e-07	9.0835e-05	+++++++	33.0508	0.175725
cg24062310	chr19	41289994	RAB4B	-0.322948	(-0.8575, 0.2116)	0.236381	1	++-----	0	0.830503
cg23097961	chr19	49055412	SULT2B1	-2.55206	(-3.5902, -1.5139)	1.45018e-06	0.000642429	---+---	0	0.729358
cg20289911	chr20	816362	FAM110A;FAM110A	2.90773	(1.7576, 4.0578)	7.22578e-07	0.000320102	+++++++	10.9543	0.345747
cg15228451	chr20	34649125		0.553644	(-0.0548, 1.162)	0.0744918	1	++-++++	20.2343	0.275251
cg27581644	chr20	42213729	SGK2;SGK2	0.490209	(-0.1689, 1.1493)	0.144924	1	++++++-	0	0.841004
cg06564500	chr22	19892663	TXNRD2	3.20613	(2.178, 4.2342)	9.83188e-10	4.35552e-07	+++++++	29.2187	0.205209
cg18852857	chr22	26118876	ADRBK2	-1.29624	(-2.2552, -0.3372)	0.00806782	1	---+---	0	0.706709
cg24424889	chr22	39494175	APOBEC3H;APOBEC3H;APOBEC3H;APOBEC3H	1.27993	(0.695, 1.8648)	1.79544e-05	0.00795378	+++++++	0	0.971926
cg01959435	chr22	39759957	SYNGR1;SYNGR1;SYNGR1	-0.597527	(-1.6336, 0.4386)	0.25833	1	+--++--	0	0.502338
cg02524834	chr6	41934765	CCND3;CCND3	1.88305	(1.1244, 2.6417)	1.14705e-06	0.000508143	+?+++++	0	0.975077
