# Supplementary material for: Placental DNA methylation signatures of maternal smoking during pregnancy and potential impacts on fetal growth
Source: Nat Commun. 2021 Aug 24;12:5095. doi: 10.1038/s41467-021-24558-y (PMC8384884; doi:10.1038/s41467-021-24558-y)
Supplement: Supplementary file 3 — Supplementary Data 1-23 [file 41467_2021_24558_MOESM3_ESM.zip › Supplementary Data/SuppData19_PT_Meta.xlsx]

## Sheet: SD19
Supplementary Data 19: Meta-analysis results for the association between placental DNA methylation and preterm delivery (< 37 weeks gestation) adjusted for maternal age, parity, and maternal education, and putative cellular heterogeneity; included data from EDEN & NHBCS. Chr = Chromosome; Pos = Positiong (hg19); UCSC Gene Name = Gene Annotatsions from the Illumina Annotation file; 95% CI = confid…
CpG	Chr	Pos	UCSC Gene Name	Effect	95% CI	P.value	Bonferroni	Direction	Het. I2	Het. P-value
cg24577455	chr1	2069012	PRKCZ;PRKCZ;PRKCZ	7.44227	(2.3743, 12.5102)	0.00399963	1	++	0	0.949769
cg06543160	chr1	3738353	KIAA0562	-4.22159	(-12.4307, 3.9875)	0.313492	1	--	32.1526	0.224732
cg27295042	chr1	10738569	CASZ1;CASZ1	-9.82985	(-22.0855, 2.4258)	0.115945	1	--	0	0.983553
cg18026955	chr1	12541215	VPS13D;VPS13D	-1.84812	(-7.5962, 3.9)	0.528589	1	+-	56.4684	0.129609
cg21005438	chr1	15541182	TMEM51;TMEM51;TMEM51;TMEM51	-7.12361	(-14.3702, 0.123)	0.054016	1	--	41.4075	0.191414
cg12461099	chr1	19217794	ALDH4A1;ALDH4A1;ALDH4A1	0.525577	(-4.4363, 5.4874)	0.835537	1	+-	0	0.417515
cg20632537	chr1	19218839	ALDH4A1;ALDH4A1;ALDH4A1	-0.42862	(-5.1875, 4.3303)	0.859879	1	+-	48.9407	0.161673
cg05266663	chr1	23061564	EPHB2;EPHB2	-5.15004	(-9.5007, -0.7993)	0.0203376	1	--	0	0.794798
cg04233054	chr1	23112654	EPHB2;EPHB2	2.35296	(-0.7755, 5.4814)	0.140452	1	++	4.91249	0.305124
cg13988448	chr1	23115536	EPHB2;EPHB2	3.65681	(-1.1455, 8.4591)	0.135578	1	++	0	0.53258
cg08896387	chr1	24191740	FUCA1	-10.2887	(-15.558, -5.0194)	0.000129724	0.0574678	--	0	0.857678
cg09070415	chr1	32041052	TINAGL1	-10.5912	(-16.2982, -4.8841)	0.000275496	0.122045	--	0	0.661247
cg16103203	chr1	32041507	TINAGL1	-5.52731	(-10.6028, -0.4519)	0.0328053	1	--	37.9412	0.204299
cg11254053	chr1	33497125	AK2;AK2	-0.900931	(-7.0192, 5.2174)	0.772882	1	-+	0	0.62111
cg26045080	chr1	36807363	STK40	3.74087	(-2.8154, 10.2972)	0.263435	1	+-	84.7776	0.0103756
cg04895640	chr1	36807418	STK40	3.3001	(-6.3717, 12.9719)	0.503651	1	++	0	0.374924
cg20285609	chr1	41622030	SCMH1;SCMH1	4.47973	(-3.4011, 12.3605)	0.265231	1	++	0	0.816816
cg14028856	chr1	41845592		8.47568	(1.3533, 15.598)	0.0196811	1	++	0	0.72681
cg24583987	chr1	42618041	GUCA2B	4.30835	(0.8965, 7.7202)	0.0133245	1	++	0	0.385092
cg26396357	chr1	44324656	ST3GAL3;ST3GAL3;ST3GAL3;ST3GAL3;ST3GAL3;ST3GAL3;ST3GAL3;ST3GAL3;ST3GAL3;ST3GAL3	1.92195	(-4.8739, 8.7178)	0.579371	1	++	0	0.878414
cg22080628	chr1	45473666	HECTD3	1.68444	(-5.0855, 8.4544)	0.625791	1	+-	0	0.570356
cg04835489	chr1	52624196	ZFYVE9;ZFYVE9;ZFYVE9	4.79137	(0.2784, 9.3043)	0.0374454	1	+-	80.5947	0.0232031
cg02977954	chr1	53371368	ECHDC2	-11.2922	(-16.2202, -6.3641)	7.08712e-06	0.00313959	--	0	0.904869
cg12547516	chr1	53372233	ECHDC2	-15.0658	(-21.9986, -8.1331)	2.05086e-05	0.00908532	--	0	0.423284
cg03655395	chr1	56943111		-9.22268	(-17.4695, -0.9759)	0.0283872	1	--	0	0.403065
cg16250812	chr1	65299902	JAK1	0.553358	(-5.2885, 6.3953)	0.852717	1	-+	0	0.344182
cg25189904	chr1	68299493	GNG12	-2.16773	(-9.2811, 4.9457)	0.550323	1	--	0	0.607276
cg04902929	chr1	116958941	C1orf203;C1orf203;C1orf203;C1orf203;C1orf203	2.26464	(-5.5581, 10.0873)	0.570442	1	+-	0	0.429699
cg13195895	chr1	147012788	BCL9	-4.9064	(-11.6506, 1.8378)	0.153903	1	--	0	0.735201
cg13217206	chr1	149815040	HIST2H2AA3;HIST2H2AA4	-8.68533	(-20.7605, 3.3899)	0.158616	1	--	0	0.522384
cg26483432	chr1	149815043	HIST2H2AA3;HIST2H2AA4	-9.86249	(-18.7376, -0.9874)	0.0294046	1	--	0	0.399462
cg17271592	chr1	149821902	HIST2H2AA4;HIST2H2AA3	-12.044	(-21.2807, -2.8073)	0.0105988	1	--	0	0.795247
cg15692279	chr1	149821905	HIST2H2AA4;HIST2H2AA3	-8.48888	(-21.1718, 4.1941)	0.189577	1	--	0	0.88386
cg25112191	chr1	151804260	RORC;RORC	2.55912	(-5.6477, 10.766)	0.541086	1	+-	0	0.509052
cg04222933	chr1	160783181	LY9	-1.67935	(-7.1168, 3.7581)	0.544962	1	+-	9.39094	0.293468
cg05656486	chr1	161171383	NDUFS2;NDUFS2	-0.429017	(-6.8639, 6.0058)	0.896035	1	-+	0	0.826587
cg25727853	chr1	181098609		6.34139	(-0.3886, 13.0714)	0.0647787	1	++	0	0.952042
cg17823829	chr1	202765754	KDM5B	7.08082	(3.6138, 10.5478)	6.25695e-05	0.0277183	++	82.1689	0.0178767
cg13557373	chr1	203567067		-5.86819	(-14.4432, 2.7068)	0.17983	1	--	0	0.517787
cg16512458	chr1	226069078	TMEM63A	-11.1822	(-21.581, -0.7834)	0.0350632	1	--	41.8658	0.189673
cg21710324	chr1	226069189	TMEM63A	-14.4386	(-22.7562, -6.121)	0.000668145	0.295988	--	0	0.606715
cg17910478	chr1	228581288		1.72403	(-1.9942, 5.4422)	0.363465	1	+-	47.789	0.166375
cg04992191	chr1	238341559		-9.54421	(-14.4618, -4.6266)	0.000142394	0.0630805	--	37.8876	0.204494
cg21356710	chr2	24234017	MFSD2B	-1.45069	(-11.2075, 8.3061)	0.770732	1	+-	0	0.393472
cg23576092	chr2	28543298	BRE;BRE;BRE;BRE;BRE	-6.23173	(-12.7463, 0.2828)	0.0608104	1	--	60.1306	0.113256
cg21992501	chr2	32872637	TTC27	4.26676	(1.0981, 7.4354)	0.00830979	1	++	46.3933	0.171998
cg06202585	chr2	38325802		4.53265	(-9.1701, 18.2354)	0.516776	1	+-	60.6833	0.110753
cg23548577	chr2	39890554		-1.97359	(-7.5644, 3.6172)	0.489015	1	--	0	0.551382
cg15425670	chr2	42461109	EML4;EML4	-13.4519	(-20.6958, -6.2079)	0.000273035	0.120955	?-	0	1
cg23924526	chr2	45998548	PRKCE	-15.6042	(-21.6571, -9.5513)	4.35579e-07	0.000192961	--	0	0.399739
cg25589945	chr2	46429383		-5.13148	(-9.9311, -0.3318)	0.0361289	1	--	18.964	0.266627
cg00877964	chr2	65215638	SLC1A4;SLC1A4;SLC1A4	-4.04306	(-13.6595, 5.5734)	0.409923	1	--	50.3541	0.155827
cg22911462	chr2	73162158		-21.6071	(-31.5252, -11.689)	1.95566e-05	0.00866355	--	0	0.818979
cg10553983	chr2	73318514	RAB11FIP5	1.40317	(-4.2896, 7.0959)	0.629028	1	++	0	0.686017
cg01244346	chr2	74272962	TET3	2.89036	(-15.9369, 21.7176)	0.763496	1	+-	0	0.334611
cg24544105	chr2	74753312	DQX1;DQX1	-3.57055	(-9.3075, 2.1664)	0.222526	1	--	42.8407	0.18594
cg09623986	chr2	74753896	AUP1;DQX1	9.30395	(0.4818, 18.1261)	0.0387348	1	++	0	0.805686
cg11788715	chr2	84916520	DNAH6	1.91412	(-1.8507, 5.6789)	0.319006	1	++	0	0.530592
cg23752985	chr2	85803571	VAMP8	-18.8322	(-28.0216, -9.6427)	5.90429e-05	0.026156	--	83.8425	0.0128542
cg00666842	chr2	88366145	SMYD1	-1.3662	(-6.4676, 3.7352)	0.599655	1	-+	0	0.344646
cg22931002	chr2	97541870	FAM178B;FAM178B	-8.12579	(-16.7481, 0.4965)	0.0647337	1	--	16.2622	0.274483
cg20923498	chr2	99096920	INPP4A;INPP4A;INPP4A;INPP4A	-5.54233	(-10.6039, -0.4807)	0.0318639	1	--	0	0.82722
cg24193588	chr2	101736745	TBC1D8	4.82186	(-1.0435, 10.6873)	0.107123	1	++	0	0.705709
cg00534380	chr2	101766586	TBC1D8	-14.8645	(-19.8989, -9.8301)	7.16755e-09	3.17523e-06	--	0	0.329892
cg05376469	chr2	102649931		9.19525	(3.1116, 15.2789)	0.0030524	1	++	0	0.317461
cg08777402	chr2	121013745	RALB	-4.7465	(-18.394, 8.901)	0.495452	1	?-	0	1
cg22976419	chr2	134898400		7.26259	(1.3559, 13.1693)	0.0159577	1	++	0	0.819855
cg00939727	chr2	134935506		7.15513	(2.1463, 12.164)	0.00511353	1	++	41.7879	0.189969
cg03327619	chr2	159810515		2.91422	(-3.8509, 9.6794)	0.398504	1	+-	84.5823	0.0108725
cg16710042	chr2	165760725	SLC38A11	3.44952	(-0.2233, 7.1223)	0.0656509	1	++	0	0.41551
cg04133502	chr2	218058686		-7.96282	(-11.6387, -4.2869)	2.17871e-05	0.00965167	--	0	0.937767
cg01396774	chr2	218299024	DIRC3	-12.9813	(-19.6157, -6.3469)	0.000125566	0.0556259	--	0	0.970672
cg06466796	chr2	218691529	TNS1	-0.423671	(-8.4703, 7.6229)	0.917807	1	--	0	0.997589
cg18328334	chr2	218808652	TNS1;TNS1	-11.6784	(-19.3688, -3.9879)	0.00291747	1	--	69.2066	0.0715348
cg14044375	chr2	232085909	ARMC9	3.24823	(-1.2131, 7.7095)	0.15357	1	++	0	0.722995
cg20793665	chr2	232549224		-0.614141	(-18.0178, 16.7895)	0.94486	1	-+	0	0.809624
cg18479711	chr2	240031454	HDAC4	3.62541	(-6.2112, 13.462)	0.470066	1	++	9.30131	0.293707
cg19246018	chr2	240031588	HDAC4	1.97955	(-5.4941, 9.4532)	0.603664	1	+-	56.0921	0.131264
cg27345946	chr3	9835511	ARPC4;ARPC4;ARPC4;TADA3;TADA3	4.21674	(-1.7899, 10.2234)	0.168849	1	+-	42.3632	0.187773
ch.3.741789F	chr3	36473771	STAC	-46.3756	(-71.5342, -21.2169)	0.00030285	0.134163	--	0	0.988303
cg18461635	chr3	46990143	CCDC12	2.50303	(-3.1319, 8.1379)	0.383964	1	+-	0	0.415503
cg26226650	chr3	50276265	GNAI2	-0.0979361	(-4.1521, 3.9562)	0.962237	1	+-	74.1762	0.0490866
cg17196465	chr3	50676567	MAPKAPK3	3.1219	(-4.6341, 10.8779)	0.430162	1	++	0	0.508339
cg11280108	chr3	51537627		-4.24033	(-10.8402, 2.3596)	0.207941	1	--	29.4384	0.233864
cg00629144	chr3	64009630	PSMD6	-5.89768	(-17.0617, 5.2663)	0.300481	1	+-	85.1567	0.00944314
cg16320427	chr3	71158765	FOXP1	5.26432	(-1.3585, 11.8872)	0.119252	1	++	0	0.919743
cg10805254	chr3	72433837	RYBP	-3.82354	(-9.4484, 1.8013)	0.18276	1	?-	0	1
cg25957043	chr3	129023906	C3orf37;C3orf37	6.54466	(-7.4341, 20.5234)	0.358814	1	++	0	0.53231
cg11367901	chr3	129341854		-0.0601822	(-5.3237, 5.2033)	0.982121	1	+-	0	0.387018
cg01039421	chr3	138045705	TXNDC6	-14.798	(-27.9511, -1.6449)	0.0274488	1	--	40.6653	0.194215
cg27402634	chr3	156536860		2.24624	(-0.3044, 4.7969)	0.08434	1	++	11.2261	0.288532
cg21844472	chr3	160559936	PPM1L	0.0278856	(-4.7136, 4.7694)	0.990803	1	+-	0	0.411691
cg04431508	chr3	171693162		5.74206	(-2.757, 14.2411)	0.185445	1	++	0	0.511361
cg25702651	chr3	192675515		2.31407	(-1.2815, 5.9096)	0.207158	1	+-	69.083	0.0721039
cg21130113	chr3	193973396		2.475	(-1.4027, 6.3527)	0.210942	1	+-	62.9774	0.100282
cg02151101	chr4	53439190		-5.48094	(-14.5704, 3.6085)	0.237261	1	+-	55.8131	0.132487
cg09491670	chr4	53529646		4.18256	(-4.8791, 13.2442)	0.36565	1	+-	60.8657	0.109925
cg12303160	chr4	54343119	LNX1;LNX1	-7.51271	(-14.468, -0.5574)	0.034257	1	--	50.817	0.153894
cg22115196	chr4	54829461		-6.74401	(-14.9826, 1.4946)	0.108627	1	-+	48.2655	0.164436
cg08112737	chr4	57178051	KIAA1211	-10.3181	(-15.4974, -5.1387)	9.43953e-05	0.0418171	--	0	0.665136
cg06212471	chr4	72458478		9.75818	(-6.6582, 26.1746)	0.244005	1	++	0	0.544057
cg08103568	chr4	100737138	DAPP1	0.514835	(-3.8269, 4.8566)	0.816223	1	+-	0	0.53995
cg14155027	chr4	106888581	NPNT	-9.49117	(-14.9024, -4.08)	0.000586542	0.259838	--	0	0.475487
cg05904317	chr4	120518737	PDE5A;PDE5A;PDE5A	-1.67689	(-5.621, 2.2672)	0.404673	1	--	0	0.543248
cg03078141	chr4	129721849		1.49959	(-3.1484, 6.1476)	0.527161	1	++	0	0.64918
cg17453767	chr4	144277796	GAB1;GAB1	-5.14673	(-8.9968, -1.2967)	0.00879069	1	--	0	0.53237
cg23928234	chr4	184235706	WWC2	3.5245	(-2.2907, 9.3397)	0.234875	1	+-	70.6621	0.064859
cg01808736	chr5	219908	SDHA	-4.39591	(-13.2983, 4.5065)	0.333139	1	--	0	0.926459
cg25585967	chr5	14452105	TRIO	4.20053	(-0.2985, 8.6995)	0.0672586	1	+-	69.7622	0.0689804
cg05211790	chr5	34683189	RAI14;RAI14;RAI14;RAI14;RAI14	1.00264	(-5.3974, 7.4026)	0.758804	1	+-	0	0.458886
cg21929564	chr5	42757171	CCDC152	-1.9197	(-8.7533, 4.9139)	0.581911	1	--	0	0.976249
cg26223797	chr5	54131694		-1.89912	(-7.7945, 3.9962)	0.527791	1	?-	0	1
cg16221201	chr5	71781569	ZNF366	-16.4478	(-23.6169, -9.2787)	6.90243e-06	0.00305778	--	61.2656	0.108107
cg12508655	chr5	71800767	ZNF366	-10.2316	(-14.2344, -6.2289)	5.44328e-07	0.000241137	--	0	0.951558
cg13029957	chr5	75831679	IQGAP2	-10.1942	(-17.0274, -3.361)	0.0034556	1	--	73.7657	0.0508924
cg22509845	chr5	82696965		-7.07407	(-11.452, -2.6962)	0.00154011	0.682267	--	52.0594	0.148663
cg02273889	chr5	123941379		-9.89113	(-14.2381, -5.5442)	8.20667e-06	0.00363556	--	0	0.492614
cg14800014	chr5	125800764	GRAMD3;GRAMD3;GRAMD3;GRAMD3;GRAMD3	-6.41414	(-11.7753, -1.053)	0.0190311	1	--	0	0.395701
cg14790000	chr5	127805611	FBN2	-6.33203	(-11.3384, -1.3257)	0.0131764	1	--	0	0.842701
cg01008405	chr5	139039026	CXXC5	0.528198	(-7.0016, 8.058)	0.890646	1	+-	0	0.553135
cg12358764	chr5	139632464	PFDN1	9.17041	(-3.8161, 22.1569)	0.16635	1	++	61.0245	0.109203
cg04117986	chr5	149517768	PDGFRB	-0.552957	(-7.9713, 6.8654)	0.883847	1	-+	0	0.815037
cg08694107	chr5	149607327	CAMK2A;CAMK2A	4.33134	(-0.3879, 9.0506)	0.0720424	1	+-	63.589	0.0974724
cg12921411	chr5	150004918	SYNPO;SYNPO	8.01699	(0.663, 15.371)	0.0326263	1	++	0	0.465464
cg18416096	chr5	150029342	SYNPO;SYNPO;SYNPO;SYNPO	10.9092	(1.1017, 20.7166)	0.0292476	1	++	1.81494	0.312879
cg11657122	chr5	150444590	TNIP1	1.11865	(-4.876, 7.1133)	0.714555	1	++	0	0.895301
cg26886259	chr5	151486992		-6.80877	(-22.1791, 8.5615)	0.385269	1	-+	0	0.370856
cg22464570	chr5	157161695	THG1L	7.25388	(2.1264, 12.3814)	0.00555835	1	++	0	0.398208
cg21066063	chr5	171570130	STK10	-0.149981	(-5.3689, 5.0689)	0.955082	1	-+	0	0.33567
cg15847249	chr5	180238795		-17.8099	(-26.5306, -9.0892)	6.26102e-05	0.0277363	--	0	0.6463
cg24242051	chr6	3270566	SLC22A23;SLC22A23	12.3833	(5.6626, 19.104)	0.000304609	0.134942	++	71.2222	0.0623063
cg04066190	chr6	10407470	TFAP2A;TFAP2A;TFAP2A	-4.26882	(-8.2758, -0.2618)	0.0367941	1	--	5.93736	0.302504
cg14375890	chr6	13355672		0.639715	(-4.5233, 5.8027)	0.808124	1	+-	82.9783	0.0153587
cg15827436	chr6	31746847	VARS	-10.5907	(-19.266, -1.9155)	0.016724	1	--	0	0.421092
cg17702736	chr6	35941709	SLC26A8;SLC26A8	-8.71301	(-16.891, -0.535)	0.0367816	1	?-	0	1
cg02215430	chr6	41716413	PGC;PGC	4.5666	(0.3624, 8.7708)	0.0332636	1	++	0	0.726151
cg01330316	chr6	45914282	CLIC5;CLIC5	-5.90422	(-13.2419, 1.4335)	0.114781	1	--	0	0.799462
cg13355449	chr6	46923414	GPR116	-7.87737	(-13.7676, -1.9871)	0.0087631	1	--	57.2497	0.126157
cg25323497	chr6	46923451	GPR116	-9.13309	(-16.3654, -1.9008)	0.0133204	1	--	69.4544	0.0703948
cg27343684	chr6	52775252	GSTA3	-5.1795	(-11.3, 0.941)	0.0971926	1	--	0	0.342929
ch.6.67663644F	chr6	67606923		-29.226	(-51.7572, -6.6947)	0.0110116	1	--	0	0.441783
cg25670076	chr6	90807675	BACH2;BACH2	-2.75971	(-8.0115, 2.4921)	0.303046	1	--	0	0.377586
cg05100070	chr6	100896760	SIM1	0.885142	(-3.6, 5.3703)	0.698904	1	-+	0.0881913	0.317097
cg24601480	chr6	138814716	NHSL1;NHSL1	-2.84349	(-8.1869, 2.4999)	0.296952	1	--	0	0.336204
ch.6.147534874F	chr6	147493181		-32.5563	(-57.9698, -7.1427)	0.0120447	1	--	27.303	0.240857
cg24288715	chr6	163745629	LOC285796	4.60758	(-0.1685, 9.3836)	0.0586473	1	++	0	0.349607
cg15733007	chr6	165324747		6.98041	(2.4206, 11.5402)	0.0026958	1	++	72.2239	0.0577718
cg20556304	chr6	170819931		0.292595	(-7.8798, 8.465)	0.944057	1	++	0	0.976245
cg09329079	chr7	1582834	TMEM184A	-2.12646	(-6.9215, 2.6686)	0.384749	1	+-	62.892	0.100674
cg10411510	chr7	17337427	AHR	8.8163	(2.7628, 14.8698)	0.00431037	1	++	1.02369	0.314821
cg00156230	chr7	45073692	CCM2;CCM2;CCM2;CCM2;CCM2	-12.024	(-16.7931, -7.255)	7.74856e-07	0.000343261	--	53.6777	0.141757
cg05598919	chr7	45128053	NACAD	-8.37138	(-17.3349, 0.5922)	0.0671783	1	--	0	0.48509
ch.7.1100907F	chr7	47388000	TNS3	-39.0791	(-73.379, -4.7792)	0.0255454	1	?-	0	1
cg04089246	chr7	47579217	TNS3	-3.26895	(-9.3399, 2.802)	0.291263	1	--	0	0.616431
cg19465268	chr7	75517941	RHBDD2;RHBDD2	5.06501	(-5.7644, 15.8945)	0.359306	1	+-	58.0353	0.122665
cg23986143	chr7	76054256	ZP3;ZP3	9.25355	(2.0646, 16.4425)	0.0116412	1	++	0	0.753855
cg05279864	chr7	87109319		-12.0748	(-19.9696, -4.18)	0.00272022	1	--	47.3446	0.168174
cg12291408	chr7	100037572		-3.999	(-8.9277, 0.9297)	0.11178	1	--	0	0.512734
cg04618969	chr7	101848538	CUX1;CUX1;CUX1	-15.8313	(-23.7953, -7.8673)	9.77467e-05	0.0433018	--	0	0.586011
cg22661239	chr7	105331690	ATXN7L1	-49.0187	(-92.0933, -5.9441)	0.0257188	1	--	70.1033	0.0674154
cg27189723	chr7	134137645	AKR1B1	-13.2096	(-20.4591, -5.9602)	0.000355117	0.157317	--	0	0.467754
cg01072609	chr7	140338624		1.36032	(-5.4817, 8.2024)	0.696777	1	+-	34.7134	0.215856
cg07309820	chr7	148901717	ZNF282	-16.0637	(-24.8881, -7.2393)	0.00035989	0.159431	--	0	0.434133
cg07780735	chr8	669477	ERICH1	3.18675	(-2.5039, 8.8774)	0.272387	1	+-	75.0797	0.0451563
cg09747054	chr8	669656	ERICH1	-0.29192	(-36.7337, 36.1498)	0.987473	1	+-	75.9677	0.0413633
cg11123440	chr8	11619852		-0.460461	(-8.4211, 7.5002)	0.909738	1	-+	0	0.466024
cg09232555	chr8	11619866		-0.414863	(-5.7236, 4.8938)	0.878267	1	-+	0	0.593567
cg16573957	chr8	21970273		-9.75588	(-14.257, -5.2548)	2.15575e-05	0.00954997	--	0	0.610845
cg08327744	chr8	33423298	RNF122	-1.12084	(-7.8627, 5.621)	0.744538	1	-+	0	0.423146
cg26977759	chr8	37518651		1.4325	(-4.3312, 7.1962)	0.626169	1	++	0	0.773369
cg17187438	chr8	41016113		7.69751	(-11.7375, 27.1325)	0.437589	1	++	0	0.567516
cg09607363	chr8	67634416	SGK3	-9.69254	(-14.6927, -4.6924)	0.000145095	0.0642772	--	0	0.705903
cg09533845	chr8	81290007		-3.71812	(-10.0215, 2.5853)	0.247637	1	--	0	0.38345
cg25247520	chr8	128808017	MIR1204;PVT1	-8.88755	(-14.6408, -3.1343)	0.00246384	1	--	0	0.771769
cg09857826	chr8	128950533	PVT1	-5.90689	(-8.9196, -2.8942)	0.000121613	0.0538743	--	0	0.956937
cg19508622	chr8	129103558	PVT1	-2.46008	(-10.6235, 5.7033)	0.554758	1	+-	3.3674	0.309023
cg07457727	chr8	131451983		-0.343298	(-6.6181, 5.9315)	0.914606	1	+-	24.3861	0.250142
cg02911270	chr8	141629513	EIF2C2;EIF2C2	-12.6364	(-19.3421, -5.9306)	0.000221304	0.0980379	--	78.8444	0.0296947
cg14150907	chr8	142275722		10.5164	(-11.19, 32.2227)	0.342331	1	+-	43.7852	0.182286
cg07572435	chr8	143868013	LY6D	0.238014	(-5.3613, 5.8374)	0.933602	1	+-	0	0.579953
cg14478036	chr9	19173124		-0.815851	(-12.5915, 10.9598)	0.891986	1	+-	0	0.379173
cg14095761	chr9	35713238	TLN1	8.21609	(1.0235, 15.4087)	0.0251643	1	++	63.504	0.0978631
cg21171115	chr9	112887903	AKAP2;PALM2-AKAP2;PALM2-AKAP2;AKAP2	-5.13244	(-8.2882, -1.9766)	0.00143461	0.635531	--	0	0.479664
cg14170787	chr9	112889386	AKAP2;PALM2-AKAP2;PALM2-AKAP2;AKAP2	-14.7462	(-22.3284, -7.164)	0.00013794	0.0611075	--	0	0.588407
cg14399183	chr9	124048308	GSN;GSN;GSN;GSN;GSN;GSN;GSN	2.57039	(-4.502, 9.6428)	0.476259	1	++	0	0.852147
cg13838014	chr9	130684329	PIP5KL1;PIP5KL1	-87.6232	(-161.5346, -13.7117)	0.0201488	1	--	0	0.540506
cg13392140	chr9	131785408	SH3GLB2	-8.63268	(-22.3041, 5.0388)	0.215866	1	--	0	0.480478
cg14214914	chr9	131870304	CRAT;CRAT	2.5294	(-2.4415, 7.5003)	0.318613	1	+-	30.5828	0.230048
cg14541011	chr9	135989682	RALGDS;RALGDS	-1.30009	(-7.3797, 4.7795)	0.675122	1	+-	41.2975	0.19183
cg15414028	chr10	14644188	FAM107B	-4.61275	(-10.8445, 1.619)	0.146846	1	--	0	0.902625
cg17545399	chr10	49459800	FRMPD2;FRMPD2	-12.6595	(-18.7454, -6.5735)	4.56315e-05	0.0202147	--	0	0.511118
cg11480762	chr10	73103395	SLC29A3	-1.10173	(-6.3963, 4.1929)	0.683392	1	+-	0	0.555844
cg02227879	chr10	75576192	CAMK2G;CAMK2G;CAMK2G;CAMK2G;CAMK2G	7.18362	(3.2309, 11.1363)	0.000368039	0.163041	++	15.1186	0.27774
cg20340720	chr10	104512523	C10orf26	-2.5714	(-6.9266, 1.7838)	0.247191	1	--	0	0.392604
cg14015502	chr10	104535020	C10orf26;C10orf26	-5.86651	(-9.1793, -2.5537)	0.000518863	0.229856	--	18.2484	0.26873
cg00037952	chr10	104535276	C10orf26;C10orf26	-16.6002	(-23.7384, -9.4621)	5.16325e-06	0.00228732	--	0	0.532331
cg17740322	chr10	104535521	C10orf26;C10orf26	-17.3381	(-26.3249, -8.3512)	0.00015601	0.0691124	--	0	0.862777
cg25104397	chr10	104535920	C10orf26;C10orf26;C10orf26	-8.68801	(-13.7754, -3.6006)	0.000816587	0.361748	--	0	0.863539
cg16704246	chr10	112594670	RBM20	-14.2998	(-21.6627, -6.9369)	0.00014093	0.0624319	--	0	0.945144
cg14351425	chr10	120968739	GRK5	2.7547	(-1.5016, 7.011)	0.204621	1	++	0	0.45951
cg12434312	chr10	129845509	PTPRE;PTPRE	-8.31364	(-16.0132, -0.6141)	0.0343209	1	--	0	0.907323
cg23023970	chr10	134385698	INPP5A	-3.70661	(-11.5824, 4.1692)	0.356306	1	--	0	0.417944
cg07054804	chr11	10621492	MRVI1;MRVI1;MRVI1;MRVI1	2.89484	(-1.8621, 7.6517)	0.232968	1	+-	78.7485	0.0300652
cg19578175	chr11	15964499		3.13862	(-1.1213, 7.3986)	0.148724	1	++	0	0.383812
cg01922697	chr11	19894313	NAV2;NAV2;NAV2	-12.887	(-20.0726, -5.7014)	0.000439579	0.194733	--	39.5295	0.198456
cg05228377	chr11	27384293	CCDC34;CCDC34	-6.502	(-13.1231, 0.1191)	0.0542661	1	--	0	0.683054
cg08586426	chr11	33915315	LMO2	-1.40647	(-6.0627, 3.2498)	0.553834	1	+-	80.0111	0.0253067
cg22235258	chr11	34675402	EHF	-2.18187	(-7.1022, 2.7384)	0.384775	1	--	0	0.628903
cg15263021	chr11	61273282		3.30507	(-3.4819, 10.0921)	0.339859	1	+-	6.03066	0.302264
cg02435734	chr11	63581814	C11orf84	-37.6643	(-55.6735, -19.6551)	4.1484e-05	0.0183774	--	0	0.776584
cg26648103	chr11	66791718	SYT12	-1.52876	(-6.4845, 3.427)	0.545434	1	--	0	0.747643
cg08621277	chr11	68271518	SAPS3;SAPS3;SAPS3;SAPS3;SAPS3;SAPS3	1.08389	(-9.4791, 11.6469)	0.840608	1	+-	0	0.593578
cg24735129	chr11	70957520		-4.55452	(-9.6964, 0.5874)	0.0825523	1	--	0	0.780169
cg03490288	chr11	71146658	DHCR7;DHCR7	1.23504	(-3.6247, 6.0947)	0.618411	1	+-	30.456	0.230473
cg01476789	chr11	71146764	DHCR7;DHCR7	3.36342	(-2.2568, 8.9836)	0.24082	1	++	0	0.586554
cg02855207	chr11	73087016	RELT;RELT	5.09487	(-1.7, 11.8898)	0.141672	1	+-	88.4724	0.00322637
cg26115089	chr11	93846406	HEPHL1	9.44963	(0.8867, 18.0126)	0.030548	1	++	0	0.730978
cg17001194	chr11	116216209		-7.44091	(-13.4562, -1.4257)	0.0153299	1	--	0	0.701405
cg10317815	chr11	116232372		-8.60086	(-14.1977, -3.004)	0.00259594	1	--	76.3649	0.0396923
cg15531386	chr11	116334079		-4.10417	(-11.163, 2.9547)	0.254467	1	?-	0	1
cg09186818	chr11	119217331	C1QTNF5;C1QTNF5;MFRP;MFRP	-9.44255	(-17.9064, -0.9787)	0.0287721	1	--	0	0.904749
cg02610360	chr11	120197521	TMEM136	7.66195	(0.4452, 14.8787)	0.0374453	1	++	74.2874	0.0485994
cg23834919	chr11	122078745		-0.233341	(-3.8969, 3.4302)	0.900654	1	--	0	0.984383
cg27269279	chr11	129306366	BARX2	-11.852	(-16.4448, -7.2593)	4.23959e-07	0.000187814	--	0	0.739672
cg13718559	chr12	6383042		0.189354	(-6.8136, 7.1923)	0.957735	1	-+	0	0.504837
cg09126859	chr12	52244063		0.715764	(-4.8574, 6.289)	0.801259	1	++	0	0.984856
cg00776080	chr12	53442322	TENC1;TENC1	-6.75332	(-15.7829, 2.2763)	0.142683	1	--	82.7667	0.0160013
cg19559587	chr12	57588144	LRP1;MIR1228	9.55248	(4.072, 15.033)	0.000634962	0.281288	++	0	0.493507
cg21913159	chr12	57588171	LRP1;MIR1228	10.4694	(4.1702, 16.7687)	0.00112395	0.497909	++	19.8601	0.26397
cg13038544	chr12	57588198	LRP1;MIR1228	10.5437	(4.5104, 16.577)	0.000614316	0.272142	++	64.0261	0.0954606
cg01668352	chr12	64482597	SRGAP1	6.63838	(-1.134, 14.4108)	0.0941307	1	++	0	0.430382
ch.12.1569034F	chr12	77413631		-23.8525	(-51.9367, 4.2317)	0.0959845	1	--	0	0.727816
cg20640246	chr12	89749718		-5.87989	(-12.1165, 0.3567)	0.0646231	1	--	0	0.984671
cg04961225	chr12	91332479		-13.9505	(-20.5899, -7.3112)	3.81727e-05	0.0169105	--	0	0.747919
cg21080710	chr12	110207029	MGC14436;MGC14436;C12orf34	4.70789	(-2.7961, 12.2118)	0.218825	1	++	85.6945	0.0081951
cg14555736	chr12	128852982	TMEM132C	-3.4782	(-8.269, 1.3126)	0.154745	1	--	0	0.357939
cg06882533	chr13	24625581		3.35241	(-2.4673, 9.1722)	0.258891	1	++	0	0.322084
cg04579966	chr13	24846221	SPATA13;SPATA13	1.89527	(-2.7217, 6.5122)	0.421068	1	++	0	0.811678
cg10944097	chr13	25691517		-0.110368	(-8.5463, 8.3255)	0.979542	1	+-	0	0.586481
cg03234604	chr13	43336307		-5.91838	(-10.7585, -1.0783)	0.0165481	1	--	8.24621	0.296499
cg13237945	chr13	43355739	C13orf30;C13orf30	-1.57957	(-6.8104, 3.6513)	0.553947	1	+-	58.0592	0.122559
cg01001472	chr13	97947958	MBNL2;MBNL2	7.1998	(2.1359, 12.2637)	0.00532578	1	++	72.653	0.0558438
cg20235099	chr13	111288438	CARKD	-8.09495	(-16.5693, 0.3794)	0.0611762	1	--	0	0.444335
cg13067221	chr14	23449582	JUB	-1.40076	(-5.3396, 2.5381)	0.485793	1	--	0	0.420307
cg07103329	chr14	78265689	ADCK1;ADCK1	-0.880385	(-9.2244, 7.4636)	0.836167	1	+-	34.6476	0.216087
cg21834684	chr14	81797427	STON2	-2.33237	(-7.1243, 2.4595)	0.340095	1	--	0	0.75667
cg01955025	chr14	91091782	TTC7B	-9.68377	(-16.3009, -3.0667)	0.00412691	1	--	19.3906	0.265365
cg26288577	chr14	91580429	C14orf159;C14orf159;C14orf159;C14orf159;C14orf159;C14orf159;C14orf159;C14orf159;C14orf159	-6.78399	(-12.345, -1.223)	0.0168026	1	--	0	0.93921
cg13186286	chr14	91580451	C14orf159;C14orf159;C14orf159;C14orf159;C14orf159;C14orf159;C14orf159;C14orf159;C14orf159	-16.983	(-29.6608, -4.3052)	0.00865127	1	--	0	0.674956
cg20902353	chr14	94425114	ASB2	-10.5361	(-16.046, -5.0262)	0.000178336	0.0790028	--	65.2891	0.0896337
cg20566484	chr14	94489832		1.95309	(-2.5944, 6.5006)	0.399912	1	-+	14.4967	0.279495
cg01181105	chr14	104165277	XRCC3;XRCC3;XRCC3;KLC1;KLC1	10.31	(3.4764, 17.1437)	0.00310613	1	++	71.2206	0.0623139
cg07834322	chr15	25438254	SNORD115-13	-0.55015	(-3.4943, 2.394)	0.714185	1	-+	24.2198	0.250663
cg13800209	chr15	37390284	MEIS2;MEIS2;MEIS2;MEIS2;MEIS2;MEIS2;MEIS2	0.901763	(-5.0393, 6.8428)	0.766091	1	++	0	0.796802
cg05059480	chr15	40633202	C15orf52	2.07195	(-4.9247, 9.0686)	0.561638	1	+-	0	0.443229
cg24685109	chr15	43477090	TMEM62;CCNDBP1;CCNDBP1;CCNDBP1;CCNDBP1	-17.845	(-24.7661, -10.924)	4.33754e-07	0.000192153	--	0	0.333099
cg26157579	chr15	65137040	PLEKHO2	4.34202	(-1.3381, 10.0221)	0.134067	1	++	0	0.595685
cg09837656	chr15	65149245	PLEKHO2	2.5573	(-2.9619, 8.0765)	0.363805	1	++	0	0.560764
cg26843110	chr15	74935742	EDC3;EDC3;EDC3	-6.07386	(-9.9451, -2.2027)	0.00210392	0.932036	--	0	0.57261
cg14389122	chr15	74945851	EDC3;EDC3;EDC3	-9.05515	(-14.8533, -3.257)	0.00220659	0.977521	--	35.1537	0.214304
cg17352215	chr15	90698455		-0.815463	(-4.3608, 2.7299)	0.652129	1	+-	60.1552	0.113145
cg15440026	chr15	94022195		-3.73401	(-10.1645, 2.6964)	0.255077	1	--	0	0.704111
cg20636559	chr15	101253502		5.96085	(1.5609, 10.3608)	0.00792408	1	++	0	0.5596
cg06219695	chr16	434256	LOC100134368	-12.9134	(-20.2044, -5.6225)	0.000517725	0.229352	--	28.7103	0.236268
cg04962621	chr16	4714733	MGRN1;MGRN1;MGRN1;MGRN1	-9.59138	(-14.7946, -4.3881)	0.000302809	0.134145	--	0	0.882372
cg06118584	chr16	11770950	SNN	-13.0863	(-20.9833, -5.1892)	0.00116276	0.515103	--	0	0.513491
cg01323840	chr16	12901108		-5.03817	(-8.9037, -1.1726)	0.0106339	1	--	0	0.874924
cg06340161	chr16	46962962	GPT2;GPT2	-12.9413	(-19.0016, -6.881)	2.84721e-05	0.0126132	--	0	0.395006
cg05362860	chr16	50320692	ADCY7	0.760146	(-5.2018, 6.7221)	0.802668	1	+-	0	0.750989
cg06897661	chr16	50322074	ADCY7;ADCY7	11.1589	(-5.5862, 27.9039)	0.191515	1	++	14.2043	0.280316
cg23580000	chr16	50322156	ADCY7	1.15877	(-3.8413, 6.1588)	0.64967	1	++	0	0.930358
cg00625110	chr16	53741731	FTO	0.441661	(-4.5101, 5.3934)	0.861225	1	+-	73.5566	0.0518172
cg08103706	chr16	56713771		-3.52308	(-9.2651, 2.219)	0.22915	1	+-	59.1469	0.11769
cg26955845	chr16	57680131	GPR56;GPR56;GPR56;GPR56;GPR56;GPR56;GPR56;GPR56	-10.0109	(-14.1257, -5.896)	1.8574e-06	0.00082283	--	0	0.473404
cg02132946	chr16	65807673		-4.28085	(-13.0967, 4.535)	0.341235	1	--	48.4349	0.163745
cg07867517	chr16	75520165	CHST6	-10.4584	(-15.1485, -5.7683)	1.23976e-05	0.00549215	--	0	0.549851
cg09862425	chr16	81639791	CMIP;CMIP	10.0041	(-1.4522, 21.4603)	0.0869865	1	++	89.7204	0.00181484
cg26433445	chr16	81764289		2.07695	(-5.3048, 9.4587)	0.58132	1	+-	0	0.433296
cg10099957	chr16	87869757	SLC7A5	2.17198	(-3.2266, 7.5705)	0.430378	1	++	7.01983	0.299707
cg26604214	chr17	2907678	RAP1GAP2;RAP1GAP2	2.18939	(-5.4712, 9.85)	0.575372	1	+-	0	0.645862
cg10950949	chr17	4752739	MINK1;MINK1;MINK1;MINK1	-14.0158	(-21.3106, -6.721)	0.000166051	0.0735607	--	36.4846	0.209566
cg07168214	chr17	7380112	ZBTB4;ZBTB4	-4.98679	(-9.4863, -0.4873)	0.0298386	1	--	0	0.902225
cg07565956	chr17	7381288	ZBTB4;ZBTB4	-9.54755	(-20.0922, 0.9971)	0.0759596	1	--	85.4188	0.00882384
cg05451094	chr17	26557385		0.271575	(-4.7798, 5.323)	0.91608	1	+-	31.5738	0.226703
cg18048405	chr17	27333617	SEZ6;SEZ6	-8.8527	(-15.4816, -2.2238)	0.00885844	1	--	90.4174	0.00123614
cg08290013	chr17	27334164	SEZ6;SEZ6	-11.6835	(-19.2204, -4.1466)	0.0023792	1	--	0	0.324783
cg24177452	chr17	27494295	MYO18A;MYO18A	4.83302	(-1.3569, 11.0229)	0.125937	1	++	0	0.431517
cg07324087	chr17	27948259	CORO6	5.08021	(-0.3877, 10.5482)	0.0686099	1	++	0	0.437675
cg12882572	chr17	35851204	DUSP14	-23.0063	(-37.6508, -8.3617)	0.00207651	0.919892	--	0	0.390832
cg06716730	chr17	35851459	DUSP14	-15.6251	(-24.3274, -6.9227)	0.000432987	0.191813	--	1.66463	0.313249
cg17633523	chr17	37841458	PGAP3	6.27112	(-0.0672, 12.6095)	0.0524807	1	++	38.133	0.203599
cg12648523	chr17	37884314	ERBB2;ERBB2	7.78324	(-2.5416, 18.108)	0.139542	1	++	0	0.403882
cg23047335	chr17	38075408	GSDMB;GSDMB;GSDMB	4.15259	(-0.1123, 8.4174)	0.056343	1	++	69.1764	0.0716739
cg13212159	chr17	38075554	GSDMB;GSDMB;GSDMB	3.97734	(-0.013, 7.9677)	0.0507525	1	++	34.6215	0.216179
cg01761362	chr17	40051528	ACLY;ACLY	5.90515	(1.8246, 9.9857)	0.00456329	1	++	86.8351	0.00585
cg20388732	chr17	40439433	STAT5A	3.48695	(-2.9746, 9.9485)	0.290201	1	++	0	0.474803
cg15774391	chr17	40439628	STAT5A;STAT5A	0.535648	(-5.9743, 7.0455)	0.871881	1	++	0	0.86987
cg25225655	chr17	55468616	MSI2;MSI2	-16.2811	(-22.5617, -10.0004)	3.75987e-07	0.000166562	--	0	0.357694
cg08591265	chr17	56082867	SFRS1;SFRS1	-8.27541	(-14.345, -2.2058)	0.00753475	1	--	0	0.811474
cg20191066	chr17	56413977		-8.36626	(-16.7639, 0.0313)	0.0508613	1	--	0	0.887265
cg07086564	chr17	59371804	BCAS3;BCAS3	0.682962	(-3.7745, 5.1404)	0.763948	1	+-	63.8318	0.0963551
cg07530599	chr17	74275137	QRICH2	-2.19254	(-7.4909, 3.1058)	0.417327	1	+-	66.967	0.0818752
cg01419914	chr17	79374691	BAHCC1	4.1445	(-2.6846, 10.9736)	0.234252	1	++	0	0.882804
cg25960854	chr19	1160184	SBNO2	4.0857	(-8.0113, 16.1827)	0.507991	1	++	0	0.609428
cg22018329	chr19	3116716	GNA11	7.41102	(3.1472, 11.6749)	0.000657742	0.29138	++	80.3172	0.0241953
cg05249937	chr19	15345307	EPHX3	-11.1446	(-18.9986, -3.2907)	0.00541629	1	--	46.3103	0.17233
cg11255159	chr19	18401021		-1.06285	(-6.2314, 4.1058)	0.68692	1	+-	0	0.564279
cg03597034	chr19	18569006	ELL	4.62328	(-5.2752, 14.5217)	0.359959	1	++	1.74716	0.313046
cg12150039	chr19	35490532	GRAMD1A;GRAMD1A	8.42594	(-0.6599, 17.5118)	0.0691233	1	++	0	0.962194
cg05234415	chr19	38743744	PPP1R14A	3.62351	(-2.712, 9.9591)	0.262301	1	++	19.6822	0.264499
cg03313447	chr19	41829042	CCDC97	2.32781	(-6.3624, 11.018)	0.599578	1	++	0	0.749206
cg26140182	chr19	43530536	PSG11;PSG11;PSG11;PSG11;PSG11;PSG11	-0.218258	(-4.2871, 3.8506)	0.916269	1	+-	0	0.379859
cg00698688	chr19	49055432	SULT2B1;SULT2B1	8.92525	(4.761, 13.0895)	2.66002e-05	0.0117839	++	35.4105	0.213396
cg07543967	chr19	49055443	SULT2B1;SULT2B1	10.5142	(5.3452, 15.6831)	6.69839e-05	0.0296739	++	0	0.494194
cg10378927	chr19	52777016	ZNF766	1.99341	(-6.6899, 10.6768)	0.652751	1	++	0	0.854364
cg06301496	chr20	23350364	GZF1	-3.15966	(-8.1878, 1.8685)	0.21809	1	--	0	0.521195
cg15488794	chr20	30262899	BCL2L1;BCL2L1	7.27589	(1.4741, 13.0776)	0.0139727	1	++	0	0.63701
cg19554235	chr20	43159912	PKIG;PKIG;PKIG	-0.152527	(-3.8256, 3.5205)	0.935132	1	+-	36.8572	0.208227
cg18678231	chr20	43159945	PKIG;PKIG;PKIG	0.442239	(-3.9221, 4.8066)	0.842573	1	+-	47.5055	0.167524
cg03082779	chr20	45947025	ZMYND8;LOC100131496;ZMYND8;ZMYND8	-2.18862	(-9.1101, 4.7329)	0.535419	1	--	0	0.950734
cg02341503	chr20	45947123	ZMYND8;LOC100131496;ZMYND8;ZMYND8	-4.51275	(-12.1361, 3.1106)	0.245953	1	--	0	0.646784
cg18551353	chr20	49454326	BCAS4;BCAS4;BCAS4	4.79619	(-1.1447, 10.7371)	0.113579	1	++	0	0.491738
cg07781736	chr20	55839008	BMP7	-11.6159	(-18.372, -4.8598)	0.000752188	0.333219	--	0	0.349676
cg14288673	chr21	19258040	NCRNA00157	-8.99229	(-15.211, -2.7736)	0.00459497	1	--	0	0.875962
cg23537820	chr21	32627192	TIAM1	4.68178	(-2.9062, 12.2698)	0.226551	1	+-	65.6823	0.0878166
cg05306310	chr21	43186286	RIPK4	-6.58605	(-12.5781, -0.594)	0.0312192	1	--	84.3965	0.0113556
cg12409874	chr21	43938777	SLC37A1	7.98261	(-6.3338, 22.299)	0.27446	1	++	65.8365	0.0871036
cg23095729	chr22	20019674	C22orf25;MIR185	3.74231	(-2.2264, 9.711)	0.219119	1	++	0	0.63527
cg00390484	chr22	20019695	C22orf25;MIR185	0.713338	(-4.3848, 5.8115)	0.783901	1	+-	60.0601	0.113575
cg27601574	chr22	31498863	SMTN;SMTN;SMTN	3.15138	(-2.4592, 8.762)	0.270948	1	++	0	0.485706
cg09290175	chr22	39688265		7.73061	(3.4982, 11.963)	0.000343642	0.152234	++	0	0.358441
cg20496314	chr22	39759864	SYNGR1;SYNGR1;SYNGR1	4.54227	(-0.2222, 9.3067)	0.0616842	1	++	13.3624	0.282665
cg17194270	chr22	39759992	SYNGR1;SYNGR1;SYNGR1	3.37041	(-0.5977, 7.3385)	0.0959641	1	++	0	0.575696
cg06397161	chr22	39760059	SYNGR1;SYNGR1;SYNGR1	3.53709	(-0.9646, 8.0388)	0.123562	1	+-	60.7474	0.110462
cg10380643	chr1	1356764	LOC441869;LOC441869	-14.3079	(-26.3883, -2.2276)	0.020266	1	--	0	0.479657
cg15823872	chr1	1357361	LOC441869;LOC441869	-2.23078	(-10.0324, 5.5708)	0.575188	1	+-	0	0.392721
cg12126344	chr1	12207564		-4.91589	(-11.2476, 1.4158)	0.128086	1	--	48.5944	0.163093
cg23097499	chr1	12225569	TNFRSF1B	-5.13329	(-9.8021, -0.4644)	0.0311672	1	--	0	0.772932
cg15622556	chr1	12251820	TNFRSF1B	1.96504	(-5.2909, 9.221)	0.595562	1	+-	0	0.415173
cg06740893	chr1	12251869	TNFRSF1B	-1.9278	(-9.4308, 5.5752)	0.614549	1	+-	75.2592	0.0443837
cg00759987	chr1	27109220		2.15171	(-2.8411, 7.1445)	0.398297	1	++	0	0.739735
cg04427651	chr1	27152694	ZDHHC18	5.41057	(-2.4033, 13.2244)	0.174734	1	+-	66.1133	0.0858239
cg27531366	chr1	27627058	WDTC1	15.0919	(3.7404, 26.4433)	0.00916638	1	++	0	0.895226
cg10433918	chr1	31478730	PUM1;PUM1	-7.02589	(-13.2018, -0.85)	0.0257661	1	--	54.102	0.139928
cg10530055	chr1	32041605	TINAGL1	-3.34144	(-11.9025, 5.2197)	0.444282	1	--	0	0.423539
cg13423759	chr1	37937403		-1.6098	(-5.1908, 1.9712)	0.378276	1	--	2.01468	0.312386
cg01869896	chr1	40420299	MFSD2A;MFSD2A	3.69729	(-0.6209, 8.0155)	0.0933215	1	++	0	0.6353
cg11576166	chr1	53984743	GLIS1	-12.9386	(-18.2274, -7.6497)	1.62808e-06	0.000721238	--	0	0.963122
cg18966152	chr1	86077581		-0.431786	(-10.0616, 9.1981)	0.929971	1	+-	0	0.586239
cg00779167	chr1	109753001		-7.57225	(-13.9929, -1.1516)	0.0208059	1	--	32.3182	0.224166
cg11131599	chr1	204224211	PLEKHA6	-9.63961	(-15.0796, -4.1997)	0.000514544	0.227943	--	0	0.919745
cg06047655	chr2	43567990	THADA;THADA	4.47406	(-5.0201, 13.9682)	0.355682	1	++	0	0.894779
cg01987702	chr2	74264707		0.845829	(-1.7254, 3.417)	0.519086	1	++	0	0.930186
cg02102456	chr2	100824336		3.72809	(0.0312, 7.4249)	0.0480952	1	+-	61.018	0.109233
cg16928382	chr2	102763453		10.8069	(-0.7254, 22.3393)	0.0662567	1	++	0	0.782045
cg04809904	chr2	219231526	C2orf62	-4.64175	(-11.4064, 2.1229)	0.17866	1	--	59.3868	0.116612
cg12852187	chr2	231903372	C2orf72	3.73411	(-3.6544, 11.1226)	0.321905	1	++	0	0.922791
cg02810692	chr3	54962954	LRTM1;CACNA2D3	-1.52353	(-15.7938, 12.7468)	0.834253	1	-+	0	0.508415
cg03278639	chr3	128134845		-1.00724	(-4.9181, 2.9036)	0.613704	1	--	0	0.906486
cg04365699	chr3	177320997		-6.48665	(-11.0178, -1.9555)	0.00501874	1	--	0	0.322641
cg15224741	chr3	185207736	TMEM41A	-7.97003	(-15.2097, -0.7304)	0.0309514	1	--	72.1864	0.057941
cg17055207	chr4	8412736	ACOX3;ACOX3	-10.6786	(-16.295, -5.0621)	0.000194157	0.0860117	--	31.0302	0.228542
cg08760493	chr4	109994039	COL25A1;COL25A1	1.28604	(-3.862, 6.4341)	0.624403	1	+-	27.331	0.240766
cg03376062	chr4	186071253	SLC25A4	10.6932	(4.5383, 16.848)	0.000661243	0.292931	++	0	0.401508
cg19050152	chr5	1828311		-10.0227	(-18.1865, -1.8589)	0.0161167	1	--	0	0.926589
cg24718756	chr5	126308095	43893	1.18522	(-2.499, 4.8694)	0.528351	1	++	0	0.958765
cg03565280	chr5	167755242	WWC1;WWC1;WWC1	5.87106	(1.175, 10.5671)	0.0142706	1	+-	79.8502	0.025898
cg16199280	chr6	10405499	TFAP2A;TFAP2A;TFAP2A	-3.93625	(-10.529, 2.6565)	0.241915	1	--	0	0.773972
cg00180930	chr6	31746832	VARS	-14.4882	(-24.9241, -4.0523)	0.00650807	1	--	0	0.558013
cg15587041	chr6	45593659		-1.75385	(-12.292, 8.7843)	0.744278	1	-+	0	0.425336
cg24363858	chr6	138752062	NHSL1;NHSL1	-5.68801	(-12.4926, 1.1166)	0.101351	1	--	0	0.840157
cg14533737	chr6	157455836	ARID1B;ARID1B;ARID1B	4.60955	(-0.7439, 9.963)	0.0914835	1	++	58.0584	0.122562
cg05618595	chr7	7874409		-2.91359	(-8.4819, 2.6547)	0.30511	1	+-	46.196	0.172787
cg16688582	chr7	28386631	CREB5	1.88006	(-1.3065, 5.0666)	0.247523	1	+-	36.526	0.209418
cg03187713	chr7	51330698	COBL	29.8963	(7.7634, 52.0293)	0.00811038	1	++	0	0.940466
cg14051770	chr7	76054572	ZP3;ZP3	4.29698	(0.474, 8.12)	0.0275962	1	++	0	0.899022
cg02005755	chr7	135412849	SLC13A4;SLC13A4	-6.26421	(-11.8694, -0.6591)	0.0284939	1	--	66.7846	0.0827191
cg20242392	chr7	137439258	DGKI	-12.969	(-24.2715, -1.6664)	0.0245167	1	--	0	0.536688
cg22843129	chr8	669177	ERICH1	3.03067	(-3.0834, 9.1448)	0.331287	1	+-	78.231	0.0320899
cg00476430	chr8	81947741	PAG1	-1.87727	(-5.8815, 2.1269)	0.35816	1	--	0	0.64256
cg18123581	chr8	90772386	RIPK2	1.24101	(-3.4732, 5.9553)	0.605884	1	+?	0	1
cg10090414	chr8	142309652		-3.09021	(-6.6598, 0.4794)	0.0897417	1	--	0	0.58847
cg00045753	chr9	123630545	PHF19	2.35281	(-2.0822, 6.7878)	0.298439	1	++	0	0.72569
cg06338697	chr10	34587539	PARD3	-2.78781	(-10.1006, 4.5249)	0.454948	1	--	66.0521	0.086107
cg08402381	chr10	34587560	PARD3	-10.6268	(-28.7337, 7.4802)	0.250028	1	--	0	0.600892
cg11637084	chr10	52170429	SGMS1	3.71659	(-0.7616, 8.1948)	0.103818	1	++	0	0.338883
cg11024506	chr10	62668850	RHOBTB1;RHOBTB1;RHOBTB1;RHOBTB1	-10.0617	(-16.6569, -3.4665)	0.00278864	1	--	30.6231	0.229913
cg24119674	chr10	79648146	DLG5	-11.936	(-21.0758, -2.7963)	0.010479	1	--	41.7568	0.190087
cg27642528	chr10	88814651	GLUD1	14.129	(5.9391, 22.3189)	0.000721493	0.319621	++	56.5961	0.129046
cg15821892	chr10	98271544	TLL2	-1.2565	(-5.7024, 3.1894)	0.579626	1	+-	0	0.502057
cg15205441	chr10	126782357	CTBP2;CTBP2	2.69731	(-1.1512, 6.5458)	0.169535	1	+-	38.2264	0.203257
cg23707540	chr10	126836038	CTBP2;CTBP2	5.05614	(1.3929, 8.7194)	0.0068266	1	+-	86.8829	0.00576074
cg05525648	chr10	127705143	ADAM12	-4.94462	(-12.7137, 2.8244)	0.212242	1	--	37.447	0.206095
cg22267234	chr11	9087524	SCUBE2;SCUBE2	2.55947	(-2.5645, 7.6835)	0.327574	1	+-	0	0.445673
cg07636225	chr11	63466987	RTN3;RTN3;RTN3;RTN3	11.9722	(6.8969, 17.0475)	3.77544e-06	0.00167252	++	0	0.85761
cg15102749	chr11	66510893	C11orf80	2.9389	(-2.8627, 8.7405)	0.32078	1	+-	19.6856	0.264489
cg24496021	chr11	72662461	FCHSD2	3.00441	(-1.4553, 7.4641)	0.186703	1	+-	81.2968	0.0207617
cg15433043	chr11	76884243	MYO7A;MYO7A;MYO7A	-9.24869	(-14.2416, -4.2558)	0.000282756	0.125261	--	35.4917	0.213108
cg18805734	chr12	31453901	FAM60A;FAM60A;FAM60A	0.18656	(-5.1929, 5.566)	0.945808	1	+-	35.9901	0.211335
cg05169499	chr12	52673946		4.32049	(-0.7794, 9.4204)	0.0968266	1	++	0	0.446329
cg03668470	chr12	57588180	LRP1;MIR1228	11.2028	(2.5389, 19.8667)	0.0112667	1	++	42.3108	0.187974
cg07124859	chr12	57588219	LRP1;MIR1228	9.84763	(4.1737, 15.5216)	0.000669686	0.296671	++	0	0.511651
cg21702971	chr12	57588243	LRP1;MIR1228	16.5603	(5.376, 27.7447)	0.00370708	1	++	0	0.871719
cg20722088	chr12	89742886	DUSP6;DUSP6	-8.32464	(-12.6221, -4.0272)	0.000146643	0.064963	--	0	0.362683
cg19987800	chr13	43181173	TNFSF11;TNFSF11	8.17289	(0.2313, 16.1145)	0.0436911	1	++	88.2093	0.00358829
cg08787791	chr13	43355737	C13orf30;C13orf30	0.891647	(-5.3294, 7.1127)	0.778775	1	+-	0	0.405528
cg17091793	chr13	49684397	FNDC3A;FNDC3A	0.0753987	(-8.1938, 8.3446)	0.985742	1	+-	66.0722	0.0860139
cg18899667	chr14	52174876	FRMD6;FRMD6	-2.18385	(-7.7445, 3.3768)	0.441449	1	+-	15.2402	0.277396
cg10279360	chr14	62017453	PRKCH	15.6249	(4.4425, 26.8072)	0.00616975	1	++	69.4977	0.0701957
cg22855021	chr14	81610812	TSHR	-2.49541	(-7.3031, 2.3123)	0.309009	1	-+	0	0.398104
cg04514469	chr14	95942666	C14orf49	-9.40424	(-18.3789, -0.4296)	0.0399975	1	--	64.8164	0.0918165
cg16162970	chr14	105779952	PACS2;PACS2	1.92281	(-10.2758, 14.1214)	0.757367	1	-+	22.766	0.255171
cg23160522	chr15	75015787	CYP1A1	-1.67642	(-5.4165, 2.0637)	0.379664	1	--	0	0.543378
cg23680900	chr15	75017924	CYP1A1	-7.02874	(-20.3371, 6.2796)	0.3006	1	--	0	0.674691
cg01312837	chr16	3923772	CREBBP;CREBBP	-2.41987	(-7.3199, 2.4801)	0.333079	1	--	0	0.732498
cg01156249	chr16	4714794	MGRN1;MGRN1;MGRN1;MGRN1	-3.41358	(-7.5633, 0.7362)	0.106904	1	--	49.0907	0.161056
cg06946797	chr16	11422409		-9.32785	(-16.4897, -2.166)	0.0106883	1	--	0	0.573274
cg08776942	chr16	11729131		6.32061	(2.3746, 10.2666)	0.00169275	0.74989	++	38.0347	0.203958
cg03927470	chr16	14030552	ERCC4	2.71073	(-0.5859, 6.0074)	0.107043	1	++	20.3697	0.262447
cg08047629	chr16	30125047	GDPD3;LOC100271831	-5.70438	(-10.8199, -0.5889)	0.0288459	1	--	0	0.489152
cg01719268	chr16	50244074	PAPD5;PAPD5	-19.3329	(-29.4796, -9.1861)	0.000188191	0.0833685	--	0	0.778028
cg06823060	chr16	81616874	CMIP;CMIP	7.58307	(2.3018, 12.8643)	0.00488977	1	++	0	0.630536
cg06932713	chr17	910196	ABR;ABR;ABR	5.71107	(-2.0478, 13.4699)	0.149111	1	++	0	0.386626
cg15095917	chr17	7482694	CD68;CD68	-13.0814	(-19.737, -6.4258)	0.000117043	0.0518502	--	0	0.818188
cg12729800	chr17	26206844	C17orf108	3.29083	(-0.4188, 7.0004)	0.0820877	1	++	0	0.632191
cg13893427	chr17	40710960		3.40846	(-0.5085, 7.3254)	0.0880959	1	+-	62.0012	0.104752
cg17707493	chr17	42222405	C17orf53;C17orf53	-2.78897	(-15.6205, 10.0426)	0.670105	1	+-	0	0.438155
cg25821783	chr17	63746944	CCDC46;CCDC46	-1.25444	(-4.6744, 2.1655)	0.472192	1	--	0	0.505587
cg23791626	chr17	65542892	PITPNC1;PITPNC1	3.91438	(-0.9999, 8.8287)	0.118486	1	+-	74.4325	0.047965
cg09186101	chr17	80197062	SLC16A3;SLC16A3;SLC16A3	-9.39544	(-16.8587, -1.9322)	0.0136106	1	--	27.6837	0.239622
cg09773897	chr19	3364892	NFIC	4.74621	(-1.9117, 11.4041)	0.162354	1	++	0	0.473897
cg11628021	chr19	17491382		7.47288	(1.4375, 13.5083)	0.0152336	1	++	15.8605	0.275632
cg04775890	chr19	19586046	GATAD2A	-18.3205	(-26.222, -10.419)	5.50898e-06	0.00244048	--	77.1364	0.0364965
cg24062310	chr19	41289994	RAB4B	-1.58577	(-4.981, 1.8095)	0.359972	1	--	0	0.645159
cg23097961	chr19	49055412	SULT2B1	12.7272	(6.4174, 19.0369)	7.70535e-05	0.0341347	++	0	0.497335
cg20289911	chr20	816362	FAM110A;FAM110A	-7.69185	(-14.4961, -0.8876)	0.0267155	1	--	0	0.821618
cg15228451	chr20	34649125		-2.52232	(-5.9097, 0.865)	0.144444	1	--	0	0.773901
cg27581644	chr20	42213729	SGK2;SGK2	0.391331	(-3.8255, 4.6082)	0.85567	1	+-	43.4445	0.183608
cg06564500	chr22	19892663	TXNRD2	-12.5675	(-18.7912, -6.3439)	7.56525e-05	0.0335141	--	53.5995	0.142092
cg18852857	chr22	26118876	ADRBK2	7.50001	(0.8251, 14.1749)	0.0276478	1	++	0	0.694084
cg24424889	chr22	39494175	APOBEC3H;APOBEC3H;APOBEC3H;APOBEC3H	-6.6266	(-10.3247, -2.9285)	0.000444702	0.197003	--	0	0.768631
cg01959435	chr22	39759957	SYNGR1;SYNGR1;SYNGR1	2.11738	(-4.3895, 8.6243)	0.523614	1	+-	67.0443	0.0815176
cg02524834	chr6	41934765	CCND3;CCND3	-9.70714	(-15.6685, -3.7458)	0.00141541	0.627027	?-	0	1
