# Supplementary material for: Placental DNA methylation signatures of maternal smoking during pregnancy and potential impacts on fetal growth
Source: Nat Commun. 2021 Aug 24;12:5095. doi: 10.1038/s41467-021-24558-y (PMC8384884; doi:10.1038/s41467-021-24558-y)
Supplement: Supplementary file 3 — Supplementary Data 1-23 [file 41467_2021_24558_MOESM3_ESM.zip › Supplementary Data/SuppData2_Inflation_NumberHits_PerCohort.xlsx]

## Sheet: SD2
Supplementary Data 2. Proportion of maternal smokers that were included in each model, GIF and number of significant CpGs for each model, for the meta-analyses and for individual cohorts; cohort-specific estimates of bias and inflation via BACON, as well as the number of CpGs within a 5% FDR and Bonferroni-corrected threshold have been added. MSDP = Maternal Smoking During Preganncy; FDR = False …
Cohort	Exposure	ComBat Adjustment	RefFreeCellMix	Total N	N Non-smokers	N Smokers	% Smokers	GIF	Total N CpGs	5% FDR	Bonferroni	BACON Inf.	BACON Bias	5% FDR (BACON)	Bonferroni (BACON)
AQUA	Any MSDP	Slide (10)	without	99	75	24	24.2424	1.0996	415965	46	4	-	-	-	-
EDEN	Any MSDP	Plate (9)	without	647	446	201	31.0665	2.5784	399850	21774	272	-	-	-	-
Gen3G	Any MSDP	Plate (3)	without	151	138	13	8.60927	0.947	402713	950	61	-	-	-	-
GENEIDA	Any MSDP	NA	without	87	67	20	22.9885	0.8728	413929	7	4	-	-	-	-
INMA	Any MSDP	Plate (3)	without	166	119	47	28.3133	1.188	414939	16	2	-	-	-	-
NHBCS	Any MSDP	Plate (5)	without	310	290	20	6.45161	1.1791	413602	173	10	-	-	-	-
RICHS	Any MSDP	Plate (4)	without	240	221	19	7.91667	1.4061	407247	254	14	-	-	-	-
META-ANALYSIS	Any MSDP		without	1700	1356	344	20.2353	2.839	418639	25968	532	-	-	-	-
AQUA	Any MSDP	Slide (10)	with	99	75	24	24.2424	1.1243	415965	84	6	1.053	-0.072	16	2
EDEN	Any MSDP	Plate (9)	with	647	446	201	31.0665	1.9332	399850	11952	252	1.228	-0.386	296	49
Gen3G	Any MSDP	Plate (3)	with	151	138	13	8.60927	1.0362	402713	979	55	0.97	0.136	1366	67
GENEIDA	Any MSDP	NA	with	87	67	20	22.9885	0.9324	413554	29	5	0.957	-0.103	79	10
INMA	Any MSDP	Plate (3)	with	166	119	47	28.3133	1.3484	414939	174	5	1.138	0.123	1	1
NHBCS	Any MSDP	Plate (5)	with	310	290	20	6.45161	0.9797	413602	80	7	0.981	-0.038	142	10
RICHS	Any MSDP	Plate (4)	with	240	221	19	7.91667	1.6253	407247	971	26	1.059	-0.33	759	19
META-ANALYSIS	Any MSDP		with	1700	1356	344	20.2353	2.725	418658	31825	878	-	-	11045	337
EDEN	Sustained MSDP	Plate (9)	without	570	446	124	21.7544	2.2843	399850	5714	271	-	-	-	-
GENEIDA	Sustained MSDP	NA	without	82	67	15	18.2927	0.824	413973	16	8	-	-	-	-
INMA	Sustained MSDP	Plate (3)	without	143	119	24	16.7832	1.2799	414939	880	42	-	-	-	-
META-ANALYSIS	Sustained MSDP		without	795	632	163	20.5031	2.002	415416	11234	568	-	-	-	-
EDEN	Sustained MSDP	Plate (9)	with	570	446	124	21.7544	2.2406	399850	10734	362	1.195	-0.615	991	138
GENEIDA	Sustained MSDP	NA	with	82	67	15	18.2927	0.926	413583	45	12	0.956	-0.073	90	14
INMA	Sustained MSDP	Plate (3)	with	143	119	24	16.7832	1.292	414939	1504	53	1.113	0.044	187	18
META-ANALYSIS	Sustained MSDP		with	795	632	163	20.5031	2.031	415396	19218	894	-	-	4588	323
