# Supplementary material for: Placental DNA methylation signatures of maternal smoking during pregnancy and potential impacts on fetal growth
Source: Nat Commun. 2021 Aug 24;12:5095. doi: 10.1038/s41467-021-24558-y (PMC8384884; doi:10.1038/s41467-021-24558-y)
Supplement: Supplementary file 3 — Supplementary Data 1-23 [file 41467_2021_24558_MOESM3_ESM.zip › Supplementary Data/SuppData20_BW_Meta.xlsx]

## Sheet: SD20
Supplementary Data 20: Meta-analysis results for the association between placental DNA methylation and birth weight z-score (standardized by sex and gestational age via international reference), adjusted for maternal age, parity, and maternal education, and putative cellular heterogeneity; included data from AQUA, EDEN, Gen3G, GENEIDA, INMA, NHBCS & RICHS. Chr = Chromosome; Pos = Positiong (hg19)…
CpG	Chr	Pos	UCSC Gene Name	Effect	95% CI	P.value	Bonferroni	Direction	Het. I2	Het. P-value
cg24577455	chr1	2069012	PRKCZ;PRKCZ;PRKCZ	-0.366957	(-1.1676, 0.4336)	0.368997	1	+----+-	0	0.438677
cg06543160	chr1	3738353	KIAA0562	0.789836	(-0.5491, 2.1288)	0.247615	1	-++-++-	18.6558	0.287464
cg27295042	chr1	10738569	CASZ1;CASZ1	-1.64993	(-3.8266, 0.5268)	0.137375	1	+--+---	8.42558	0.364264
cg18026955	chr1	12541215	VPS13D;VPS13D	0.600087	(-0.3097, 1.5099)	0.196102	1	-+-++++	0	0.846646
cg21005438	chr1	15541182	TMEM51;TMEM51;TMEM51;TMEM51	2.07847	(0.9101, 3.2468)	0.000489097	0.21667	+++++++	43.3912	0.101587
cg12461099	chr1	19217794	ALDH4A1;ALDH4A1;ALDH4A1	-0.368006	(-1.1842, 0.4482)	0.37684	1	--+++--	0	0.552429
cg20632537	chr1	19218839	ALDH4A1;ALDH4A1;ALDH4A1	0.495434	(-0.3075, 1.2983)	0.226499	1	+++-+++	0	0.929782
cg05266663	chr1	23061564	EPHB2;EPHB2	-0.0491463	(-0.7709, 0.6726)	0.893832	1	-+--+-+	0	0.78014
cg04233054	chr1	23112654	EPHB2;EPHB2	-0.0108274	(-0.5498, 0.5282)	0.968593	1	-++--+-	0	0.549356
cg13988448	chr1	23115536	EPHB2;EPHB2	-0.371258	(-1.127, 0.3845)	0.335615	1	-----+-	0	0.827373
cg08896387	chr1	24191740	FUCA1	1.08466	(0.2606, 1.9088)	0.00988934	1	+++-++-	0	0.978414
cg09070415	chr1	32041052	TINAGL1	1.55474	(0.5882, 2.5213)	0.00161761	0.7166	+++--++	0	0.793452
cg16103203	chr1	32041507	TINAGL1	2.22912	(1.3509, 3.1074)	6.53662e-07	0.000289572	+++++++	0	0.998707
cg11254053	chr1	33497125	AK2;AK2	1.52271	(0.5203, 2.5252)	0.00290898	1	-++-+++	58.0674	0.0263719
cg26045080	chr1	36807363	STK40	-0.930359	(-1.8883, 0.0276)	0.056974	1	-+-----	34.0598	0.168078
cg04895640	chr1	36807418	STK40	-0.924929	(-2.5066, 0.6567)	0.251732	1	-----+-	0	0.713981
cg20285609	chr1	41622030	SCMH1;SCMH1	-0.324823	(-1.546, 0.8964)	0.602135	1	---++--	0	0.834021
cg14028856	chr1	41845592		-1.36847	(-2.528, -0.209)	0.0207132	1	-------	0	0.834556
cg24583987	chr1	42618041	GUCA2B	-0.310464	(-0.8361, 0.2151)	0.246971	1	+----+-	0	0.972654
cg26396357	chr1	44324656	ST3GAL3;ST3GAL3;ST3GAL3;ST3GAL3;ST3GAL3;ST3GAL3;ST3GAL3;ST3GAL3;ST3GAL3;ST3GAL3	0.134833	(-0.9558, 1.2255)	0.808543	1	-+---+-	0	0.47718
cg22080628	chr1	45473666	HECTD3	-0.381711	(-1.43, 0.6666)	0.475435	1	-+---+-	48.6013	0.0696633
cg04835489	chr1	52624196	ZFYVE9;ZFYVE9;ZFYVE9	-0.945843	(-1.6349, -0.2568)	0.00713565	1	--+----	0	0.705118
cg02977954	chr1	53371368	ECHDC2	0.589237	(-0.1829, 1.3614)	0.134726	1	-++++++	0	0.80881
cg12547516	chr1	53372233	ECHDC2	0.572037	(-0.4732, 1.6173)	0.283419	1	+++--+-	0	0.973528
cg03655395	chr1	56943111		0.256576	(-0.988, 1.5012)	0.68617	1	---++++	17.1963	0.29869
cg16250812	chr1	65299902	JAK1	-0.803123	(-1.7101, 0.1038)	0.0826378	1	---++--	0	0.809279
cg25189904	chr1	68299493	GNG12	0.952648	(-0.0879, 1.9932)	0.0727506	1	--+-++-	0	0.729799
cg04902929	chr1	116958941	C1orf203;C1orf203;C1orf203;C1orf203;C1orf203	-2.25905	(-3.5018, -1.0163)	0.000366865	0.162521	---+---	0	0.676209
cg13195895	chr1	147012788	BCL9	-2.23869	(-3.238, -1.2394)	1.12924e-05	0.00500254	+--+---	38.6138	0.13449
cg13217206	chr1	149815040	HIST2H2AA3;HIST2H2AA4	1.79494	(0.1691, 3.4208)	0.0304762	1	++-+-++	8.62137	0.362843
cg26483432	chr1	149815043	HIST2H2AA3;HIST2H2AA4	1.67668	(0.5051, 2.8483)	0.00503333	1	+++++++	8.34646	0.364838
cg17271592	chr1	149821902	HIST2H2AA4;HIST2H2AA3	1.70072	(0.5322, 2.8692)	0.0043347	1	++-++++	34.3895	0.165593
cg15692279	chr1	149821905	HIST2H2AA4;HIST2H2AA3	1.79267	(0.0715, 3.5139)	0.0412172	1	++-+-++	8.77332	0.361739
cg25112191	chr1	151804260	RORC;RORC	-2.70313	(-3.9945, -1.4118)	4.08438e-05	0.0180938	-------	29.4563	0.203365
cg04222933	chr1	160783181	LY9	0.26445	(-0.58, 1.1089)	0.539337	1	+++-+--	0	0.518362
cg05656486	chr1	161171383	NDUFS2;NDUFS2	-1.04903	(-2.086, -0.012)	0.0474049	1	-----+-	61.5333	0.0160828
cg25727853	chr1	181098609		-0.845557	(-1.8981, 0.207)	0.115368	1	+---?+-	33.6951	0.183417
cg17823829	chr1	202765754	KDM5B	-1.02061	(-1.5339, -0.5074)	9.72272e-05	0.0430717	-------	0	0.467836
cg13557373	chr1	203567067		0.00469262	(-1.4634, 1.4728)	0.995001	1	---+++-	1.09298	0.415804
cg16512458	chr1	226069078	TMEM63A	0.279888	(-1.263, 1.8228)	0.722175	1	+-++-++	20.3378	0.274449
cg21710324	chr1	226069189	TMEM63A	0.299392	(-0.7888, 1.3875)	0.589704	1	+-++++-	0	0.899019
cg17910478	chr1	228581288		-0.267301	(-0.8535, 0.3189)	0.371444	1	----++-	40.2362	0.122997
cg04992191	chr1	238341559		0.915164	(0.1664, 1.6639)	0.0165958	1	+-+++++	50.8909	0.0572848
cg21356710	chr2	24234017	MFSD2B	-1.24228	(-2.7868, 0.3022)	0.114927	1	--+--+-	16.3412	0.305234
cg23576092	chr2	28543298	BRE;BRE;BRE;BRE;BRE	0.471846	(-0.6358, 1.5795)	0.403749	1	-----++	27.3885	0.219451
cg21992501	chr2	32872637	TTC27	-0.346546	(-0.8007, 0.1076)	0.134764	1	-----+-	0	0.48967
cg06202585	chr2	38325802		1.53407	(-0.7956, 3.8638)	0.196836	1	+++++-+	0	0.837186
cg23548577	chr2	39890554		-0.57552	(-1.4584, 0.3074)	0.201392	1	+----+-	23.3999	0.250604
cg15425670	chr2	42461109	EML4;EML4	0.277476	(-0.4928, 1.0477)	0.480139	1	-?+-+++	0	0.447881
cg23924526	chr2	45998548	PRKCE	0.598216	(-0.3632, 1.5596)	0.222628	1	+-+++++	0	0.83969
cg25589945	chr2	46429383		1.69342	(0.9797, 2.4071)	3.31097e-06	0.00146676	+++++++	0	0.876032
cg00877964	chr2	65215638	SLC1A4;SLC1A4;SLC1A4	0.639217	(-0.8297, 2.1082)	0.393719	1	+++---+	0	0.696359
cg22911462	chr2	73162158		2.47995	(1.0031, 3.9568)	0.000997363	0.441832	+++-+++	37.5831	0.141934
cg10553983	chr2	73318514	RAB11FIP5	0.763459	(-0.18, 1.7069)	0.112733	1	-++++++	0	0.485941
cg01244346	chr2	74272962	TET3	-2.0013	(-4.6137, 0.6111)	0.133229	1	---+---	0	0.896842
cg24544105	chr2	74753312	DQX1;DQX1	1.69805	(0.7977, 2.5984)	0.000218528	0.0968081	+++++++	0	0.45192
cg09623986	chr2	74753896	AUP1;DQX1	-0.0903804	(-1.4874, 1.3066)	0.899096	1	++-++--	0	0.97216
cg11788715	chr2	84916520	DNAH6	-0.942326	(-1.5241, -0.3606)	0.00150025	0.664612	-----+-	0	0.435722
cg23752985	chr2	85803571	VAMP8	-0.305478	(-1.6737, 1.0628)	0.661689	1	+-++++-	0	0.558481
cg00666842	chr2	88366145	SMYD1	-0.441595	(-1.2885, 0.4053)	0.30681	1	--+-++-	29.4797	0.203184
cg22931002	chr2	97541870	FAM178B;FAM178B	-1.47026	(-2.9057, -0.0348)	0.0446919	1	---+++-	30.2187	0.197462
cg20923498	chr2	99096920	INPP4A;INPP4A;INPP4A;INPP4A	0.921905	(0.0438, 1.8)	0.0396215	1	-++++++	0	0.903929
cg24193588	chr2	101736745	TBC1D8	1.21537	(0.3524, 2.0783)	0.00577428	1	-++-++-	37.6388	0.141529
cg00534380	chr2	101766586	TBC1D8	1.47887	(0.7105, 2.2473)	0.000161782	0.0716693	-++++++	0	0.853614
cg05376469	chr2	102649931		-1.04845	(-2.0486, -0.0483)	0.0399208	1	---+-+-	14.4417	0.319669
cg08777402	chr2	121013745	RALB	-1.52077	(-3.7662, 0.7247)	0.184369	1	-?+++--	54.8612	0.0498756
cg22976419	chr2	134898400		-1.16237	(-2.1073, -0.2174)	0.0159108	1	-----+-	0	0.440579
cg00939727	chr2	134935506		-0.311619	(-1.1261, 0.5029)	0.453346	1	-----+-	0	0.532586
cg03327619	chr2	159810515		-1.37541	(-2.401, -0.3498)	0.0085777	1	-----+-	27.6863	0.217129
cg16710042	chr2	165760725	SLC38A11	-0.438673	(-1.0163, 0.139)	0.13663	1	+---++-	0	0.437166
cg04133502	chr2	218058686		0.582685	(-0.0515, 1.2168)	0.0717187	1	+++++-+	3.00167	0.402716
cg01396774	chr2	218299024	DIRC3	0.994704	(-0.0146, 2.004)	0.0533962	1	+++++-+	34.9768	0.161183
cg06466796	chr2	218691529	TNS1	-0.715663	(-2.1189, 0.6876)	0.317506	1	---+?+-	44.664	0.107648
cg18328334	chr2	218808652	TNS1;TNS1	1.53991	(0.2378, 2.8421)	0.0204584	1	++++++-	0	0.653307
cg14044375	chr2	232085909	ARMC9	0.763354	(0.0742, 1.4525)	0.0299411	1	+++-+++	30.0177	0.199017
cg20793665	chr2	232549224		-2.21802	(-4.975, 0.539)	0.114839	1	+-----+	57.9903	0.0266355
cg18479711	chr2	240031454	HDAC4	-0.83705	(-2.3215, 0.6474)	0.269071	1	-----+-	48.6183	0.0695673
cg19246018	chr2	240031588	HDAC4	-1.02527	(-2.1605, 0.1099)	0.0766998	1	-------	0	0.747166
cg27345946	chr3	9835511	ARPC4;ARPC4;ARPC4;TADA3;TADA3	-0.214612	(-1.1689, 0.7396)	0.659361	1	+-+-++-	22.6804	0.256219
ch.3.741789F	chr3	36473771	STAC	1.07219	(-1.6948, 3.8391)	0.447565	1	+--++++	0	0.700081
cg18461635	chr3	46990143	CCDC12	-1.24118	(-2.1611, -0.3212)	0.0081849	1	-------	0	0.985363
cg26226650	chr3	50276265	GNAI2	-0.131159	(-0.7683, 0.506)	0.686604	1	-+-+++-	31.3795	0.188511
cg17196465	chr3	50676567	MAPKAPK3	-1.464	(-2.6715, -0.2565)	0.0174861	1	----+--	0	0.647836
cg11280108	chr3	51537627		-0.231737	(-1.3196, 0.8561)	0.67629	1	+----++	0	0.911798
cg00629144	chr3	64009630	PSMD6	0.867396	(-1.0281, 2.7629)	0.369784	1	-++-+++	0	0.532363
cg16320427	chr3	71158765	FOXP1	-0.758962	(-1.7465, 0.2286)	0.131981	1	----++-	0	0.474908
cg10805254	chr3	72433837	RYBP	1.08208	(0.2854, 1.8788)	0.00776743	1	+?-++++	1.47752	0.406798
cg25957043	chr3	129023906	C3orf37;C3orf37	-1.05412	(-3.3049, 1.1966)	0.358653	1	---++--	0	0.6263
cg11367901	chr3	129341854		-0.8349	(-1.7535, 0.0837)	0.0748597	1	---+-+-	0	0.437661
cg01039421	chr3	138045705	TXNDC6	-0.205747	(-2.69, 2.2785)	0.87105	1	----++-	0	0.675268
cg27402634	chr3	156536860		0.921949	(0.5583, 1.2856)	6.71004e-07	0.000297255	+++++-+	55.1651	0.0373492
cg21844472	chr3	160559936	PPM1L	-0.143757	(-0.9315, 0.644)	0.720583	1	-----+-	0	0.810075
cg04431508	chr3	171693162		-1.93073	(-3.3367, -0.5247)	0.00711456	1	---+++-	51.862	0.0523795
cg25702651	chr3	192675515		-0.515939	(-1.0845, 0.0526)	0.0753188	1	----++-	25.9478	0.230698
cg21130113	chr3	193973396		-0.393973	(-0.9861, 0.1981)	0.192196	1	-----+-	0	0.654698
cg02151101	chr4	53439190		-0.12607	(-1.7148, 1.4627)	0.876406	1	-+-----	0	0.759535
cg09491670	chr4	53529646		-0.646745	(-2.0442, 0.7507)	0.364379	1	-----+-	26.4425	0.226833
cg12303160	chr4	54343119	LNX1;LNX1	0.526129	(-0.5706, 1.6228)	0.347085	1	--+-+++	18.5235	0.288484
cg22115196	chr4	54829461		-0.581603	(-2.0489, 0.8857)	0.437239	1	+-++--+	0	0.906481
cg08112737	chr4	57178051	KIAA1211	1.68585	(0.8785, 2.4932)	4.26633e-05	0.0188998	+++++++	0	0.739186
cg06212471	chr4	72458478		-0.719298	(-3.0461, 1.6075)	0.544591	1	-+-+---	0	0.97677
cg08103568	chr4	100737138	DAPP1	1.16254	(0.4529, 1.8722)	0.00132362	0.586362	+++++++	41.6779	0.113048
cg14155027	chr4	106888581	NPNT	0.782498	(-0.0566, 1.6216)	0.0675804	1	-+++++-	0	0.586439
cg05904317	chr4	120518737	PDE5A;PDE5A;PDE5A	1.0896	(0.4353, 1.7439)	0.00109878	0.486758	++?++++	0	0.865882
cg03078141	chr4	129721849		-0.166397	(-0.8931, 0.5603)	0.653598	1	--+--++	0	0.506284
cg17453767	chr4	144277796	GAB1;GAB1	0.122472	(-0.5586, 0.8036)	0.724517	1	--++++-	0	0.575772
cg23928234	chr4	184235706	WWC2	1.46819	(0.6086, 2.3277)	0.000814456	0.360804	-+++++-	22.8101	0.255207
cg01808736	chr5	219908	SDHA	-1.36506	(-2.8266, 0.0965)	0.0671736	1	+----+-	0	0.865959
cg25585967	chr5	14452105	TRIO	-1.34819	(-2.0602, -0.6362)	0.000206268	0.0913767	-------	20.1223	0.27612
cg05211790	chr5	34683189	RAI14;RAI14;RAI14;RAI14;RAI14	-0.404466	(-1.4443, 0.6354)	0.445852	1	----+++	47.4828	0.076101
cg21929564	chr5	42757171	CCDC152	-1.00204	(-2.0399, 0.0358)	0.0584371	1	+-++---	0	0.774448
cg26223797	chr5	54131694		-0.457356	(-1.1952, 0.2805)	0.22442	1	-?+----	0	0.61545
cg16221201	chr5	71781569	ZNF366	0.861882	(-0.1728, 1.8966)	0.10256	1	--+++++	0	0.467114
cg12508655	chr5	71800767	ZNF366	0.59929	(-0.0064, 1.205)	0.0524836	1	+++++++	0	0.855218
cg13029957	chr5	75831679	IQGAP2	1.31488	(0.2943, 2.3354)	0.0115624	1	+++++++	0	0.910055
cg22509845	chr5	82696965		0.641862	(-0.0411, 1.3249)	0.0654921	1	++-++++	0	0.961898
cg02273889	chr5	123941379		0.417092	(-0.2812, 1.1154)	0.241732	1	--+++++	0	0.698461
cg14800014	chr5	125800764	GRAMD3;GRAMD3;GRAMD3;GRAMD3;GRAMD3	1.76	(0.8926, 2.6274)	6.98709e-05	0.0309528	+++++++	0	0.988059
cg14790000	chr5	127805611	FBN2	-0.329087	(-1.1281, 0.47)	0.419545	1	--+-++-	11.9854	0.338099
cg01008405	chr5	139039026	CXXC5	-1.41101	(-2.6361, -0.1859)	0.0239801	1	---+-+-	35.6968	0.155811
cg12358764	chr5	139632464	PFDN1	-0.430254	(-2.6298, 1.7693)	0.701429	1	-----++	0	0.959486
cg04117986	chr5	149517768	PDGFRB	-0.821963	(-2.0651, 0.4212)	0.194993	1	-----+-	41.0038	0.117667
cg08694107	chr5	149607327	CAMK2A;CAMK2A	-0.823009	(-1.5813, -0.0647)	0.0334034	1	-------	48.813	0.0684724
cg12921411	chr5	150004918	SYNPO;SYNPO	-1.48219	(-2.6284, -0.3359)	0.0112644	1	----++-	55.8874	0.034418
cg18416096	chr5	150029342	SYNPO;SYNPO;SYNPO;SYNPO	-0.18597	(-1.6179, 1.246)	0.799073	1	--++++-	0	0.978761
cg11657122	chr5	150444590	TNIP1	-0.0969721	(-1.036, 0.8421)	0.839607	1	--+-++-	0	0.534885
cg26886259	chr5	151486992		0.868688	(-1.4565, 3.1939)	0.464025	1	+++++--	24.9305	0.238647
cg22464570	chr5	157161695	THG1L	-0.254623	(-0.9699, 0.4607)	0.485376	1	-+----+	0	0.938545
cg21066063	chr5	171570130	STK10	-0.252016	(-1.1092, 0.6052)	0.564473	1	+--+-+-	57.0308	0.0300467
cg15847249	chr5	180238795		0.829485	(-0.4482, 2.1072)	0.203227	1	--++++-	0	0.722006
cg24242051	chr6	3270566	SLC22A23;SLC22A23	-0.942669	(-1.8357, -0.0497)	0.0385508	1	-+-----	27.9398	0.215154
cg04066190	chr6	10407470	TFAP2A;TFAP2A;TFAP2A	1.12313	(0.4657, 1.7806)	0.000813209	0.360252	-++++++	29.9712	0.199377
cg14375890	chr6	13355672		-0.163794	(-0.9399, 0.6123)	0.679125	1	--+-+--	0	0.983016
cg15827436	chr6	31746847	VARS	2.89788	(1.5348, 4.2609)	3.08772e-05	0.0136786	+++++++	0	0.797501
cg17702736	chr6	35941709	SLC26A8;SLC26A8	1.65162	(0.7087, 2.5946)	0.000597102	0.264516	+?+++++	5.81543	0.379376
cg02215430	chr6	41716413	PGC;PGC	-0.500289	(-1.1764, 0.1758)	0.146996	1	----?+-	65.6468	0.0124447
cg01330316	chr6	45914282	CLIC5;CLIC5	-1.26352	(-2.4858, -0.0413)	0.0427516	1	-----+-	49.4233	0.0650918
cg13355449	chr6	46923414	GPR116	1.33771	(0.4421, 2.2333)	0.00341741	1	+++++++	0	0.867387
cg25323497	chr6	46923451	GPR116	1.59942	(0.509, 2.6898)	0.00404199	1	+++++++	0	0.825194
cg27343684	chr6	52775252	GSTA3	1.44323	(0.4945, 2.3919)	0.00286696	1	-++-+++	18.8144	0.28624
ch.6.67663644F	chr6	67606923		1.75782	(-0.6796, 4.1953)	0.157517	1	+++--++	12.456	0.33459
cg25670076	chr6	90807675	BACH2;BACH2	-1.0961	(-2.0018, -0.1904)	0.017695	1	---+--+	0	0.434918
cg05100070	chr6	100896760	SIM1	-0.0284272	(-0.7179, 0.661)	0.93559	1	+-++-++	0	0.992223
cg24601480	chr6	138814716	NHSL1;NHSL1	1.06991	(0.2336, 1.9062)	0.0121576	1	+++++++	0.532726	0.4196
ch.6.147534874F	chr6	147493181		2.4746	(-0.2891, 5.2383)	0.0792732	1	+++--++	0	0.462008
cg24288715	chr6	163745629	LOC285796	0.0197698	(-0.6555, 0.6951)	0.954244	1	-++--+-	25.0231	0.237923
cg15733007	chr6	165324747		-0.87429	(-1.5221, -0.2265)	0.00816464	1	----+--	29.9182	0.199786
cg20556304	chr6	170819931		-0.317029	(-1.6512, 1.0172)	0.641418	1	++--+--	0	0.51226
cg09329079	chr7	1582834	TMEM184A	-0.0555436	(-0.89, 0.7789)	0.896196	1	--+-+++	0	0.498455
cg10411510	chr7	17337427	AHR	-0.141486	(-0.9936, 0.7106)	0.744839	1	---+++-	22.6338	0.256582
cg00156230	chr7	45073692	CCM2;CCM2;CCM2;CCM2;CCM2	0.383212	(-0.3944, 1.1609)	0.334125	1	++++-++	0	0.780276
cg05598919	chr7	45128053	NACAD	-0.379286	(-1.8236, 1.065)	0.606754	1	++-+---	0	0.804938
ch.7.1100907F	chr7	47388000	TNS3	1.26125	(-1.6416, 4.1641)	0.394447	1	-?+-+-+	44.7108	0.107347
cg04089246	chr7	47579217	TNS3	1.8141	(0.7778, 2.8504)	0.000600953	0.266222	+++++++	0	0.993808
cg19465268	chr7	75517941	RHBDD2;RHBDD2	0.0936172	(-1.6363, 1.8235)	0.915529	1	-+-+++-	0	0.93453
cg23986143	chr7	76054256	ZP3;ZP3	0.166308	(-0.8253, 1.1579)	0.742375	1	-+--++-	31.8747	0.184709
cg05279864	chr7	87109319		1.2413	(0.019, 2.4636)	0.046543	1	+++-+++	0	0.720462
cg12291408	chr7	100037572		1.30705	(0.5529, 2.0612)	0.000681505	0.301906	+++++++	0	0.58431
cg04618969	chr7	101848538	CUX1;CUX1;CUX1	1.89246	(0.6171, 3.1678)	0.00363281	1	++++?++	0	0.76463
cg22661239	chr7	105331690	ATXN7L1	-0.209519	(-5.5371, 5.1181)	0.93856	1	--+++++	0	0.589345
cg27189723	chr7	134137645	AKR1B1	0.102763	(-1.0216, 1.2271)	0.857831	1	-+-+---	0	0.778108
cg01072609	chr7	140338624		-0.397713	(-1.4789, 0.6835)	0.470943	1	---+-+-	64.4046	0.00982686
cg07309820	chr7	148901717	ZNF282	1.46506	(0.0991, 2.8311)	0.035544	1	+++++++	0	0.953199
cg07780735	chr8	669477	ERICH1	-1.09427	(-1.9821, -0.2065)	0.0157004	1	--+----	4.95407	0.389084
cg09747054	chr8	669656	ERICH1	-3.15567	(-8.8871, 2.5758)	0.280527	1	-----+-	12.0092	0.337921
cg11123440	chr8	11619852		-1.69179	(-2.9378, -0.4458)	0.00778737	1	-----++	0	0.564855
cg09232555	chr8	11619866		-0.37311	(-1.2713, 0.5251)	0.415555	1	----+++	0	0.445949
cg16573957	chr8	21970273		1.02642	(0.322, 1.7309)	0.00429349	1	+++++++	0	0.985515
cg08327744	chr8	33423298	RNF122	-0.73181	(-1.8163, 0.3527)	0.185976	1	+----+-	0	0.940837
cg26977759	chr8	37518651		-0.506726	(-1.4839, 0.4705)	0.309468	1	---+-+-	0	0.792079
cg17187438	chr8	41016113		-2.068	(-5.0828, 0.9468)	0.178813	1	--++++-	10.8702	0.346368
cg09607363	chr8	67634416	SGK3	0.133675	(-0.5598, 0.8271)	0.70556	1	--+++++	0	0.579901
cg09533845	chr8	81290007		-0.811225	(-1.8289, 0.2064)	0.11819	1	---+-+-	0	0.475623
cg25247520	chr8	128808017	MIR1204;PVT1	1.69429	(0.7938, 2.5948)	0.000226231	0.10022	-+-++++	27.1011	0.221693
cg09857826	chr8	128950533	PVT1	0.857607	(0.3303, 1.3849)	0.00143416	0.635334	+++++++	0	0.725074
cg19508622	chr8	129103558	PVT1	-2.79969	(-4.1429, -1.4565)	4.40506e-05	0.0195144	---+---	0	0.6486
cg07457727	chr8	131451983		2.36217	(1.4003, 3.3241)	1.48562e-06	0.000658128	+++-+++	0	0.828085
cg02911270	chr8	141629513	EIF2C2;EIF2C2	0.664193	(-0.3138, 1.6422)	0.183166	1	+++++++	0	0.897364
cg14150907	chr8	142275722		-2.18625	(-6.0335, 1.661)	0.265378	1	---+-+-	50.1889	0.0609612
cg07572435	chr8	143868013	LY6D	0.7245	(-0.1879, 1.6369)	0.119632	1	+++-+--	41.4569	0.114556
cg14478036	chr9	19173124		0.0681394	(-1.9717, 2.1079)	0.947798	1	-+---+-	0	0.836967
cg14095761	chr9	35713238	TLN1	-1.06193	(-2.1407, 0.0168)	0.0536849	1	----++-	31.8629	0.184799
cg21171115	chr9	112887903	AKAP2;PALM2-AKAP2;PALM2-AKAP2;AKAP2	0.61066	(0.0891, 1.1322)	0.0217369	1	-+-++++	0	0.756833
cg14170787	chr9	112889386	AKAP2;PALM2-AKAP2;PALM2-AKAP2;AKAP2	0.0762623	(-1.0699, 1.2224)	0.896239	1	---+++-	33.7523	0.170402
cg14399183	chr9	124048308	GSN;GSN;GSN;GSN;GSN;GSN;GSN	-1.99407	(-3.112, -0.8762)	0.000472074	0.209129	---+-+-	8.41776	0.364321
cg13838014	chr9	130684329	PIP5KL1;PIP5KL1	7.12553	(-3.5811, 17.8321)	0.192094	1	-+++++-	0	0.437856
cg13392140	chr9	131785408	SH3GLB2	-1.1746	(-3.4653, 1.1161)	0.31489	1	---++-+	0	0.535346
cg14214914	chr9	131870304	CRAT;CRAT	-0.231038	(-0.9865, 0.5245)	0.548929	1	-+---+-	14.8691	0.316434
cg14541011	chr9	135989682	RALGDS;RALGDS	-0.966808	(-1.9824, 0.0488)	0.0620747	1	-------	0	0.720415
cg15414028	chr10	14644188	FAM107B	1.39924	(0.4501, 2.3484)	0.00385884	1	-++++++	0	0.931771
cg17545399	chr10	49459800	FRMPD2;FRMPD2	1.20536	(0.2299, 2.1808)	0.0154357	1	+++++++	0	0.657802
cg11480762	chr10	73103395	SLC29A3	-0.447902	(-1.3607, 0.4649)	0.336193	1	-----+-	0	0.779031
cg02227879	chr10	75576192	CAMK2G;CAMK2G;CAMK2G;CAMK2G;CAMK2G	-0.467842	(-1.0799, 0.1442)	0.134064	1	----+--	0	0.514674
cg20340720	chr10	104512523	C10orf26	1.86372	(1.1564, 2.5711)	2.41502e-07	0.000106985	+++++++	0	0.512633
cg14015502	chr10	104535020	C10orf26;C10orf26	0.372081	(-0.2483, 0.9925)	0.239818	1	--?++++	47.4012	0.0905084
cg00037952	chr10	104535276	C10orf26;C10orf26	0.891115	(-0.1891, 1.9714)	0.105923	1	+-+++++	47.9025	0.0736565
cg17740322	chr10	104535521	C10orf26;C10orf26	1.07447	(-0.1545, 2.3034)	0.0865966	1	++++++-	28.9528	0.207274
cg25104397	chr10	104535920	C10orf26;C10orf26;C10orf26	0.855313	(-0.0175, 1.7282)	0.0547831	1	++++++-	0	0.539513
cg16704246	chr10	112594670	RBM20	1.9363	(0.7234, 3.1492)	0.00175375	0.776913	++--+++	0	0.721061
cg14351425	chr10	120968739	GRK5	-0.895052	(-1.593, -0.1971)	0.0119525	1	----+--	0	0.676712
cg12434312	chr10	129845509	PTPRE;PTPRE	3.18357	(1.8811, 4.4861)	1.66356e-06	0.000736956	++++++-	49.0061	0.0673946
cg23023970	chr10	134385698	INPP5A	0.46219	(-0.8129, 1.7372)	0.477416	1	+++-+-+	0	0.691638
cg07054804	chr11	10621492	MRVI1;MRVI1;MRVI1;MRVI1	-2.00129	(-2.7356, -1.267)	9.20762e-08	4.07897e-05	-------	12.4257	0.334816
cg19578175	chr11	15964499		0.389889	(-0.2922, 1.072)	0.262603	1	-++-+++	15.1806	0.314071
cg01922697	chr11	19894313	NAV2;NAV2;NAV2	1.53295	(0.4194, 2.6464)	0.00697043	1	+++++++	0	0.559572
cg05228377	chr11	27384293	CCDC34;CCDC34	1.27494	(0.3151, 2.2348)	0.00923019	1	-++++++	0	0.466558
cg08586426	chr11	33915315	LMO2	-1.28554	(-2.0317, -0.5394)	0.00073369	0.325025	-------	40.5349	0.120915
cg22235258	chr11	34675402	EHF	0.71048	(-0.0626, 1.4836)	0.0716787	1	-++-+++	0	0.717996
cg15263021	chr11	61273282		-1.01642	(-2.1118, 0.0789)	0.0689506	1	-----+-	12.981	0.330662
cg02435734	chr11	63581814	C11orf84	0.861452	(-1.2697, 2.9926)	0.428216	1	+-+++++	0	0.46206
cg26648103	chr11	66791718	SYT12	1.66282	(0.8394, 2.4862)	7.55675e-05	0.0334764	++++++-	0	0.499995
cg08621277	chr11	68271518	SAPS3;SAPS3;SAPS3;SAPS3;SAPS3;SAPS3	-0.245447	(-1.9668, 1.4759)	0.779884	1	-++-++-	43.4093	0.101468
cg24735129	chr11	70957520		1.59768	(0.7793, 2.416)	0.000130033	0.0576045	-++++++	0	0.714046
cg03490288	chr11	71146658	DHCR7;DHCR7	-0.791259	(-1.505, -0.0775)	0.0297871	1	----+--	53.1981	0.045985
cg01476789	chr11	71146764	DHCR7;DHCR7	-0.499621	(-1.32, 0.3208)	0.232636	1	-+--+--	38.8381	0.132884
cg02855207	chr11	73087016	RELT;RELT	0.214847	(-0.911, 1.3407)	0.708377	1	-----++	0	0.490781
cg26115089	chr11	93846406	HEPHL1	-1.48346	(-2.5559, -0.411)	0.00670546	1	-------	0	0.432996
cg17001194	chr11	116216209		0.769672	(-0.1607, 1.7)	0.104911	1	+++++-+	57.9734	0.0266938
cg10317815	chr11	116232372		0.964985	(0.0679, 1.8621)	0.0349998	1	+-+++++	46.8887	0.079619
cg15531386	chr11	116334079		0.660168	(-0.1477, 1.468)	0.109234	1	+?+++-+	0	0.435371
cg09186818	chr11	119217331	C1QTNF5;C1QTNF5;MFRP;MFRP	1.46611	(0.046, 2.8863)	0.043032	1	+++++++	0	0.703269
cg02610360	chr11	120197521	TMEM136	-0.939699	(-1.9672, 0.0878)	0.0730537	1	----+--	0	0.91171
cg23834919	chr11	122078745		-0.035624	(-0.6648, 0.5935)	0.911635	1	-----++	6.25237	0.379887
cg27269279	chr11	129306366	BARX2	1.35943	(0.611, 2.1079)	0.000370883	0.164301	-++++++	0	0.773945
cg13718559	chr12	6383042		-0.674267	(-1.8091, 0.4605)	0.244191	1	---+-+?	0	0.720675
cg09126859	chr12	52244063		-1.02791	(-1.9069, -0.149)	0.0218986	1	-----+-	0	0.534866
cg00776080	chr12	53442322	TENC1;TENC1	-1.96384	(-3.318, -0.6097)	0.00447706	1	---+---	0	0.904673
cg19559587	chr12	57588144	LRP1;MIR1228	-0.142512	(-0.8766, 0.5915)	0.703562	1	++--+--	23.2083	0.2521
cg21913159	chr12	57588171	LRP1;MIR1228	-0.17073	(-0.9516, 0.6102)	0.668277	1	++--++-	29.1001	0.20613
cg13038544	chr12	57588198	LRP1;MIR1228	-0.107105	(-0.9002, 0.686)	0.791258	1	++---+-	0	0.752563
cg01668352	chr12	64482597	SRGAP1	-0.788427	(-1.9298, 0.353)	0.175777	1	-----+-	0	0.527097
ch.12.1569034F	chr12	77413631		1.39559	(-2.8056, 5.5968)	0.514994	1	++++--+	0.16952	0.42205
cg20640246	chr12	89749718		0.98855	(0.0202, 1.9569)	0.0454146	1	+++-+++	0	0.543167
cg04961225	chr12	91332479		1.15563	(0.2634, 2.0479)	0.0111322	1	+++++-+	41.2052	0.116281
cg21080710	chr12	110207029	MGC14436;MGC14436;C12orf34	-0.539075	(-1.64, 0.5619)	0.337208	1	-+---+-	20.1172	0.27616
cg14555736	chr12	128852982	TMEM132C	0.376913	(-0.3699, 1.1238)	0.322595	1	++--+++	0	0.642542
cg06882533	chr13	24625581		-0.573473	(-1.4625, 0.3155)	0.206125	1	+-++--+	0	0.554747
cg04579966	chr13	24846221	SPATA13;SPATA13	-1.84292	(-2.5309, -1.1549)	1.51865e-07	6.72762e-05	+--+---	0	0.54833
cg10944097	chr13	25691517		1.50706	(0.2568, 2.7574)	0.018153	1	+++++++	0	0.745354
cg03234604	chr13	43336307		0.803612	(0.0544, 1.5529)	0.0355387	1	-++-+++	36.5727	0.14933
cg13237945	chr13	43355739	C13orf30;C13orf30	-0.782091	(-1.6418, 0.0776)	0.0745938	1	-------	0	0.936756
cg01001472	chr13	97947958	MBNL2;MBNL2	0.369926	(-0.2528, 0.9927)	0.244334	1	--++++-	43.2015	0.102835
cg20235099	chr13	111288438	CARKD	1.75982	(0.4095, 3.1102)	0.0106394	1	-++-++-	0	0.480886
cg13067221	chr14	23449582	JUB	1.11193	(0.476, 1.7479)	0.000610785	0.270578	-++++++	0	0.570547
cg07103329	chr14	78265689	ADCK1;ADCK1	0.161149	(-1.2184, 1.5407)	0.818909	1	++--++-	48.4295	0.0706359
cg21834684	chr14	81797427	STON2	0.683207	(-0.0937, 1.4601)	0.0847861	1	+++-+++	0	0.87331
cg01955025	chr14	91091782	TTC7B	2.13118	(1.0762, 3.1862)	7.52008e-05	0.0333139	-++++++	0	0.631632
cg26288577	chr14	91580429	C14orf159;C14orf159;C14orf159;C14orf159;C14orf159;C14orf159;C14orf159;C14orf159;C14orf159	0.968886	(0.1355, 1.8022)	0.0226827	1	++++++-	0	0.89064
cg13186286	chr14	91580451	C14orf159;C14orf159;C14orf159;C14orf159;C14orf159;C14orf159;C14orf159;C14orf159;C14orf159	1.16382	(-0.6065, 2.9341)	0.197574	1	++++-+-	0	0.705809
cg20902353	chr14	94425114	ASB2	-0.227867	(-1.0557, 0.6)	0.589552	1	-++---+	0	0.740558
cg20566484	chr14	94489832		-0.401039	(-1.1495, 0.3475)	0.293653	1	-----+-	60.7086	0.0182538
cg01181105	chr14	104165277	XRCC3;XRCC3;XRCC3;KLC1;KLC1	-0.366848	(-1.342, 0.6083)	0.460914	1	-+-++--	34.2086	0.166956
cg07834322	chr15	25438254	SNORD115-13	-0.269851	(-0.74, 0.2003)	0.26063	1	+-+-+-+	0	0.556047
cg13800209	chr15	37390284	MEIS2;MEIS2;MEIS2;MEIS2;MEIS2;MEIS2;MEIS2	-1.0505	(-1.9671, -0.1339)	0.0246825	1	--+----	0	0.807825
cg05059480	chr15	40633202	C15orf52	-1.47922	(-2.5961, -0.3623)	0.00943984	1	---+-+-	44.9264	0.0916921
cg24685109	chr15	43477090	TMEM62;CCNDBP1;CCNDBP1;CCNDBP1;CCNDBP1	0.806205	(-0.3294, 1.9418)	0.164083	1	++++++-	0	0.929318
cg26157579	chr15	65137040	PLEKHO2	-0.681442	(-1.6087, 0.2458)	0.149742	1	----++-	0	0.434786
cg09837656	chr15	65149245	PLEKHO2	-1.40243	(-2.2964, -0.5085)	0.00210695	0.933377	-------	0	0.603477
cg26843110	chr15	74935742	EDC3;EDC3;EDC3	1.2818	(0.6291, 1.9345)	0.000118616	0.0525467	-++++++	0	0.788157
cg14389122	chr15	74945851	EDC3;EDC3;EDC3	1.12183	(0.2735, 1.9701)	0.00954514	1	+++++++	0	0.428843
cg17352215	chr15	90698455		-0.728979	(-1.3206, -0.1373)	0.0157405	1	---++-+	0	0.444999
cg15440026	chr15	94022195		-0.273346	(-1.3329, 0.7862)	0.613116	1	--+--+-	0	0.614464
cg20636559	chr15	101253502		0.920946	(0.2645, 1.5774)	0.00596453	1	+++-+--	37.462	0.142816
cg06219695	chr16	434256	LOC100134368	0.599667	(-0.5121, 1.7114)	0.290413	1	++++++-	0	0.982198
cg04962621	chr16	4714733	MGRN1;MGRN1;MGRN1;MGRN1	1.27814	(0.3743, 2.182)	0.00557755	1	++++-++	0	0.428552
cg06118584	chr16	11770950	SNN	1.55945	(0.3166, 2.8023)	0.0139197	1	++++++-	0	0.611893
cg01323840	chr16	12901108		0.00208378	(-0.6371, 0.6412)	0.994902	1	----+++	0	0.622822
cg06340161	chr16	46962962	GPT2;GPT2	-0.000608986	(-0.935, 0.9337)	0.998981	1	++--+--	29.4455	0.20345
cg05362860	chr16	50320692	ADCY7	-0.247087	(-1.1839, 0.6897)	0.6052	1	-++---+	0	0.835454
cg06897661	chr16	50322074	ADCY7;ADCY7	-0.791328	(-3.3278, 1.7452)	0.540892	1	++---+-	0	0.658352
cg23580000	chr16	50322156	ADCY7	-0.359471	(-1.1609, 0.442)	0.379354	1	-----+-	10.6452	0.348029
cg00625110	chr16	53741731	FTO	-1.00889	(-1.7924, -0.2254)	0.0116078	1	+-+----	44.9629	0.0914611
cg08103706	chr16	56713771		-1.33564	(-2.2965, -0.3747)	0.0064438	1	------+	0	0.82093
cg26955845	chr16	57680131	GPR56;GPR56;GPR56;GPR56;GPR56;GPR56;GPR56;GPR56	0.481359	(-0.173, 1.1357)	0.149367	1	+-+++++	19.0668	0.284291
cg02132946	chr16	65807673		1.32924	(-0.0383, 2.6968)	0.0567672	1	-+++++-	0	0.480491
cg07867517	chr16	75520165	CHST6	0.89217	(0.1991, 1.5852)	0.0116355	1	+++++++	0	0.6231
cg09862425	chr16	81639791	CMIP;CMIP	-1.03513	(-2.5602, 0.4899)	0.183402	1	-----+-	59.417	0.0220007
cg26433445	chr16	81764289		-2.98742	(-4.1797, -1.7952)	9.05997e-07	0.000401357	-------	14.5272	0.319022
cg10099957	chr16	87869757	SLC7A5	-0.112033	(-0.9701, 0.746)	0.798024	1	-+--+++	53.4995	0.0446008
cg26604214	chr17	2907678	RAP1GAP2;RAP1GAP2	-1.13129	(-2.3041, 0.0416)	0.0586931	1	-----+-	0	0.643979
cg10950949	chr17	4752739	MINK1;MINK1;MINK1;MINK1	1.12553	(0.0382, 2.2129)	0.0424764	1	+++++++	0	0.598872
cg07168214	chr17	7380112	ZBTB4;ZBTB4	2.39235	(1.5994, 3.1853)	3.35889e-09	1.48799e-06	-++++++	32.2351	0.181949
cg07565956	chr17	7381288	ZBTB4;ZBTB4	1.82155	(0.2842, 3.3589)	0.0202139	1	+++++++	0	0.925829
cg05451094	chr17	26557385		-0.391079	(-1.1709, 0.3888)	0.325668	1	-+--++-	14.2895	0.320819
cg18048405	chr17	27333617	SEZ6;SEZ6	1.44702	(0.5081, 2.3859)	0.00252143	1	++++++-	6.80265	0.375958
cg08290013	chr17	27334164	SEZ6;SEZ6	1.78738	(0.6191, 2.9556)	0.00271179	1	+++++++	0	0.787352
cg24177452	chr17	27494295	MYO18A;MYO18A	-0.738037	(-1.6901, 0.214)	0.128658	1	--+--++	63.0249	0.0125855
cg07324087	chr17	27948259	CORO6	0.601432	(-0.209, 1.4119)	0.145797	1	-+--++-	14.3727	0.32019
cg12882572	chr17	35851204	DUSP14	-0.86427	(-2.7984, 1.0698)	0.381126	1	----+++	0	0.946071
cg06716730	chr17	35851459	DUSP14	0.918287	(-0.1411, 1.9776)	0.0893254	1	+++++++	0	0.966869
cg17633523	chr17	37841458	PGAP3	-0.714962	(-1.6864, 0.2565)	0.149159	1	----+--	2.14888	0.408593
cg12648523	chr17	37884314	ERBB2;ERBB2	0.259069	(-1.3308, 1.8489)	0.749438	1	-+---++	0	0.688513
cg23047335	chr17	38075408	GSDMB;GSDMB;GSDMB	-0.67413	(-1.3026, -0.0457)	0.0355091	1	---++--	0	0.53832
cg13212159	chr17	38075554	GSDMB;GSDMB;GSDMB	-0.440931	(-1.0893, 0.2075)	0.182584	1	---+-+-	24.5293	0.241782
cg01761362	chr17	40051528	ACLY;ACLY	0.226263	(-0.3366, 0.7892)	0.430802	1	-+-+++-	0	0.558223
cg20388732	chr17	40439433	STAT5A	-1.03353	(-2.0665, -6e-04)	0.0498699	1	-----+-	45.165	0.0901881
cg15774391	chr17	40439628	STAT5A;STAT5A	-0.654592	(-1.703, 0.3938)	0.221044	1	-----+-	40.2843	0.122661
cg25225655	chr17	55468616	MSI2;MSI2	1.24108	(0.2597, 2.2225)	0.0131923	1	+++++++	0	0.802861
cg08591265	chr17	56082867	SFRS1;SFRS1	1.75093	(0.909, 2.5928)	4.57818e-05	0.0202813	-+++-++	60.9929	0.0174861
cg20191066	chr17	56413977		1.88109	(0.5129, 3.2493)	0.00704699	1	+++-+++	8.55334	0.363337
cg07086564	chr17	59371804	BCAS3;BCAS3	-0.771205	(-1.4749, -0.0675)	0.0317214	1	----+-+	0	0.676779
cg07530599	chr17	74275137	QRICH2	0.093227	(-0.7578, 0.9442)	0.829986	1	-++--+-	9.75443	0.354577
cg01419914	chr17	79374691	BAHCC1	-1.6667	(-2.756, -0.5774)	0.00270955	1	+------	0	0.700953
cg25960854	chr19	1160184	SBNO2	-0.137285	(-2.1853, 1.9107)	0.895472	1	++--++-	0	0.730589
cg22018329	chr19	3116716	GNA11	-0.485578	(-1.1424, 0.1712)	0.147343	1	-----+-	14.4619	0.319516
cg05249937	chr19	15345307	EPHX3	1.75376	(0.5393, 2.9682)	0.00465091	1	+++++++	0	0.693992
cg11255159	chr19	18401021		-0.18787	(-1.0723, 0.6965)	0.677158	1	---+-+-	65.9698	0.00722252
cg03597034	chr19	18569006	ELL	1.60147	(0.0842, 3.1188)	0.0385766	1	+++-++-	23.342	0.251056
cg12150039	chr19	35490532	GRAMD1A;GRAMD1A	-1.62816	(-3.085, -0.1713)	0.0284957	1	-----+-	0	0.751082
cg05234415	chr19	38743744	PPP1R14A	-0.509053	(-1.5761, 0.558)	0.349791	1	-----+-	4.96007	0.389042
cg03313447	chr19	41829042	CCDC97	2.29371	(0.8712, 3.7162)	0.00157544	0.697922	-++++++	34.2325	0.166776
cg26140182	chr19	43530536	PSG11;PSG11;PSG11;PSG11;PSG11;PSG11	0.325349	(-0.3305, 0.9812)	0.330904	1	-+-+++-	11.3054	0.343149
cg00698688	chr19	49055432	SULT2B1;SULT2B1	-0.308794	(-0.9127, 0.2951)	0.316249	1	-+-----	22.388	0.2585
cg07543967	chr19	49055443	SULT2B1;SULT2B1	-0.143284	(-0.9658, 0.6792)	0.732775	1	-+---+-	0	0.601262
cg10378927	chr19	52777016	ZNF766	0.64284	(-0.8044, 2.0901)	0.383983	1	-+++-+-	0	0.445974
cg06301496	chr20	23350364	GZF1	0.986985	(0.1692, 1.8048)	0.0180136	1	++++++-	0	0.88329
cg15488794	chr20	30262899	BCL2L1;BCL2L1	-1.76579	(-2.6782, -0.8534)	0.000148831	0.065932	+----+-	55.6307	0.0354447
cg19554235	chr20	43159912	PKIG;PKIG;PKIG	0.0583601	(-0.5163, 0.6331)	0.842238	1	-+---+-	46.6068	0.0813112
cg18678231	chr20	43159945	PKIG;PKIG;PKIG	-0.0927763	(-0.774, 0.5885)	0.789533	1	-+---+-	53.013	0.0468461
cg03082779	chr20	45947025	ZMYND8;LOC100131496;ZMYND8;ZMYND8	2.20476	(1.0471, 3.3625)	0.000189492	0.0839449	+++++++	0	0.498341
cg02341503	chr20	45947123	ZMYND8;LOC100131496;ZMYND8;ZMYND8	3.18487	(1.9713, 4.3985)	2.69642e-07	0.000119451	+++++++	0	0.963707
cg18551353	chr20	49454326	BCAS4;BCAS4;BCAS4	-0.569458	(-1.485, 0.3461)	0.222839	1	--++-+-	22.4176	0.258269
cg07781736	chr20	55839008	BMP7	0.906554	(-0.1118, 1.9249)	0.0810151	1	+++-+++	0	0.425814
cg14288673	chr21	19258040	NCRNA00157	1.01621	(0.0361, 1.9964)	0.0421452	1	-++++++	0	0.93181
cg23537820	chr21	32627192	TIAM1	-1.28395	(-2.4361, -0.1318)	0.0289446	1	---++--	43.7967	0.0989376
cg05306310	chr21	43186286	RIPK4	0.812248	(-0.1205, 1.745)	0.0878745	1	+++++--	18.1532	0.291338
cg12409874	chr21	43938777	SLC37A1	-2.4579	(-4.5413, -0.3745)	0.0207607	1	-+--+--	36.4733	0.150062
cg23095729	chr22	20019674	C22orf25;MIR185	-0.672525	(-1.6402, 0.2951)	0.173139	1	-------	0	0.506767
cg00390484	chr22	20019695	C22orf25;MIR185	-0.679677	(-1.5277, 0.1683)	0.116201	1	-------	0	0.673842
cg27601574	chr22	31498863	SMTN;SMTN;SMTN	-0.920994	(-1.817, -0.025)	0.0439358	1	-----+-	10.2108	0.351228
cg09290175	chr22	39688265		-0.123958	(-0.7741, 0.5262)	0.708633	1	----++-	0	0.788011
cg20496314	chr22	39759864	SYNGR1;SYNGR1;SYNGR1	-0.910016	(-1.632, -0.1881)	0.013492	1	-----+-	0	0.522437
cg17194270	chr22	39759992	SYNGR1;SYNGR1;SYNGR1	-0.503177	(-1.1146, 0.1082)	0.106746	1	----++-	44.0188	0.0974967
cg06397161	chr22	39760059	SYNGR1;SYNGR1;SYNGR1	-0.420528	(-1.0899, 0.2488)	0.218186	1	----++-	35.4805	0.157421
cg10380643	chr1	1356764	LOC441869;LOC441869	0.830244	(-1.0161, 2.6766)	0.37813	1	+-+++++	12.0394	0.337696
cg15823872	chr1	1357361	LOC441869;LOC441869	1.90627	(0.7382, 3.0743)	0.00138048	0.611551	+++++++	0	0.84997
cg12126344	chr1	12207564		-0.590928	(-1.6709, 0.489)	0.283512	1	-----+-	0	0.717592
cg23097499	chr1	12225569	TNFRSF1B	-0.0326967	(-0.8238, 0.7584)	0.93544	1	--++-+-	32.903	0.17685
cg15622556	chr1	12251820	TNFRSF1B	0.96977	(-0.1868, 2.1263)	0.100296	1	++++++-	29.9311	0.199687
cg06740893	chr1	12251869	TNFRSF1B	1.11668	(-0.0352, 2.2685)	0.0574217	1	++++++-	26.0488	0.229909
cg00759987	chr1	27109220		-0.572453	(-1.3742, 0.2293)	0.161671	1	--+--+-	42.1791	0.109652
cg04427651	chr1	27152694	ZDHHC18	-1.05445	(-2.2619, 0.153)	0.0869624	1	---+++-	59.6862	0.0211846
cg27531366	chr1	27627058	WDTC1	0.173587	(-1.3304, 1.6776)	0.821033	1	-+-+-+-	0	0.698313
cg10433918	chr1	31478730	PUM1;PUM1	1.18458	(0.2051, 2.1641)	0.0177735	1	-++-+-+	10.389	0.349916
cg10530055	chr1	32041605	TINAGL1	2.14083	(0.7836, 3.4981)	0.001991	0.882014	+++++++	0.202342	0.421829
cg13423759	chr1	37937403		-0.41031	(-0.9668, 0.1462)	0.148435	1	---+-+-	63.432	0.0117247
cg01869896	chr1	40420299	MFSD2A;MFSD2A	0.513204	(-0.1687, 1.1951)	0.140183	1	-+++++-	32.3934	0.180739
cg11576166	chr1	53984743	GLIS1	1.4703	(0.6956, 2.245)	0.000199428	0.0883468	+++++++	0	0.61483
cg18966152	chr1	86077581		0.533377	(-1.004, 2.0708)	0.496512	1	-+--+++	25.0638	0.237605
cg00779167	chr1	109753001		1.35646	(0.3498, 2.3631)	0.0082637	1	++++++-	0	0.570081
cg11131599	chr1	204224211	PLEKHA6	1.38254	(0.5531, 2.212)	0.0010869	0.481498	-++++++	0	0.819519
cg06047655	chr2	43567990	THADA;THADA	0.721578	(-0.726, 2.1691)	0.328561	1	---++++	20.1863	0.275624
cg01987702	chr2	74264707		0.114832	(-0.3304, 0.56)	0.613182	1	-+++-+-	46.7847	0.0802413
cg02102456	chr2	100824336		-0.659428	(-1.2747, -0.0442)	0.0356674	1	+-+----	6.7284	0.376489
cg16928382	chr2	102763453		-1.021	(-2.1475, 0.1055)	0.075675	1	-------	0	0.712442
cg04809904	chr2	219231526	C2orf62	-0.806332	(-1.8954, 0.2828)	0.146757	1	-------	0	0.752784
cg12852187	chr2	231903372	C2orf72	-0.38798	(-1.5245, 0.7486)	0.503456	1	+-++-++	20.5244	0.273001
cg02810692	chr3	54962954	LRTM1;CACNA2D3	-2.41885	(-4.7751, -0.0627)	0.0442112	1	---+---	0	0.679431
cg03278639	chr3	128134845		0.665418	(0.0219, 1.3089)	0.0426997	1	++++-+-	0	0.602744
cg04365699	chr3	177320997		-0.0616555	(-0.7494, 0.6261)	0.860533	1	----+++	0	0.516742
cg15224741	chr3	185207736	TMEM41A	1.3435	(0.2076, 2.4794)	0.0204432	1	+++-++-	0	0.711797
cg17055207	chr4	8412736	ACOX3;ACOX3	1.57168	(0.6686, 2.4747)	0.000646817	0.28654	+++-+++	0	0.866912
cg08760493	chr4	109994039	COL25A1;COL25A1	-0.927586	(-1.7266, -0.1286)	0.0228854	1	--+-+--	56.229	0.0330773
cg03376062	chr4	186071253	SLC25A4	-0.102651	(-0.8846, 0.6793)	0.796949	1	-+---+-	0	0.897098
cg19050152	chr5	1828311		1.37957	(0.0445, 2.7146)	0.0428356	1	-++++++	0	0.801332
cg24718756	chr5	126308095	43893	-1.13142	(-1.724, -0.5389)	0.000182199	0.0807143	-------	0	0.988772
cg03565280	chr5	167755242	WWC1;WWC1;WWC1	-0.584781	(-1.3388, 0.1693)	0.12851	1	----+--	44.1996	0.09633
cg16199280	chr6	10405499	TFAP2A;TFAP2A;TFAP2A	1.63739	(0.6366, 2.6381)	0.00134197	0.594493	+++-+++	0	0.469656
cg00180930	chr6	31746832	VARS	1.95086	(0.4182, 3.4835)	0.0126032	1	+++-+++	0	0.78204
cg15587041	chr6	45593659		-1.54088	(-3.0867, 0.005)	0.0507386	1	--+--+-	0	0.494533
cg24363858	chr6	138752062	NHSL1;NHSL1	2.48071	(1.3902, 3.5712)	8.24697e-06	0.00365341	++-++++	0	0.871903
cg14533737	chr6	157455836	ARID1B;ARID1B;ARID1B	-0.355775	(-1.1665, 0.4549)	0.389728	1	-+--++-	55.7454	0.0349838
cg05618595	chr7	7874409		-0.771706	(-1.6568, 0.1134)	0.0874868	1	-------	0	0.913571
cg16688582	chr7	28386631	CREB5	-0.384131	(-0.8701, 0.1018)	0.121329	1	----+--	11.4542	0.342046
cg03187713	chr7	51330698	COBL	0.964052	(-2.057, 3.9851)	0.531672	1	-+--++-	0	0.618225
cg14051770	chr7	76054572	ZP3;ZP3	0.358563	(-0.2275, 0.9446)	0.230444	1	-+--++-	59.1728	0.0227569
cg02005755	chr7	135412849	SLC13A4;SLC13A4	1.09356	(0.2328, 1.9543)	0.0127681	1	+++++++	0	0.95946
cg20242392	chr7	137439258	DGKI	2.12376	(0.3951, 3.8524)	0.0160446	1	+++++-+	1.86138	0.410564
cg22843129	chr8	669177	ERICH1	-0.837503	(-1.7631, 0.0881)	0.0761548	1	--+----	0	0.82935
cg00476430	chr8	81947741	PAG1	-0.566053	(-1.232, 0.0999)	0.0957175	1	--++--+	6.3619	0.379106
cg18123581	chr8	90772386	RIPK2	0.0701452	(-0.6505, 0.7908)	0.848707	1	++?-+?-	18.0251	0.299882
cg10090414	chr8	142309652		-1.0897	(-1.6371, -0.5423)	9.55629e-05	0.0423344	--+----	37.3858	0.143371
cg00045753	chr9	123630545	PHF19	-0.978473	(-1.6451, -0.3119)	0.00401596	1	-------	12.2927	0.335808
cg06338697	chr10	34587539	PARD3	1.31217	(0.1647, 2.4597)	0.0250137	1	++-++-+	10.4379	0.349556
cg08402381	chr10	34587560	PARD3	3.65672	(0.2689, 7.0446)	0.0343857	1	++-++-+	38.8227	0.132994
cg11637084	chr10	52170429	SGMS1	-0.35859	(-1.0125, 0.2954)	0.282487	1	-+---+-	0	0.476459
cg11024506	chr10	62668850	RHOBTB1;RHOBTB1;RHOBTB1;RHOBTB1	1.64072	(0.6282, 2.6532)	0.00149266	0.661249	+++++++	0	0.905784
cg24119674	chr10	79648146	DLG5	0.71202	(-0.6391, 2.0631)	0.301668	1	+++++--	0	0.619431
cg27642528	chr10	88814651	GLUD1	0.163965	(-1.1361, 1.464)	0.804756	1	-++-++-	44.8433	0.092218
cg15821892	chr10	98271544	TLL2	0.421061	(-0.3328, 1.1749)	0.273643	1	-+-++++	27.4534	0.218945
cg15205441	chr10	126782357	CTBP2;CTBP2	-0.622587	(-1.2358, -0.0094)	0.0465939	1	---+---	0	0.745208
cg23707540	chr10	126836038	CTBP2;CTBP2	-0.948571	(-1.5108, -0.3863)	0.000944363	0.418353	----++-	53.0688	0.0465856
cg05525648	chr10	127705143	ADAM12	2.00864	(0.8041, 3.2132)	0.00108203	0.47934	++++++-	0	0.784699
cg22267234	chr11	9087524	SCUBE2;SCUBE2	-0.59926	(-1.4538, 0.2552)	0.169282	1	--+--+-	35.5076	0.157219
cg07636225	chr11	63466987	RTN3;RTN3;RTN3;RTN3	0.344504	(-0.3871, 1.0761)	0.356046	1	+-+--+-	10.3583	0.350142
cg15102749	chr11	66510893	C11orf80	-0.184818	(-1.1042, 0.7345)	0.693573	1	---+++-	54.4419	0.0404146
cg24496021	chr11	72662461	FCHSD2	-0.490546	(-1.1562, 0.1751)	0.148619	1	++--+--	44.0148	0.0975227
cg15433043	chr11	76884243	MYO7A;MYO7A;MYO7A	1.33251	(0.5474, 2.1176)	0.000878805	0.38931	+++++++	0	0.859211
cg18805734	chr12	31453901	FAM60A;FAM60A;FAM60A	-0.922762	(-1.7683, -0.0772)	0.0324367	1	-----+-	0	0.904626
cg05169499	chr12	52673946		1.23401	(0.4203, 2.0477)	0.00295528	1	-++-++-	0	0.45276
cg03668470	chr12	57588180	LRP1;MIR1228	-0.224284	(-1.2182, 0.7696)	0.65828	1	+++-++-	38.3333	0.136505
cg07124859	chr12	57588219	LRP1;MIR1228	0.0530176	(-0.6975, 0.8035)	0.889877	1	++--++-	10.2151	0.351196
cg21702971	chr12	57588243	LRP1;MIR1228	-0.291664	(-1.6602, 1.0769)	0.676162	1	-+--++-	0	0.490377
cg20722088	chr12	89742886	DUSP6;DUSP6	1.58258	(0.8203, 2.3449)	4.71942e-05	0.020907	-++++++	0	0.911686
cg19987800	chr13	43181173	TNFSF11;TNFSF11	-1.69433	(-2.9026, -0.4861)	0.00598635	1	--+-+--	41.9545	0.11117
cg08787791	chr13	43355737	C13orf30;C13orf30	-0.809472	(-1.8074, 0.1884)	0.111867	1	----+--	0	0.638668
cg17091793	chr13	49684397	FNDC3A;FNDC3A	2.97718	(1.6931, 4.2612)	5.51231e-06	0.00244195	+++++++	53.965	0.042506
cg18899667	chr14	52174876	FRMD6;FRMD6	0.887133	(0.0017, 1.7726)	0.0495655	1	-++-+++	0	0.429265
cg10279360	chr14	62017453	PRKCH	-0.542229	(-1.768, 0.6835)	0.385941	1	+---++-	19.4802	0.281094
cg22855021	chr14	81610812	TSHR	-0.0786307	(-0.9028, 0.7455)	0.851663	1	-+--+--	0	0.834072
cg04514469	chr14	95942666	C14orf49	1.41846	(-0.0869, 2.9239)	0.0647809	1	?+++++-	32.7509	0.190243
cg16162970	chr14	105779952	PACS2;PACS2	-1.09027	(-2.9678, 0.7872)	0.25505	1	----++-	0	0.519579
cg23160522	chr15	75015787	CYP1A1	0.331924	(-0.2699, 0.9338)	0.279729	1	-++++--	29.0908	0.206202
cg23680900	chr15	75017924	CYP1A1	2.3148	(0.2608, 4.3688)	0.0271906	1	+++-+-+	53.8254	0.0431289
cg01312837	chr16	3923772	CREBBP;CREBBP	-0.753728	(-1.5389, 0.0315)	0.0599175	1	-----+-	0	0.675302
cg01156249	chr16	4714794	MGRN1;MGRN1;MGRN1;MGRN1	0.850615	(0.2242, 1.4771)	0.00778386	1	-++-+++	0	0.453595
cg06946797	chr16	11422409		1.18202	(0.2571, 2.1069)	0.0122532	1	++++-++	0	0.430844
cg08776942	chr16	11729131		0.193432	(-0.4095, 0.7964)	0.529492	1	-+--++-	0	0.731729
cg03927470	chr16	14030552	ERCC4	-0.226232	(-0.7589, 0.3064)	0.405136	1	---+-+-	0	0.504825
cg08047629	chr16	30125047	GDPD3;LOC100271831	1.54814	(0.7075, 2.3888)	0.00030698	0.135992	+++++++	0	0.999042
cg01719268	chr16	50244074	PAPD5;PAPD5	2.24827	(0.6183, 3.8783)	0.00686301	1	+++++++	0	0.74099
cg06823060	chr16	81616874	CMIP;CMIP	-0.0427097	(-0.8512, 0.7658)	0.917535	1	----++-	1.48329	0.413147
cg06932713	chr17	910196	ABR;ABR;ABR	0.0609902	(-0.9262, 1.0481)	0.903617	1	--+--+-	0	0.893093
cg15095917	chr17	7482694	CD68;CD68	1.89332	(0.8073, 2.9793)	0.000633193	0.280504	-++++++	0	0.729583
cg12729800	chr17	26206844	C17orf108	-0.0179773	(-0.6332, 0.5972)	0.954328	1	--+-++-	24.7584	0.239991
cg13893427	chr17	40710960		-0.160278	(-0.7659, 0.4454)	0.603988	1	-++-++-	10.6124	0.348271
cg17707493	chr17	42222405	C17orf53;C17orf53	-0.841469	(-3.0566, 1.3736)	0.456548	1	+++----	0	0.815236
cg25821783	chr17	63746944	CCDC46;CCDC46	-0.55508	(-1.1693, 0.0591)	0.0765109	1	+-?+---	0	0.514411
cg23791626	chr17	65542892	PITPNC1;PITPNC1	-1.37811	(-2.1502, -0.606)	0.000468218	0.207421	--+----	37.8635	0.139899
cg09186101	chr17	80197062	SLC16A3;SLC16A3;SLC16A3	1.56847	(0.4365, 2.7005)	0.00661432	1	++++++-	0	0.592995
cg09773897	chr19	3364892	NFIC	-0.209809	(-1.1529, 0.7333)	0.662825	1	----++-	0	0.784407
cg11628021	chr19	17491382		-0.494354	(-1.4521, 0.4634)	0.311692	1	----++-	38.307	0.136695
cg04775890	chr19	19586046	GATAD2A	0.661405	(-0.5111, 1.8339)	0.268886	1	--++++-	0	0.626746
cg24062310	chr19	41289994	RAB4B	0.117652	(-0.4093, 0.6446)	0.661667	1	-++--++	0	0.924465
cg23097961	chr19	49055412	SULT2B1	-0.427037	(-1.4563, 0.6022)	0.416099	1	--+-+--	0.0187221	0.423064
cg20289911	chr20	816362	FAM110A;FAM110A	-0.928279	(-2.0662, 0.2096)	0.109839	1	---+-+-	23.8297	0.247247
cg15228451	chr20	34649125		-0.46563	(-1.0647, 0.1335)	0.127669	1	----+-+	57.8541	0.0271056
cg27581644	chr20	42213729	SGK2;SGK2	-0.0746067	(-0.7285, 0.5793)	0.823057	1	-----++	67.7143	0.00492687
cg06564500	chr22	19892663	TXNRD2	0.894557	(-0.1289, 1.918)	0.0866966	1	+++-+-+	0	0.591739
cg18852857	chr22	26118876	ADRBK2	-0.278913	(-1.2381, 0.6803)	0.568743	1	----+++	0	0.826464
cg24424889	chr22	39494175	APOBEC3H;APOBEC3H;APOBEC3H;APOBEC3H	0.423028	(-0.1618, 1.0078)	0.156245	1	+++--+-	0	0.890221
cg01959435	chr22	39759957	SYNGR1;SYNGR1;SYNGR1	-0.594397	(-1.6229, 0.4341)	0.25734	1	-----++	0.171076	0.422039
cg02524834	chr6	41934765	CCND3;CCND3	0.670114	(-0.1107, 1.451)	0.092566	1	+?++++-	0	0.931078
