# Supplementary material for: Placental DNA methylation signatures of maternal smoking during pregnancy and potential impacts on fetal growth
Source: Nat Commun. 2021 Aug 24;12:5095. doi: 10.1038/s41467-021-24558-y (PMC8384884; doi:10.1038/s41467-021-24558-y)
Supplement: Supplementary file 3 — Supplementary Data 1-23 [file 41467_2021_24558_MOESM3_ESM.zip › Supplementary Data/SuppData21_BL_Meta.xlsx]

## Sheet: SD21
Supplementary Data 21: Meta-analysis results for the association between placental DNA methylation and birth length z-score (standardized by sex and gestational age via international reference), adjusted for maternal age, parity, and maternal education, and putative cellular heterogeneity; included data from EDEN, Gen3G, GENEIDA, INMA, NHBCS & RICHS. Chr = Chromosome; Pos = Positiong (hg19); UCSC…
CpG	Chr	Pos	UCSC Gene Name	Effect	95% CI	P.value	Bonferroni	Direction	Het. I2	Het. P-value
cg24577455	chr1	2069012	PRKCZ;PRKCZ;PRKCZ	-0.561532	(-1.5451, 0.422)	0.263147	1	+-+-+-	51.9103	0.0647308
cg06543160	chr1	3738353	KIAA0562	0.58792	(-1.0571, 2.2329)	0.483625	1	++-++-	0	0.633068
cg27295042	chr1	10738569	CASZ1;CASZ1	-1.65331	(-4.355, 1.0484)	0.230375	1	-+-+-+	0	0.525951
cg18026955	chr1	12541215	VPS13D;VPS13D	1.44709	(0.3238, 2.5704)	0.0115745	1	++++-+	0	0.656016
cg21005438	chr1	15541182	TMEM51;TMEM51;TMEM51;TMEM51	2.88645	(1.4718, 4.3011)	6.35927e-05	0.0281716	++++++	69.3624	0.00598795
cg12461099	chr1	19217794	ALDH4A1;ALDH4A1;ALDH4A1	-0.244783	(-1.2566, 0.767)	0.635378	1	---+--	0	0.952649
cg20632537	chr1	19218839	ALDH4A1;ALDH4A1;ALDH4A1	0.297706	(-0.7087, 1.3042)	0.56208	1	+++++-	0	0.811076
cg05266663	chr1	23061564	EPHB2;EPHB2	-0.34646	(-1.246, 0.5531)	0.450309	1	-++---	0	0.908056
cg04233054	chr1	23112654	EPHB2;EPHB2	-0.000140196	(-0.6697, 0.6694)	0.999673	1	++----	6.73619	0.373413
cg13988448	chr1	23115536	EPHB2;EPHB2	-0.136482	(-1.0848, 0.8118)	0.777873	1	-+--+-	0	0.711954
cg08896387	chr1	24191740	FUCA1	1.36361	(0.3452, 2.382)	0.00867974	1	++-++-	0	0.713308
cg09070415	chr1	32041052	TINAGL1	2.36223	(1.1564, 3.568)	0.000123174	0.0545663	++++++	0	0.976619
cg16103203	chr1	32041507	TINAGL1	2.49905	(1.4046, 3.5935)	7.62543e-06	0.00337807	++++++	0	0.917991
cg11254053	chr1	33497125	AK2;AK2	1.26671	(0.0171, 2.5163)	0.0469419	1	++-+++	8.15198	0.364151
cg26045080	chr1	36807363	STK40	-0.912931	(-2.1181, 0.2922)	0.137628	1	+-----	39.4848	0.142356
cg04895640	chr1	36807418	STK40	-1.87019	(-3.9607, 0.2203)	0.0795346	1	------	0	0.662543
cg20285609	chr1	41622030	SCMH1;SCMH1	-0.482108	(-2.0506, 1.0864)	0.54689	1	--+++-	0	0.708597
cg14028856	chr1	41845592		-1.26674	(-2.7226, 0.1892)	0.0881354	1	----+-	0	0.568543
cg24583987	chr1	42618041	GUCA2B	-0.107409	(-0.7723, 0.5574)	0.751515	1	----+-	0.104732	0.415241
cg26396357	chr1	44324656	ST3GAL3;ST3GAL3;ST3GAL3;ST3GAL3;ST3GAL3;ST3GAL3;ST3GAL3;ST3GAL3;ST3GAL3;ST3GAL3	0.21287	(-1.1405, 1.5662)	0.75787	1	+---+-	50.4916	0.0724699
cg22080628	chr1	45473666	HECTD3	0.133564	(-1.1562, 1.4233)	0.839157	1	+-----	0	0.619089
cg04835489	chr1	52624196	ZFYVE9;ZFYVE9;ZFYVE9	-0.56862	(-1.4297, 0.2925)	0.195566	1	-++-+-	32.4134	0.192688
cg02977954	chr1	53371368	ECHDC2	0.908741	(-0.072, 1.8895)	0.0693508	1	++++++	0	0.916482
cg12547516	chr1	53372233	ECHDC2	1.23597	(-0.0839, 2.5559)	0.0664568	1	++-++-	0	0.676061
cg03655395	chr1	56943111		0.754252	(-0.8044, 2.3129)	0.34291	1	+-++++	0	0.955368
cg16250812	chr1	65299902	JAK1	-0.366384	(-1.4504, 0.7176)	0.507675	1	--+---	0	0.84014
cg25189904	chr1	68299493	GNG12	2.30259	(1.0076, 3.5975)	0.000491993	0.217953	++-+++	43.1354	0.117619
cg04902929	chr1	116958941	C1orf203;C1orf203;C1orf203;C1orf203;C1orf203	-2.2923	(-3.8283, -0.7563)	0.00344345	1	------	0	0.671275
cg13195895	chr1	147012788	BCL9	-1.73857	(-2.9894, -0.4877)	0.00644642	1	--+---	0	0.86256
cg13217206	chr1	149815040	HIST2H2AA3;HIST2H2AA4	1.20632	(-0.8095, 3.2221)	0.240832	1	+-++++	16.4587	0.307675
cg26483432	chr1	149815043	HIST2H2AA3;HIST2H2AA4	1.05944	(-0.3662, 2.4851)	0.145249	1	+-++++	0	0.591355
cg17271592	chr1	149821902	HIST2H2AA4;HIST2H2AA3	0.995705	(-0.4227, 2.4141)	0.168847	1	+-++++	0	0.648016
cg15692279	chr1	149821905	HIST2H2AA4;HIST2H2AA3	1.32493	(-0.8011, 3.451)	0.221925	1	++++++	0	0.548011
cg25112191	chr1	151804260	RORC;RORC	-1.8255	(-3.4274, -0.2236)	0.0255146	1	-++---	0	0.450853
cg04222933	chr1	160783181	LY9	0.0975649	(-0.9427, 1.1378)	0.85415	1	+--++-	36.0226	0.166715
cg05656486	chr1	161171383	NDUFS2;NDUFS2	-1.04594	(-2.333, 0.2411)	0.111214	1	----+-	43.945	0.112306
cg25727853	chr1	181098609		-0.688328	(-2.0111, 0.6345)	0.30778	1	+-+?+-	43.0702	0.13451
cg17823829	chr1	202765754	KDM5B	-0.977076	(-1.6244, -0.3298)	0.00309205	1	------	0	0.579221
cg13557373	chr1	203567067		-0.121889	(-1.9429, 1.6991)	0.895624	1	--+-+-	0	0.695706
cg16512458	chr1	226069078	TMEM63A	0.106501	(-1.8028, 2.0158)	0.912941	1	-++---	6.79195	0.37305
cg21710324	chr1	226069189	TMEM63A	0.990642	(-0.3558, 2.337)	0.14928	1	++++++	0	0.798221
cg17910478	chr1	228581288		-0.290535	(-1.0206, 0.4395)	0.435401	1	+-----	0	0.965989
cg04992191	chr1	238341559		0.960836	(0.0221, 1.8995)	0.0448386	1	+++++-	3.86559	0.39184
cg21356710	chr2	24234017	MFSD2B	-1.34107	(-3.2415, 0.5593)	0.166635	1	-++-+-	70.8943	0.00417298
cg23576092	chr2	28543298	BRE;BRE;BRE;BRE;BRE	0.241294	(-1.1531, 1.6357)	0.734486	1	---+++	0	0.463717
cg21992501	chr2	32872637	TTC27	-0.138505	(-0.7084, 0.4314)	0.633839	1	-+--+-	38.8182	0.146989
cg06202585	chr2	38325802		1.47869	(-1.3864, 4.3438)	0.311753	1	++-+-+	6.98207	0.371813
cg23548577	chr2	39890554		-0.262767	(-1.3804, 0.8548)	0.644925	1	-+-+++	0	0.78159
cg15425670	chr2	42461109	EML4;EML4	0.689347	(-0.2927, 1.6714)	0.168907	1	?+-+++	33.3064	0.199329
cg23924526	chr2	45998548	PRKCE	1.19009	(-0.0163, 2.3964)	0.0531699	1	++-+++	0	0.775042
cg25589945	chr2	46429383		1.34375	(0.4592, 2.2283)	0.00290649	1	++-+++	0	0.979169
cg00877964	chr2	65215638	SLC1A4;SLC1A4;SLC1A4	1.35805	(-0.4388, 3.1549)	0.138528	1	++--+-	0	0.564163
cg22911462	chr2	73162158		2.91034	(1.0682, 4.7524)	0.00195782	0.867314	++--++	0	0.502488
cg10553983	chr2	73318514	RAB11FIP5	-0.527998	(-1.7017, 0.6457)	0.377945	1	--+---	0	0.981508
cg01244346	chr2	74272962	TET3	-1.53502	(-4.6066, 1.5365)	0.327333	1	-+----	0	0.973058
cg24544105	chr2	74753312	DQX1;DQX1	1.98327	(0.8743, 3.0922)	0.000456217	0.202104	++-+++	1.62426	0.405889
cg09623986	chr2	74753896	AUP1;DQX1	0.72853	(-1.1234, 2.5804)	0.44068	1	+-++-+	0	0.702421
cg11788715	chr2	84916520	DNAH6	-1.32102	(-2.0352, -0.6069)	0.000288451	0.127784	------	0	0.7722
cg23752985	chr2	85803571	VAMP8	0.469704	(-1.2029, 2.1423)	0.58205	1	-++++-	0	0.93779
cg00666842	chr2	88366145	SMYD1	-0.404591	(-1.449, 0.6398)	0.447686	1	-+-+++	26.4984	0.235742
cg22931002	chr2	97541870	FAM178B;FAM178B	-1.29501	(-3.0734, 0.4834)	0.153508	1	--+-+-	26.5347	0.235478
cg20923498	chr2	99096920	INPP4A;INPP4A;INPP4A;INPP4A	1.21994	(0.112, 2.3278)	0.0309139	1	++-++-	0	0.845222
cg24193588	chr2	101736745	TBC1D8	1.40532	(0.348, 2.4626)	0.00918575	1	+++++-	0	0.912845
cg00534380	chr2	101766586	TBC1D8	1.65118	(0.6901, 2.6123)	0.000759358	0.336396	++-+++	0	0.705626
cg05376469	chr2	102649931		-1.09049	(-2.3527, 0.1717)	0.0903906	1	--+-+-	24.1128	0.253067
cg08777402	chr2	121013745	RALB	-2.31325	(-5.2692, 0.6427)	0.12507	1	?-++--	0	0.642527
cg22976419	chr2	134898400		-1.49193	(-2.6563, -0.3276)	0.0120278	1	----+-	31.0548	0.202554
cg00939727	chr2	134935506		-0.517749	(-1.5272, 0.4917)	0.314764	1	+---+-	7.98492	0.365249
cg03327619	chr2	159810515		-1.58131	(-2.8655, -0.2971)	0.0158038	1	------	0	0.899405
cg16710042	chr2	165760725	SLC38A11	-0.729751	(-1.4556, -0.0039)	0.0487706	1	---++-	40.6312	0.134464
cg04133502	chr2	218058686		0.878299	(0.0765, 1.6801)	0.0317983	1	++++-+	11.4083	0.342428
cg01396774	chr2	218299024	DIRC3	1.42447	(0.1788, 2.6702)	0.0250127	1	++++-+	14.6012	0.320597
cg06466796	chr2	218691529	TNS1	-0.29907	(-2.0539, 1.4557)	0.738354	1	--+?+-	0	0.581692
cg18328334	chr2	218808652	TNS1;TNS1	1.82891	(0.2296, 3.4282)	0.0250025	1	+++++-	27.6313	0.227492
cg14044375	chr2	232085909	ARMC9	0.958319	(0.114, 1.8026)	0.0260996	1	++-++-	59.9486	0.0287258
cg20793665	chr2	232549224		-1.63717	(-5.2681, 1.9938)	0.376844	1	+--+-+	29.0914	0.216851
cg18479711	chr2	240031454	HDAC4	-0.931864	(-2.9191, 1.0554)	0.358063	1	---++-	10.9644	0.345423
cg19246018	chr2	240031588	HDAC4	-1.08406	(-2.5622, 0.3941)	0.150605	1	--+-+-	0	0.765028
cg27345946	chr3	9835511	ARPC4;ARPC4;ARPC4;TADA3;TADA3	-0.452081	(-1.6262, 0.722)	0.45044	1	-+--+-	29.2873	0.215423
ch.3.741789F	chr3	36473771	STAC	-0.113061	(-3.4965, 3.2704)	0.947781	1	-++---	0	0.829672
cg18461635	chr3	46990143	CCDC12	-0.539035	(-1.6862, 0.6082)	0.357083	1	+-----	32.2696	0.193731
cg26226650	chr3	50276265	GNAI2	-0.284135	(-1.0869, 0.5187)	0.487884	1	+-----	48.7692	0.0823358
cg17196465	chr3	50676567	MAPKAPK3	-1.45309	(-2.9935, 0.0873)	0.0644712	1	--+---	0	0.449906
cg11280108	chr3	51537627		-0.155958	(-1.5103, 1.1984)	0.821435	1	+---++	0	0.849034
cg00629144	chr3	64009630	PSMD6	1.75678	(-0.6711, 4.1846)	0.156124	1	++-++-	0	0.871204
cg16320427	chr3	71158765	FOXP1	-1.0012	(-2.2276, 0.2253)	0.1096	1	--+---	0	0.438391
cg10805254	chr3	72433837	RYBP	0.772377	(-0.272, 1.8167)	0.147192	1	?--+++	14.7786	0.320198
cg25957043	chr3	129023906	C3orf37;C3orf37	-0.594534	(-3.3937, 2.2047)	0.677202	1	---+-+	0	0.947171
cg11367901	chr3	129341854		-1.21787	(-2.3798, -0.0559)	0.0399529	1	-++---	0	0.710139
cg01039421	chr3	138045705	TXNDC6	-1.45904	(-4.5954, 1.6773)	0.36188	1	----+-	0	0.544294
cg27402634	chr3	156536860		1.06686	(0.6124, 1.5214)	4.21091e-06	0.00186543	++-+++	53.7454	0.0552856
cg21844472	chr3	160559936	PPM1L	-0.264198	(-1.2551, 0.7267)	0.601261	1	-+---+	0	0.987545
cg04431508	chr3	171693162		-2.0587	(-3.8227, -0.2947)	0.0221692	1	----+-	13.7308	0.326597
cg25702651	chr3	192675515		-0.764439	(-1.472, -0.0569)	0.0342057	1	---+--	0	0.791454
cg21130113	chr3	193973396		-1.05351	(-1.7878, -0.3192)	0.00492299	1	--+---	1.24054	0.408263
cg02151101	chr4	53439190		-0.492863	(-2.5229, 1.5372)	0.634186	1	+-----	0	0.428461
cg09491670	chr4	53529646		-0.405903	(-2.1469, 1.3351)	0.647708	1	+-----	0	0.56857
cg12303160	chr4	54343119	LNX1;LNX1	0.298777	(-1.0272, 1.6247)	0.658755	1	-+-+++	0	0.638102
cg22115196	chr4	54829461		-1.46144	(-3.2669, 0.344)	0.112616	1	--+++-	0	0.790315
cg08112737	chr4	57178051	KIAA1211	2.02829	(1.0195, 3.0371)	8.12393e-05	0.035989	++++++	0	0.746897
cg06212471	chr4	72458478		-1.12082	(-3.9657, 1.7241)	0.440012	1	---+--	0	0.573657
cg08103568	chr4	100737138	DAPP1	1.2247	(0.3331, 2.1163)	0.00709508	1	+-++++	43.0531	0.118163
cg14155027	chr4	106888581	NPNT	1.14335	(0.097, 2.1897)	0.0322219	1	+++++-	26.3825	0.236586
cg05904317	chr4	120518737	PDE5A;PDE5A;PDE5A	0.922701	(0.0938, 1.7516)	0.0291233	1	+?-++-	0	0.815987
cg03078141	chr4	129721849		-0.160521	(-1.0558, 0.7347)	0.725265	1	++----	23.6914	0.256117
cg17453767	chr4	144277796	GAB1;GAB1	0.0961275	(-0.7679, 0.9602)	0.827386	1	++--+-	0	0.582806
cg23928234	chr4	184235706	WWC2	1.24291	(0.1579, 2.3279)	0.0247566	1	+++-+-	0	0.635495
cg01808736	chr5	219908	SDHA	-2.60033	(-4.401, -0.7996)	0.00465004	1	------	0	0.748017
cg25585967	chr5	14452105	TRIO	-1.41066	(-2.2974, -0.524)	0.00181978	0.806164	------	0	0.966967
cg05211790	chr5	34683189	RAI14;RAI14;RAI14;RAI14;RAI14	-0.724117	(-2.0298, 0.5815)	0.277037	1	---+++	0	0.490997
cg21929564	chr5	42757171	CCDC152	-1.12536	(-2.3971, 0.1464)	0.0828567	1	-++-++	38.3802	0.150049
cg26223797	chr5	54131694		-0.950362	(-1.8961, -0.0046)	0.0488899	1	?-----	0	0.732508
cg16221201	chr5	71781569	ZNF366	1.80874	(0.5083, 3.1092)	0.00640933	1	++-++-	0	0.456648
cg12508655	chr5	71800767	ZNF366	0.594623	(-0.1671, 1.3563)	0.126015	1	++-+++	0	0.941721
cg13029957	chr5	75831679	IQGAP2	1.96434	(0.6975, 3.2312)	0.00237336	1	++-+-+	1.14714	0.40884
cg22509845	chr5	82696965		1.08329	(0.2316, 1.9349)	0.0126655	1	++-+++	0	0.984277
cg02273889	chr5	123941379		0.490404	(-0.3766, 1.3574)	0.267586	1	-+-+-+	19.6074	0.285445
cg14800014	chr5	125800764	GRAMD3;GRAMD3;GRAMD3;GRAMD3;GRAMD3	1.97763	(0.8941, 3.0612)	0.000347144	0.153785	++-+++	0	0.74675
cg14790000	chr5	127805611	FBN2	0.206423	(-0.8019, 1.2148)	0.688252	1	++++--	0	0.626965
cg01008405	chr5	139039026	CXXC5	-1.2749	(-2.7733, 0.2235)	0.0953857	1	--+-+-	54.8352	0.0499986
cg12358764	chr5	139632464	PFDN1	0.628749	(-2.1477, 3.4052)	0.657156	1	+-+-++	27.2576	0.230214
cg04117986	chr5	149517768	PDGFRB	-2.1618	(-3.7158, -0.6078)	0.00639972	1	----+-	39.1236	0.144862
cg08694107	chr5	149607327	CAMK2A;CAMK2A	-1.12275	(-2.0562, -0.1893)	0.0183999	1	+-----	35.292	0.171936
cg12921411	chr5	150004918	SYNPO;SYNPO	-1.34755	(-2.7819, 0.0868)	0.0655631	1	--+-+-	33.5118	0.184741
cg18416096	chr5	150029342	SYNPO;SYNPO;SYNPO;SYNPO	-0.143902	(-1.9056, 1.6178)	0.872803	1	-++++-	0	0.534972
cg11657122	chr5	150444590	TNIP1	-0.570088	(-1.7299, 0.5897)	0.335333	1	-+----	0	0.781987
cg26886259	chr5	151486992		1.21707	(-1.6132, 4.0473)	0.399329	1	++++--	6.19699	0.376911
cg22464570	chr5	157161695	THG1L	-0.968067	(-1.8834, -0.0527)	0.0381835	1	------	2.70838	0.399131
cg21066063	chr5	171570130	STK10	-0.588365	(-1.6793, 0.5025)	0.290472	1	-++-+-	31.9449	0.196086
cg15847249	chr5	180238795		1.84913	(0.2511, 3.4471)	0.0233321	1	+++++-	0	0.865855
cg24242051	chr6	3270566	SLC22A23;SLC22A23	-1.41081	(-2.5347, -0.2869)	0.0138813	1	------	0	0.536479
cg04066190	chr6	10407470	TFAP2A;TFAP2A;TFAP2A	1.08753	(0.2768, 1.8983)	0.0085633	1	++-+++	0	0.453954
cg14375890	chr6	13355672		-0.461134	(-1.4382, 0.516)	0.354974	1	-+-+--	0	0.969503
cg15827436	chr6	31746847	VARS	3.86483	(2.1752, 5.5545)	7.35295e-06	0.00325736	+++++-	0	0.519102
cg17702736	chr6	35941709	SLC26A8;SLC26A8	1.39119	(0.1754, 2.607)	0.0249149	1	?+-++-	38.2485	0.166209
cg02215430	chr6	41716413	PGC;PGC	-0.795586	(-1.6547, 0.0635)	0.0695198	1	-+-?+-	39.4368	0.158314
cg01330316	chr6	45914282	CLIC5;CLIC5	-1.21672	(-2.7616, 0.3281)	0.122667	1	----+-	0	0.446065
cg13355449	chr6	46923414	GPR116	1.18519	(0.0763, 2.294)	0.0361788	1	++++--	0	0.872291
cg25323497	chr6	46923451	GPR116	1.33196	(-0.0083, 2.6723)	0.0514432	1	++-+-+	0	0.81088
cg27343684	chr6	52775252	GSTA3	1.55986	(0.3786, 2.7411)	0.00964863	1	+++++-	0	0.507447
ch.6.67663644F	chr6	67606923		2.63331	(-0.2722, 5.5388)	0.0756746	1	+++-++	0	0.901629
cg25670076	chr6	90807675	BACH2;BACH2	-1.10402	(-2.2189, 0.0109)	0.0522775	1	--+--+	17.5025	0.300349
cg05100070	chr6	100896760	SIM1	0.718753	(-0.1422, 1.5797)	0.101803	1	+++-++	0.879319	0.410491
cg24601480	chr6	138814716	NHSL1;NHSL1	1.46878	(0.4298, 2.5078)	0.00559402	1	++++++	0	0.987831
ch.6.147534874F	chr6	147493181		1.53683	(-1.7855, 4.8592)	0.364605	1	++-+-+	31.0685	0.202454
cg24288715	chr6	163745629	LOC285796	0.0617866	(-0.771, 0.8945)	0.88438	1	+--++-	0	0.734932
cg15733007	chr6	165324747		-0.629014	(-1.4312, 0.1732)	0.124332	1	---++-	23.6912	0.256119
cg20556304	chr6	170819931		0.723486	(-0.9621, 2.4091)	0.400218	1	+-+++-	0	0.794077
cg09329079	chr7	1582834	TMEM184A	-0.173523	(-1.2339, 0.8868)	0.748409	1	--++++	0	0.599707
cg10411510	chr7	17337427	AHR	-0.336118	(-1.3945, 0.7222)	0.533637	1	--+++-	27.759	0.226561
cg00156230	chr7	45073692	CCM2;CCM2;CCM2;CCM2;CCM2	0.766398	(-0.2031, 1.7359)	0.121299	1	+++-++	0	0.47491
cg05598919	chr7	45128053	NACAD	0.0778718	(-1.7269, 1.8826)	0.932604	1	+-+-+-	0	0.872427
ch.7.1100907F	chr7	47388000	TNS3	0.113297	(-3.5146, 3.7412)	0.951193	1	?--+++	0	0.876751
cg04089246	chr7	47579217	TNS3	1.0234	(-0.2754, 2.3222)	0.122493	1	+--++-	41.5917	0.127935
cg19465268	chr7	75517941	RHBDD2;RHBDD2	0.743784	(-1.3813, 2.8688)	0.492712	1	-++++-	0	0.64214
cg23986143	chr7	76054256	ZP3;ZP3	0.00215669	(-1.2201, 1.2244)	0.997241	1	+---+-	59.4738	0.0304423
cg05279864	chr7	87109319		1.99064	(0.4739, 3.5074)	0.0101025	1	++-+++	0.20844	0.414607
cg12291408	chr7	100037572		1.54253	(0.6077, 2.4773)	0.00121982	0.540378	++++++	0	0.958332
cg04618969	chr7	101848538	CUX1;CUX1;CUX1	2.32362	(0.7302, 3.917)	0.00426073	1	+++?++	0	0.921428
cg22661239	chr7	105331690	ATXN7L1	1.36855	(-5.2964, 8.0335)	0.687355	1	-+-+++	0	0.519483
cg27189723	chr7	134137645	AKR1B1	1.00554	(-0.3907, 2.4018)	0.158083	1	++-++-	0	0.91904
cg01072609	chr7	140338624		-0.506123	(-1.8516, 0.8394)	0.460964	1	-+--+-	65.5487	0.0126578
cg07309820	chr7	148901717	ZNF282	1.6085	(-0.0776, 3.2946)	0.0615195	1	++++++	0	0.97778
cg07780735	chr8	669477	ERICH1	-0.828063	(-1.9303, 0.2742)	0.140897	1	------	0	0.923464
cg09747054	chr8	669656	ERICH1	-1.88696	(-9.2083, 5.4344)	0.613456	1	---++-	31.2867	0.200868
cg11123440	chr8	11619852		-0.862518	(-2.389, 0.6639)	0.268088	1	-+-+++	21.9897	0.268394
cg09232555	chr8	11619866		-0.533911	(-1.6447, 0.5769)	0.346169	1	---++-	47.9297	0.0873174
cg16573957	chr8	21970273		1.34053	(0.4669, 2.2141)	0.00263341	1	+++++-	0	0.892152
cg08327744	chr8	33423298	RNF122	-0.594016	(-1.9546, 0.7666)	0.39217	1	----+-	0	0.847064
cg26977759	chr8	37518651		-0.633796	(-1.8499, 0.5823)	0.307012	1	--++-+	0	0.94035
cg17187438	chr8	41016113		-1.27089	(-5.0704, 2.5286)	0.512095	1	--+-+-	21.6868	0.270572
cg09607363	chr8	67634416	SGK3	0.489257	(-0.3659, 1.3444)	0.262116	1	++-+-+	0	0.684422
cg09533845	chr8	81290007		-1.31731	(-2.5731, -0.0615)	0.0397913	1	------	0	0.927525
cg25247520	chr8	128808017	MIR1204;PVT1	1.68745	(0.5533, 2.8216)	0.00354523	1	+-++++	0	0.810639
cg09857826	chr8	128950533	PVT1	0.517177	(-0.1426, 1.1769)	0.124445	1	++-+++	0	0.690278
cg19508622	chr8	129103558	PVT1	-2.47771	(-4.1435, -0.8119)	0.00355429	1	-++---	0	0.473589
cg07457727	chr8	131451983		1.58918	(0.3975, 2.7808)	0.00895342	1	++-++-	0	0.600306
cg02911270	chr8	141629513	EIF2C2;EIF2C2	1.24706	(0.0317, 2.4625)	0.0443231	1	+++-+-	0	0.467356
cg14150907	chr8	142275722		-2.47763	(-7.1959, 2.2406)	0.303382	1	--+-+-	0	0.548748
cg07572435	chr8	143868013	LY6D	1.59101	(0.4331, 2.749)	0.00708141	1	++-++-	25.1495	0.245549
cg14478036	chr9	19173124		-0.208957	(-2.8164, 2.3985)	0.875189	1	+-+---	0	0.635757
cg14095761	chr9	35713238	TLN1	-0.864676	(-2.2118, 0.4825)	0.208382	1	-+----	0	0.7828
cg21171115	chr9	112887903	AKAP2;PALM2-AKAP2;PALM2-AKAP2;AKAP2	0.930915	(0.2746, 1.5872)	0.00543615	1	+--+++	8.10895	0.364434
cg14170787	chr9	112889386	AKAP2;PALM2-AKAP2;PALM2-AKAP2;AKAP2	0.745149	(-0.679, 2.1693)	0.305111	1	++-++-	0	0.72504
cg14399183	chr9	124048308	GSN;GSN;GSN;GSN;GSN;GSN;GSN	-1.89433	(-3.2859, -0.5028)	0.00762822	1	--+-+-	0	0.6301
cg13838014	chr9	130684329	PIP5KL1;PIP5KL1	7.57899	(-6.1224, 21.2803)	0.278291	1	+--++-	0	0.653433
cg13392140	chr9	131785408	SH3GLB2	-1.9784	(-4.951, 0.9942)	0.192082	1	--++--	0	0.970664
cg14214914	chr9	131870304	CRAT;CRAT	-0.379973	(-1.319, 0.5591)	0.427749	1	+-----	29.7295	0.212201
cg14541011	chr9	135989682	RALGDS;RALGDS	-0.959388	(-2.2117, 0.2929)	0.13322	1	----+-	0	0.890671
cg15414028	chr10	14644188	FAM107B	1.43485	(0.2569, 2.6128)	0.0169692	1	++-++-	0	0.730482
cg17545399	chr10	49459800	FRMPD2;FRMPD2	2.0409	(0.8255, 3.2563)	0.00099812	0.442167	++++++	0	0.872584
cg11480762	chr10	73103395	SLC29A3	-0.386543	(-1.5233, 0.7502)	0.505095	1	----+-	0	0.658524
cg02227879	chr10	75576192	CAMK2G;CAMK2G;CAMK2G;CAMK2G;CAMK2G	-0.822615	(-1.5832, -0.062)	0.0340223	1	---+--	0	0.577329
cg20340720	chr10	104512523	C10orf26	2.14344	(1.2483, 3.0386)	2.69275e-06	0.00119289	++++++	0	0.653534
cg14015502	chr10	104535020	C10orf26;C10orf26	0.652124	(-0.1374, 1.4416)	0.105463	1	+?-+-+	0	0.6051
cg00037952	chr10	104535276	C10orf26;C10orf26	1.99475	(0.661, 3.3285)	0.00337628	1	++-+++	0	0.667579
cg17740322	chr10	104535521	C10orf26;C10orf26	1.93465	(0.4236, 3.4457)	0.0120923	1	++-+++	0	0.632429
cg25104397	chr10	104535920	C10orf26;C10orf26;C10orf26	1.17883	(0.0933, 2.2644)	0.0333084	1	++++++	0	0.916857
cg16704246	chr10	112594670	RBM20	1.90968	(0.3825, 3.4369)	0.0142519	1	++-+++	0	0.590164
cg14351425	chr10	120968739	GRK5	-1.09617	(-1.9671, -0.2253)	0.0136257	1	------	0	0.886779
cg12434312	chr10	129845509	PTPRE;PTPRE	3.33858	(1.7387, 4.9384)	4.31343e-05	0.0191085	+++++-	57.7166	0.0372666
cg23023970	chr10	134385698	INPP5A	1.11613	(-0.4513, 2.6835)	0.162819	1	++++--	0	0.552198
cg07054804	chr11	10621492	MRVI1;MRVI1;MRVI1;MRVI1	-1.70291	(-2.624, -0.7818)	0.00029065	0.128758	------	0	0.650711
cg19578175	chr11	15964499		0.171744	(-0.6713, 1.0147)	0.68967	1	++-++-	0	0.677756
cg01922697	chr11	19894313	NAV2;NAV2;NAV2	2.10482	(0.7471, 3.4626)	0.00237847	1	+++-+-	0	0.421816
cg05228377	chr11	27384293	CCDC34;CCDC34	1.27053	(0.0795, 2.4616)	0.0365536	1	++-++-	0	0.651621
cg08586426	chr11	33915315	LMO2	-1.60602	(-2.5376, -0.6745)	0.000727289	0.322189	------	0	0.668759
cg22235258	chr11	34675402	EHF	0.61452	(-0.3478, 1.5768)	0.210718	1	+++++-	0	0.934813
cg15263021	chr11	61273282		-0.572087	(-1.9435, 0.7993)	0.413578	1	----+-	0	0.53349
cg02435734	chr11	63581814	C11orf84	0.989189	(-1.633, 3.6113)	0.459672	1	-++++-	0	0.66873
cg26648103	chr11	66791718	SYT12	1.0729	(0.0363, 2.1095)	0.0424962	1	+-+++-	42.8314	0.119632
cg08621277	chr11	68271518	SAPS3;SAPS3;SAPS3;SAPS3;SAPS3;SAPS3	0.144594	(-1.9931, 2.2823)	0.894532	1	+--++-	0	0.561439
cg24735129	chr11	70957520		0.685576	(-0.3354, 1.7065)	0.188123	1	+---++	0	0.65094
cg03490288	chr11	71146658	DHCR7;DHCR7	-0.728858	(-1.6151, 0.1574)	0.107002	1	------	20.0132	0.282553
cg01476789	chr11	71146764	DHCR7;DHCR7	-0.494166	(-1.5157, 0.5273)	0.343044	1	+-----	0	0.610584
cg02855207	chr11	73087016	RELT;RELT	0.0130224	(-1.3936, 1.4196)	0.985523	1	--+-++	0	0.633573
cg26115089	chr11	93846406	HEPHL1	-1.11374	(-2.4576, 0.2302)	0.104313	1	---+--	0	0.751407
cg17001194	chr11	116216209		1.33131	(0.1839, 2.4787)	0.0229579	1	++++++	0	0.954619
cg10317815	chr11	116232372		1.2218	(0.1286, 2.315)	0.0284874	1	++-+++	0	0.450581
cg15531386	chr11	116334079		0.611139	(-0.4373, 1.6596)	0.25325	1	?+++--	0	0.626504
cg09186818	chr11	119217331	C1QTNF5;C1QTNF5;MFRP;MFRP	2.44973	(0.6732, 4.2263)	0.00687901	1	+++++-	0	0.861478
cg02610360	chr11	120197521	TMEM136	-0.816008	(-2.0721, 0.4401)	0.202913	1	---+--	0	0.948084
cg23834919	chr11	122078745		-0.140104	(-0.94, 0.6598)	0.731365	1	---+++	0	0.541366
cg27269279	chr11	129306366	BARX2	1.79392	(0.8433, 2.7445)	0.000216583	0.0959464	++++++	0	0.965285
cg13718559	chr12	6383042		-0.303134	(-1.7299, 1.1237)	0.67711	1	-++-+?	7.88379	0.361653
cg09126859	chr12	52244063		-1.29945	(-2.3981, -0.2008)	0.0204357	1	------	0	0.983397
cg00776080	chr12	53442322	TENC1;TENC1	-1.73775	(-3.3931, -0.0824)	0.0396373	1	--+---	0	0.716413
cg19559587	chr12	57588144	LRP1;MIR1228	0.397104	(-0.5142, 1.3084)	0.393085	1	++-++-	0	0.595609
cg21913159	chr12	57588171	LRP1;MIR1228	0.183987	(-0.7831, 1.1511)	0.709248	1	++--+-	0	0.489462
cg13038544	chr12	57588198	LRP1;MIR1228	0.185183	(-0.7918, 1.1622)	0.710271	1	++--+-	0	0.739318
cg01668352	chr12	64482597	SRGAP1	-0.478501	(-1.8749, 0.9179)	0.501827	1	---+--	0	0.869092
ch.12.1569034F	chr12	77413631		3.1274	(-1.9752, 8.23)	0.229648	1	++++++	0	0.94607
cg20640246	chr12	89749718		1.46404	(0.2582, 2.6699)	0.017334	1	++-++-	51.764	0.065512
cg04961225	chr12	91332479		1.99041	(0.8663, 3.1145)	0.000519773	0.23026	++++++	0	0.88773
cg21080710	chr12	110207029	MGC14436;MGC14436;C12orf34	-0.491233	(-1.9144, 0.9319)	0.498706	1	---+++	0	0.743719
cg14555736	chr12	128852982	TMEM132C	0.700327	(-0.2199, 1.6206)	0.135819	1	++--++	0	0.985966
cg06882533	chr13	24625581		-0.605068	(-1.722, 0.5119)	0.288366	1	-+---+	42.7722	0.120025
cg04579966	chr13	24846221	SPATA13;SPATA13	-1.78758	(-2.6519, -0.9233)	5.04288e-05	0.0223399	------	0	0.958231
cg10944097	chr13	25691517		1.5025	(-0.0114, 3.0164)	0.0517536	1	+++-+-	38.8741	0.146599
cg03234604	chr13	43336307		1.25584	(0.3333, 2.1784)	0.00763088	1	++-+++	0	0.590579
cg13237945	chr13	43355739	C13orf30;C13orf30	-0.284357	(-1.3415, 0.7728)	0.598059	1	---+--	0	0.647761
cg01001472	chr13	97947958	MBNL2;MBNL2	0.0393568	(-0.7254, 0.8042)	0.919661	1	-++++-	0	0.458346
cg20235099	chr13	111288438	CARKD	3.18022	(1.5394, 4.8211)	0.000145452	0.064435	+++-+-	0	0.426698
cg13067221	chr14	23449582	JUB	1.67072	(0.8856, 2.4558)	3.03483e-05	0.0134443	++-+++	39.3465	0.143314
cg07103329	chr14	78265689	ADCK1;ADCK1	-0.269113	(-2.0084, 1.4702)	0.761696	1	+--++-	61.3208	0.0240742
cg21834684	chr14	81797427	STON2	0.379795	(-0.5727, 1.3323)	0.43452	1	+-++++	0	0.848112
cg01955025	chr14	91091782	TTC7B	2.3245	(1.0199, 3.6292)	0.000479285	0.212323	++++++	0	0.98291
cg26288577	chr14	91580429	C14orf159;C14orf159;C14orf159;C14orf159;C14orf159;C14orf159;C14orf159;C14orf159;C14orf159	0.650121	(-0.3803, 1.6805)	0.21623	1	++-++-	0	0.986409
cg13186286	chr14	91580451	C14orf159;C14orf159;C14orf159;C14orf159;C14orf159;C14orf159;C14orf159;C14orf159;C14orf159	0.585309	(-1.5987, 2.7693)	0.599394	1	+-+++-	0	0.946959
cg20902353	chr14	94425114	ASB2	0.952669	(-0.0818, 1.9872)	0.0710866	1	+++-++	0	0.899047
cg20566484	chr14	94489832		0.137425	(-0.7914, 1.0662)	0.771822	1	++--+-	58.1325	0.0355851
cg01181105	chr14	104165277	XRCC3;XRCC3;XRCC3;KLC1;KLC1	0.159964	(-1.0855, 1.4055)	0.801251	1	+---+-	0	0.460002
cg07834322	chr15	25438254	SNORD115-13	-0.197178	(-0.777, 0.3826)	0.505071	1	--+++-	0	0.687109
cg13800209	chr15	37390284	MEIS2;MEIS2;MEIS2;MEIS2;MEIS2;MEIS2;MEIS2	-0.298591	(-1.4371, 0.84)	0.607247	1	-++-++	0	0.791149
cg05059480	chr15	40633202	C15orf52	-1.42371	(-2.8123, -0.0351)	0.0444854	1	--+-+-	0	0.739176
cg24685109	chr15	43477090	TMEM62;CCNDBP1;CCNDBP1;CCNDBP1;CCNDBP1	1.24069	(-0.1906, 2.672)	0.0893259	1	++-++-	0	0.765523
cg26157579	chr15	65137040	PLEKHO2	-0.958653	(-2.1043, 0.187)	0.100983	1	--+-+-	0	0.72995
cg09837656	chr15	65149245	PLEKHO2	-1.23161	(-2.3479, -0.1153)	0.0305867	1	----+-	0	0.437031
cg26843110	chr15	74935742	EDC3;EDC3;EDC3	1.10954	(0.2958, 1.9233)	0.00752835	1	++-++-	44.1915	0.110702
cg14389122	chr15	74945851	EDC3;EDC3;EDC3	1.03335	(-0.0089, 2.0756)	0.0519793	1	++++++	0	0.481119
cg17352215	chr15	90698455		-1.19084	(-1.9278, -0.4539)	0.00153983	0.682143	--+---	0	0.61234
cg15440026	chr15	94022195		-0.674979	(-1.9984, 0.6484)	0.317483	1	-+--+-	32.7954	0.189921
cg20636559	chr15	101253502		1.2347	(0.4171, 2.0523)	0.00307889	1	++-++-	39.3885	0.143023
cg06219695	chr16	434256	LOC100134368	1.07253	(-0.3117, 2.4568)	0.128853	1	++-++-	0	0.893098
cg04962621	chr16	4714733	MGRN1;MGRN1;MGRN1;MGRN1	1.68797	(0.5364, 2.8395)	0.00406708	1	++++++	0	0.956416
cg06118584	chr16	11770950	SNN	2.44966	(0.9235, 3.9758)	0.00165482	0.733085	+++++-	40.638	0.134417
cg01323840	chr16	12901108		-0.305478	(-1.1145, 0.5035)	0.459247	1	++----	22.9626	0.261384
cg06340161	chr16	46962962	GPT2;GPT2	0.980187	(-0.1811, 2.1414)	0.0980541	1	++-++-	18.1279	0.295938
cg05362860	chr16	50320692	ADCY7	-0.11521	(-1.3104, 1.08)	0.850147	1	+++--+	0	0.662599
cg06897661	chr16	50322074	ADCY7;ADCY7	-1.08641	(-4.2545, 2.0817)	0.501508	1	-++-+-	32.8648	0.189419
cg23580000	chr16	50322156	ADCY7	0.237133	(-0.7663, 1.2405)	0.643219	1	+++-++	0	0.897223
cg00625110	chr16	53741731	FTO	-0.853261	(-1.8332, 0.1266)	0.0878816	1	-++---	0	0.465478
cg08103706	chr16	56713771		-1.36281	(-2.5734, -0.1522)	0.0273597	1	-----+	0	0.80625
cg26955845	chr16	57680131	GPR56;GPR56;GPR56;GPR56;GPR56;GPR56;GPR56;GPR56	0.823399	(0.0117, 1.6351)	0.0467819	1	+++++-	0	0.76646
cg02132946	chr16	65807673		1.80419	(0.143, 3.4654)	0.0332823	1	+++++-	0.625165	0.412053
cg07867517	chr16	75520165	CHST6	1.22888	(0.3646, 2.0932)	0.00532529	1	++++++	0	0.864805
cg09862425	chr16	81639791	CMIP;CMIP	-1.27205	(-3.2125, 0.6684)	0.198839	1	-+----	15.3452	0.315439
cg26433445	chr16	81764289		-1.84784	(-3.3365, -0.3592)	0.0149812	1	------	0	0.636047
cg10099957	chr16	87869757	SLC7A5	0.280771	(-0.814, 1.3756)	0.615206	1	+-++++	15.0147	0.317733
cg26604214	chr17	2907678	RAP1GAP2;RAP1GAP2	-0.831436	(-2.2838, 0.6209)	0.261838	1	--+-+-	0	0.580694
cg10950949	chr17	4752739	MINK1;MINK1;MINK1;MINK1	1.96623	(0.6424, 3.2901)	0.00360206	1	++++++	0	0.911083
cg07168214	chr17	7380112	ZBTB4;ZBTB4	3.12823	(2.1318, 4.1246)	7.58599e-10	3.36059e-07	++++++	0	0.992552
cg07565956	chr17	7381288	ZBTB4;ZBTB4	3.01409	(1.1332, 4.895)	0.00168514	0.746518	++++++	0	0.620247
cg05451094	chr17	26557385		-0.600198	(-1.5642, 0.3638)	0.222334	1	+--+--	3.42334	0.394636
cg18048405	chr17	27333617	SEZ6;SEZ6	1.34605	(0.1998, 2.4923)	0.0213544	1	+++++-	0	0.492848
cg08290013	chr17	27334164	SEZ6;SEZ6	1.61661	(0.1775, 3.0557)	0.0276892	1	+++++-	0	0.611029
cg24177452	chr17	27494295	MYO18A;MYO18A	-1.38938	(-2.5928, -0.1859)	0.0236507	1	-+--+-	51.3833	0.0675631
cg07324087	chr17	27948259	CORO6	0.303002	(-0.7056, 1.3116)	0.555989	1	+---+-	15.9732	0.311067
cg12882572	chr17	35851204	DUSP14	0.086801	(-2.3041, 2.4777)	0.943275	1	++-++-	0	0.960291
cg06716730	chr17	35851459	DUSP14	1.63214	(0.3341, 2.9302)	0.0137262	1	++++++	0	0.838164
cg17633523	chr17	37841458	PGAP3	-0.615189	(-1.8444, 0.614)	0.326633	1	-+----	0	0.85658
cg12648523	chr17	37884314	ERBB2;ERBB2	-0.821583	(-2.8007, 1.1575)	0.415854	1	+-+---	0	0.63495
cg23047335	chr17	38075408	GSDMB;GSDMB;GSDMB	-0.530634	(-1.318, 0.2568)	0.186566	1	------	0	0.743407
cg13212159	chr17	38075554	GSDMB;GSDMB;GSDMB	-0.34317	(-1.1544, 0.468)	0.407012	1	+---+-	29.6713	0.212625
cg01761362	chr17	40051528	ACLY;ACLY	-0.505873	(-1.2208, 0.209)	0.165467	1	--+++-	7.84113	0.366194
cg20388732	chr17	40439433	STAT5A	-0.937754	(-2.2162, 0.3407)	0.150522	1	+---+-	58.2774	0.035009
cg15774391	chr17	40439628	STAT5A;STAT5A	-1.2651	(-2.5725, 0.0423)	0.0578962	1	----+-	38.0722	0.152208
cg25225655	chr17	55468616	MSI2;MSI2	1.76547	(0.5515, 2.9795)	0.00436795	1	++++++	0	0.964994
cg08591265	chr17	56082867	SFRS1;SFRS1	1.27604	(0.2325, 2.3196)	0.0165449	1	++++++	0	0.901988
cg20191066	chr17	56413977		1.91593	(0.2273, 3.6045)	0.0261622	1	++-++-	7.44684	0.368778
cg07086564	chr17	59371804	BCAS3;BCAS3	-0.321657	(-1.2018, 0.5584)	0.473794	1	----++	0	0.936683
cg07530599	chr17	74275137	QRICH2	0.281772	(-0.7711, 1.3347)	0.59992	1	+++-+-	0	0.625649
cg01419914	chr17	79374691	BAHCC1	-0.976843	(-2.3403, 0.3866)	0.160249	1	--+-+-	0	0.567554
cg25960854	chr19	1160184	SBNO2	0.552408	(-2.0233, 3.1281)	0.67423	1	+-+-+-	15.5867	0.31376
cg22018329	chr19	3116716	GNA11	-0.0837492	(-0.8992, 0.7317)	0.840467	1	++--+-	11.9677	0.338639
cg05249937	chr19	15345307	EPHX3	1.7575	(0.2668, 3.2482)	0.0208495	1	++++++	0	0.636062
cg11255159	chr19	18401021		-0.436965	(-1.5516, 0.6777)	0.442281	1	----+-	0	0.832476
cg03597034	chr19	18569006	ELL	0.826206	(-1.1552, 2.8076)	0.413786	1	+--++-	0.650791	0.411896
cg12150039	chr19	35490532	GRAMD1A;GRAMD1A	-1.68432	(-3.4837, 0.1151)	0.0665658	1	----+-	15.0207	0.317692
cg05234415	chr19	38743744	PPP1R14A	-0.772918	(-2.1058, 0.56)	0.255729	1	--+-+-	43.6034	0.114539
cg03313447	chr19	41829042	CCDC97	2.42271	(0.6191, 4.2263)	0.00847028	1	++++--	20.4542	0.279405
cg26140182	chr19	43530536	PSG11;PSG11;PSG11;PSG11;PSG11;PSG11	-0.459153	(-1.2798, 0.3615)	0.272798	1	+-----	17.6517	0.299298
cg00698688	chr19	49055432	SULT2B1;SULT2B1	-0.177921	(-0.9282, 0.5723)	0.642069	1	+---+-	7.80378	0.366439
cg07543967	chr19	49055443	SULT2B1;SULT2B1	-0.0847611	(-1.1025, 0.9329)	0.87033	1	+---+-	20.2948	0.280543
cg10378927	chr19	52777016	ZNF766	0.309697	(-1.4925, 2.1119)	0.736266	1	+---+-	2.47641	0.400583
cg06301496	chr20	23350364	GZF1	1.82247	(0.8093, 2.8357)	0.000422884	0.187338	+++++-	31.7747	0.197322
cg15488794	chr20	30262899	BCL2L1;BCL2L1	-1.86197	(-3.0102, -0.7138)	0.00148134	0.656233	--+-+-	67.3383	0.00912265
cg19554235	chr20	43159912	PKIG;PKIG;PKIG	-0.279299	(-0.9967, 0.4381)	0.445411	1	+---+-	56.7812	0.0411947
cg18678231	chr20	43159945	PKIG;PKIG;PKIG	-0.404021	(-1.2642, 0.4561)	0.357239	1	+-----	48.3463	0.0848316
cg03082779	chr20	45947025	ZMYND8;LOC100131496;ZMYND8;ZMYND8	2.24901	(0.8137, 3.6843)	0.00213242	0.944662	++-+++	8.86416	0.359449
cg02341503	chr20	45947123	ZMYND8;LOC100131496;ZMYND8;ZMYND8	2.90458	(1.4035, 4.4057)	0.000149134	0.0660662	++-+++	0	0.845648
cg18551353	chr20	49454326	BCAS4;BCAS4;BCAS4	-0.580839	(-1.7258, 0.5641)	0.320092	1	---++-	19.0477	0.289424
cg07781736	chr20	55839008	BMP7	1.46284	(0.2016, 2.7241)	0.0230124	1	++-++-	0	0.939196
cg14288673	chr21	19258040	NCRNA00157	1.38222	(0.1625, 2.6019)	0.0263406	1	++++++	0	0.951728
cg23537820	chr21	32627192	TIAM1	-0.89045	(-2.3649, 0.584)	0.236561	1	-+++--	2.29205	0.401734
cg05306310	chr21	43186286	RIPK4	0.126248	(-1.0221, 1.2746)	0.829396	1	-+++--	40.8288	0.133114
cg12409874	chr21	43938777	SLC37A1	-1.76917	(-4.4955, 0.9572)	0.203422	1	+-----	0	0.818432
cg23095729	chr22	20019674	C22orf25;MIR185	-1.31662	(-2.5358, -0.0975)	0.0342911	1	+-----	49.6752	0.0770846
cg00390484	chr22	20019695	C22orf25;MIR185	-1.22735	(-2.3104, -0.1443)	0.0263477	1	------	0	0.722874
cg27601574	chr22	31498863	SMTN;SMTN;SMTN	-0.68266	(-1.8009, 0.4355)	0.231478	1	-+--+-	17.4878	0.300453
cg09290175	chr22	39688265		-0.186313	(-1.012, 0.6394)	0.658298	1	----+-	2.65508	0.399465
cg20496314	chr22	39759864	SYNGR1;SYNGR1;SYNGR1	-1.0721	(-1.969, -0.1752)	0.0191321	1	------	0	0.440744
cg17194270	chr22	39759992	SYNGR1;SYNGR1;SYNGR1	-0.522857	(-1.2884, 0.2427)	0.180716	1	---++-	15.1931	0.316496
cg06397161	chr22	39760059	SYNGR1;SYNGR1;SYNGR1	-0.591776	(-1.427, 0.2435)	0.164948	1	----+-	15.5088	0.314302
cg10380643	chr1	1356764	LOC441869;LOC441869	1.4856	(-0.7906, 3.7618)	0.200825	1	++++--	0	0.443801
cg15823872	chr1	1357361	LOC441869;LOC441869	2.21169	(0.7759, 3.6475)	0.00253541	1	+++-+-	2.1444	0.402655
cg12126344	chr1	12207564		-0.522657	(-1.8833, 0.8379)	0.451512	1	--+---	0	0.998913
cg23097499	chr1	12225569	TNFRSF1B	-0.248269	(-1.2451, 0.7486)	0.625457	1	--+-+-	0	0.888287
cg15622556	chr1	12251820	TNFRSF1B	1.41727	(0.0084, 2.8262)	0.0486522	1	+++-+-	58.4039	0.0345098
cg06740893	chr1	12251869	TNFRSF1B	1.62462	(0.2345, 3.0147)	0.0219863	1	+++-+-	42.6529	0.120818
cg00759987	chr1	27109220		-0.477738	(-1.4694, 0.514)	0.345069	1	-+--+-	0	0.742262
cg04427651	chr1	27152694	ZDHHC18	-1.20946	(-2.7139, 0.295)	0.115109	1	----+-	50.7018	0.0713006
cg27531366	chr1	27627058	WDTC1	-0.427335	(-2.2856, 1.431)	0.652196	1	--+--+	0	0.503031
cg10433918	chr1	31478730	PUM1;PUM1	1.88533	(0.6856, 3.0851)	0.00207052	0.917241	++++++	0	0.638068
cg10530055	chr1	32041605	TINAGL1	1.95497	(0.2765, 3.6334)	0.0224378	1	+++++-	17.3485	0.301432
cg13423759	chr1	37937403		-0.447392	(-1.1341, 0.2393)	0.20162	1	--+-+-	0	0.66038
cg01869896	chr1	40420299	MFSD2A;MFSD2A	0.360341	(-0.4998, 1.2205)	0.411619	1	++--+-	33.8667	0.182179
cg11576166	chr1	53984743	GLIS1	1.4477	(0.487, 2.4084)	0.00314147	1	++++++	0	0.641152
cg18966152	chr1	86077581		0.659396	(-1.2074, 2.5262)	0.48875	1	---+++	0	0.415899
cg00779167	chr1	109753001		1.41275	(0.1691, 2.6564)	0.0259891	1	++--+-	9.33287	0.356339
cg11131599	chr1	204224211	PLEKHA6	1.54445	(0.5162, 2.5727)	0.00324205	1	++++++	19.5511	0.285845
cg06047655	chr2	43567990	THADA;THADA	1.03956	(-0.7259, 2.805)	0.248452	1	---+++	15.7561	0.31258
cg01987702	chr2	74264707		-0.128041	(-0.6914, 0.4354)	0.656008	1	+--++-	2.62285	0.399667
cg02102456	chr2	100824336		-0.594357	(-1.3642, 0.1755)	0.130215	1	----+-	0	0.821444
cg16928382	chr2	102763453		-1.1071	(-2.4598, 0.2456)	0.108701	1	--++--	0	0.76138
cg04809904	chr2	219231526	C2orf62	-1.14097	(-2.4879, 0.206)	0.0968611	1	------	0	0.769017
cg12852187	chr2	231903372	C2orf72	-0.519089	(-1.917, 0.8788)	0.466743	1	----++	0	0.695909
cg02810692	chr3	54962954	LRTM1;CACNA2D3	-2.98528	(-5.947, -0.0235)	0.0482061	1	--+---	43.5373	0.114972
cg03278639	chr3	128134845		0.145862	(-0.6712, 0.9629)	0.726406	1	+++---	21.8123	0.269669
cg04365699	chr3	177320997		0.145106	(-0.7215, 1.0118)	0.74279	1	+--+--	0	0.479827
cg15224741	chr3	185207736	TMEM41A	1.30326	(-0.082, 2.6885)	0.0651853	1	++-+--	0	0.519017
cg17055207	chr4	8412736	ACOX3;ACOX3	1.598	(0.4814, 2.7146)	0.0050338	1	++-+++	0	0.884014
cg08760493	chr4	109994039	COL25A1;COL25A1	-1.02065	(-2.017, -0.0243)	0.0446706	1	-+-+--	49.6861	0.0770223
cg03376062	chr4	186071253	SLC25A4	0.000384941	(-0.9801, 0.9809)	0.999386	1	++----	0	0.419331
cg19050152	chr5	1828311		1.73542	(0.1245, 3.3463)	0.0347325	1	++++++	16.4428	0.307786
cg24718756	chr5	126308095	43893	-1.31468	(-2.0657, -0.5637)	0.000600945	0.266219	-+----	45.2909	0.103637
cg03565280	chr5	167755242	WWC1;WWC1;WWC1	-1.15744	(-2.0958, -0.2191)	0.0156232	1	----+-	7.51476	0.368333
cg16199280	chr6	10405499	TFAP2A;TFAP2A;TFAP2A	1.23305	(0.0134, 2.4527)	0.04753	1	++-+++	0	0.99505
cg00180930	chr6	31746832	VARS	3.17829	(1.2875, 5.0691)	0.000985916	0.436761	++-+++	0	0.807741
cg15587041	chr6	45593659		-1.64871	(-3.5597, 0.2623)	0.0908469	1	-+----	12.9844	0.331714
cg24363858	chr6	138752062	NHSL1;NHSL1	2.28477	(0.9354, 3.6341)	0.000904204	0.400562	+-++++	21.9621	0.268592
cg14533737	chr6	157455836	ARID1B;ARID1B;ARID1B	-0.544685	(-1.5677, 0.4783)	0.296676	1	--++--	0	0.799494
cg05618595	chr7	7874409		-1.06662	(-2.141, 0.0077)	0.0516676	1	------	0	0.605209
cg16688582	chr7	28386631	CREB5	-0.189499	(-0.7992, 0.4202)	0.542437	1	---++-	0	0.928024
cg03187713	chr7	51330698	COBL	0.711526	(-3.1674, 4.5905)	0.719206	1	+-+-+-	0	0.644599
cg14051770	chr7	76054572	ZP3;ZP3	0.0362356	(-0.699, 0.7715)	0.923052	1	+---+-	0	0.49505
cg02005755	chr7	135412849	SLC13A4;SLC13A4	1.19823	(0.1393, 2.2571)	0.0265666	1	++-++-	0	0.871923
cg20242392	chr7	137439258	DGKI	1.75903	(-0.3617, 3.8797)	0.104015	1	++++++	0	0.961648
cg22843129	chr8	669177	ERICH1	-1.44171	(-2.5845, -0.2989)	0.0134111	1	------	0	0.838074
cg00476430	chr8	81947741	PAG1	0.0417179	(-0.8094, 0.8929)	0.923469	1	++---+	0	0.493776
cg18123581	chr8	90772386	RIPK2	-0.167774	(-1.0283, 0.6927)	0.702357	1	+?--?-	0	0.675258
cg10090414	chr8	142309652		-1.2222	(-1.9039, -0.5405)	0.000441856	0.195742	------	0	0.992953
cg00045753	chr9	123630545	PHF19	-0.501672	(-1.3385, 0.3351)	0.23999	1	-+-+--	0	0.838566
cg06338697	chr10	34587539	PARD3	0.81339	(-0.5803, 2.2071)	0.252685	1	+--+++	0	0.638608
cg08402381	chr10	34587560	PARD3	2.49302	(-1.7577, 6.7437)	0.250345	1	+-++-+	9.5659	0.354789
cg11637084	chr10	52170429	SGMS1	-0.450432	(-1.2688, 0.368)	0.280711	1	+---+-	63.6707	0.0171871
cg11024506	chr10	62668850	RHOBTB1;RHOBTB1;RHOBTB1;RHOBTB1	0.985776	(-0.2586, 2.2301)	0.1205	1	++++-+	0	0.748668
cg24119674	chr10	79648146	DLG5	0.908785	(-0.7351, 2.5527)	0.278579	1	++----	0	0.571353
cg27642528	chr10	88814651	GLUD1	-0.223141	(-1.839, 1.3927)	0.786656	1	+-+++-	12.9492	0.331955
cg15821892	chr10	98271544	TLL2	0.300015	(-0.6544, 1.2544)	0.537816	1	--++++	0	0.491939
cg15205441	chr10	126782357	CTBP2;CTBP2	-1.20235	(-1.9649, -0.4398)	0.00199951	0.885784	-+----	26.9219	0.232659
cg23707540	chr10	126836038	CTBP2;CTBP2	-0.880387	(-1.5751, -0.1857)	0.0129954	1	----+-	1.62724	0.40587
cg05525648	chr10	127705143	ADAM12	2.83374	(1.3416, 4.3259)	0.000197529	0.0875054	+++++-	0.214259	0.414571
cg22267234	chr11	9087524	SCUBE2;SCUBE2	-0.421964	(-1.4852, 0.6413)	0.436667	1	++--+-	23.5626	0.257049
cg07636225	chr11	63466987	RTN3;RTN3;RTN3;RTN3	-0.0977597	(-1.0183, 0.8228)	0.835121	1	---++-	61.8225	0.0224891
cg15102749	chr11	66510893	C11orf80	0.166528	(-0.9859, 1.3189)	0.777007	1	++--+-	0	0.868221
cg24496021	chr11	72662461	FCHSD2	-0.0757458	(-0.9193, 0.7678)	0.860293	1	+--+--	0	0.495231
cg15433043	chr11	76884243	MYO7A;MYO7A;MYO7A	1.98514	(1.007, 2.9633)	6.95517e-05	0.0308114	++++++	0	0.997875
cg18805734	chr12	31453901	FAM60A;FAM60A;FAM60A	-0.842832	(-1.8932, 0.2075)	0.115789	1	------	0	0.955766
cg05169499	chr12	52673946		0.770917	(-0.2545, 1.7964)	0.140619	1	++--+-	28.2436	0.22303
cg03668470	chr12	57588180	LRP1;MIR1228	0.200076	(-1.0591, 1.4593)	0.755479	1	-+-++-	7.92516	0.365642
cg07124859	chr12	57588219	LRP1;MIR1228	0.318468	(-0.6101, 1.247)	0.501432	1	+---+-	7.22714	0.370214
cg21702971	chr12	57588243	LRP1;MIR1228	0.307349	(-1.4145, 2.0292)	0.726455	1	++--+-	1.12084	0.409002
cg20722088	chr12	89742886	DUSP6;DUSP6	1.313	(0.3506, 2.2754)	0.00749355	1	++++++	0	0.901437
cg19987800	chr13	43181173	TNFSF11;TNFSF11	-1.01819	(-2.6308, 0.5945)	0.215909	1	-+-+--	46.4898	0.0961045
cg08787791	chr13	43355737	C13orf30;C13orf30	-0.857659	(-2.0801, 0.3648)	0.169114	1	---+--	0	0.697752
cg17091793	chr13	49684397	FNDC3A;FNDC3A	2.5579	(0.9445, 4.1714)	0.00188835	0.836539	++++++	0	0.684183
cg18899667	chr14	52174876	FRMD6;FRMD6	1.33011	(0.2413, 2.4189)	0.0166463	1	++-+++	0	0.822856
cg10279360	chr14	62017453	PRKCH	-0.838386	(-2.4228, 0.746)	0.299693	1	-+--+-	53.8515	0.0547603
cg22855021	chr14	81610812	TSHR	-0.434345	(-1.4681, 0.5994)	0.410222	1	---+--	0	0.918731
cg04514469	chr14	95942666	C14orf49	1.77393	(-0.0379, 3.5858)	0.0549941	1	+++++-	61.2594	0.0242722
cg16162970	chr14	105779952	PACS2;PACS2	-1.63734	(-3.9615, 0.6868)	0.167343	1	-+--+-	0	0.928679
cg23160522	chr15	75015787	CYP1A1	0.375969	(-0.3668, 1.1187)	0.321153	1	++-+--	25.6862	0.241649
cg23680900	chr15	75017924	CYP1A1	2.28865	(-0.2304, 4.8077)	0.074958	1	++-+--	33.3079	0.186214
cg01312837	chr16	3923772	CREBBP;CREBBP	-1.26927	(-2.2457, -0.2929)	0.0108405	1	------	0	0.853467
cg01156249	chr16	4714794	MGRN1;MGRN1;MGRN1;MGRN1	0.84891	(0.0945, 1.6033)	0.0274143	1	++-+--	0	0.515579
cg06946797	chr16	11422409		1.27653	(0.1286, 2.4244)	0.0292872	1	++++-+	0	0.557107
cg08776942	chr16	11729131		-0.319566	(-1.0699, 0.4308)	0.403873	1	+---+-	0	0.416065
cg03927470	chr16	14030552	ERCC4	-0.441583	(-1.1057, 0.2225)	0.19251	1	-+----	0	0.542574
cg08047629	chr16	30125047	GDPD3;LOC100271831	1.47478	(0.4217, 2.5279)	0.00605441	1	++-+++	0	0.899525
cg01719268	chr16	50244074	PAPD5;PAPD5	3.06133	(1.0287, 5.094)	0.00315891	1	+++++-	0	0.573474
cg06823060	chr16	81616874	CMIP;CMIP	-0.114371	(-1.1254, 0.8966)	0.824526	1	-+-++-	2.07555	0.403084
cg06932713	chr17	910196	ABR;ABR;ABR	-0.212556	(-1.4678, 1.0426)	0.739965	1	-+-+--	0	0.685559
cg15095917	chr17	7482694	CD68;CD68	1.76025	(0.4094, 3.1111)	0.0106529	1	++++++	0	0.991373
cg12729800	chr17	26206844	C17orf108	-0.00631908	(-0.7653, 0.7527)	0.986981	1	-++-+-	20.6087	0.2783
cg13893427	chr17	40710960		-0.527182	(-1.2744, 0.22)	0.166719	1	---+--	27.5453	0.228118
cg17707493	chr17	42222405	C17orf53;C17orf53	-0.42739	(-3.2865, 2.4317)	0.769533	1	++-+--	0	0.449937
cg25821783	chr17	63746944	CCDC46;CCDC46	-0.754155	(-1.5381, 0.0298)	0.0593791	1	-?----	0	0.714079
cg23791626	chr17	65542892	PITPNC1;PITPNC1	-1.10449	(-2.061, -0.1479)	0.0236313	1	-+----	10.858	0.346139
cg09186101	chr17	80197062	SLC16A3;SLC16A3;SLC16A3	2.0898	(0.7244, 3.4552)	0.00270083	1	+++-+-	50.3438	0.0732971
cg09773897	chr19	3364892	NFIC	-0.0324133	(-1.2071, 1.1422)	0.956869	1	--+-+-	0	0.648315
cg11628021	chr19	17491382		-1.17622	(-2.3578, 0.0053)	0.0510455	1	---+--	0.326539	0.413884
cg04775890	chr19	19586046	GATAD2A	1.21499	(-0.2305, 2.6605)	0.099463	1	+++++-	5.61089	0.380694
cg24062310	chr19	41289994	RAB4B	-0.245419	(-0.8995, 0.4087)	0.46209	1	++----	9.4454	0.355591
cg23097961	chr19	49055412	SULT2B1	-0.436894	(-1.7057, 0.8319)	0.499734	1	+---+-	14.2052	0.323331
cg20289911	chr20	816362	FAM110A;FAM110A	-0.850414	(-2.2962, 0.5954)	0.248964	1	------	0	0.989261
cg15228451	chr20	34649125		-0.245533	(-1.0125, 0.5215)	0.530389	1	-+---+	16.8863	0.304679
cg27581644	chr20	42213729	SGK2;SGK2	-0.740658	(-1.5539, 0.0726)	0.0742578	1	----+-	0	0.609922
cg06564500	chr22	19892663	TXNRD2	1.02187	(-0.2255, 2.2692)	0.108354	1	+++-++	0	0.810366
cg18852857	chr22	26118876	ADRBK2	-0.356377	(-1.5653, 0.8526)	0.56342	1	---++-	0	0.774816
cg24424889	chr22	39494175	APOBEC3H;APOBEC3H;APOBEC3H;APOBEC3H	0.380735	(-0.3544, 1.1159)	0.310095	1	++--+-	29.2975	0.215348
cg01959435	chr22	39759957	SYNGR1;SYNGR1;SYNGR1	-0.496777	(-1.7663, 0.7728)	0.443122	1	----+-	0	0.475401
cg02524834	chr6	41934765	CCND3;CCND3	0.880169	(-0.1576, 1.9179)	0.0964415	1	?+++++	0	0.948499
