# Supplementary material for: Placental DNA methylation signatures of maternal smoking during pregnancy and potential impacts on fetal growth
Source: Nat Commun. 2021 Aug 24;12:5095. doi: 10.1038/s41467-021-24558-y (PMC8384884; doi:10.1038/s41467-021-24558-y)
Supplement: Supplementary file 3 — Supplementary Data 1-23 [file 41467_2021_24558_MOESM3_ESM.zip › Supplementary Data/SuppData22_HC_Meta.xlsx]

## Sheet: SD22
Supplementary Data 22: Meta-analysis results for the association between placental DNA methylation and head circumference z-score (standardized by sex and gestational age), adjusted for maternal age, parity, and maternal education, and putative cellular heterogeneity; included data from EDEN, Gen3G, GENEIDA, INMA, NHBCS & RICHS. Chr = Chromosome; Pos = Positiong (hg19); UCSC Gene Name = Gene Anno…
CpG	Chr	Pos	UCSC Gene Name	Effect	95% CI	P.value	Bonferroni	Direction	Het. I2	Het. P-value
cg24577455	chr1	2069012	PRKCZ;PRKCZ;PRKCZ	0.0815494	(-0.7947, 0.9578)	0.855256	1	+-+-+-	37.4558	0.156547
cg06543160	chr1	3738353	KIAA0562	1.22128	(-0.2291, 2.6716)	0.0988602	1	++-++-	63.0745	0.0188051
cg27295042	chr1	10738569	CASZ1;CASZ1	-1.96789	(-4.3642, 0.4284)	0.107494	1	---+--	0	0.972919
cg18026955	chr1	12541215	VPS13D;VPS13D	0.819058	(-0.1906, 1.8287)	0.111847	1	++++++	0	0.908764
cg21005438	chr1	15541182	TMEM51;TMEM51;TMEM51;TMEM51	1.41404	(0.1382, 2.6899)	0.0298372	1	++++++	0	0.650649
cg12461099	chr1	19217794	ALDH4A1;ALDH4A1;ALDH4A1	0.158406	(-0.7324, 1.0492)	0.727434	1	+-+++-	0	0.481438
cg20632537	chr1	19218839	ALDH4A1;ALDH4A1;ALDH4A1	0.619636	(-0.2657, 1.505)	0.170135	1	+-+++-	19.0716	0.289254
cg05266663	chr1	23061564	EPHB2;EPHB2	0.0609796	(-0.736, 0.858)	0.8808	1	+-+-+-	0	0.944493
cg04233054	chr1	23112654	EPHB2;EPHB2	0.277295	(-0.3167, 0.8713)	0.360238	1	++--+-	7.51052	0.368361
cg13988448	chr1	23115536	EPHB2;EPHB2	0.578996	(-0.2534, 1.4114)	0.172787	1	++--+-	0	0.780113
cg08896387	chr1	24191740	FUCA1	0.734096	(-0.1714, 1.6396)	0.112061	1	++-+++	0	0.788216
cg09070415	chr1	32041052	TINAGL1	1.09996	(0.0298, 2.1701)	0.0439433	1	++-++-	0	0.498538
cg16103203	chr1	32041507	TINAGL1	1.53473	(0.5681, 2.5014)	0.0018596	0.823801	++-+++	28.1401	0.223784
cg11254053	chr1	33497125	AK2;AK2	1.47688	(0.3745, 2.5792)	0.00864218	1	++-+++	59.8126	0.0292119
cg26045080	chr1	36807363	STK40	-0.136416	(-1.2032, 0.9304)	0.802104	1	++--+-	0	0.48054
cg04895640	chr1	36807418	STK40	0.0197077	(-1.7844, 1.8238)	0.982918	1	-++-+-	25.1949	0.245219
cg20285609	chr1	41622030	SCMH1;SCMH1	0.202146	(-1.1693, 1.5736)	0.772668	1	-++-+-	0	0.631997
cg14028856	chr1	41845592		-0.196754	(-1.4823, 1.0888)	0.764204	1	----+-	0	0.483466
cg24583987	chr1	42618041	GUCA2B	-0.0133519	(-0.6002, 0.5735)	0.964429	1	++--+-	0	0.627483
cg26396357	chr1	44324656	ST3GAL3;ST3GAL3;ST3GAL3;ST3GAL3;ST3GAL3;ST3GAL3;ST3GAL3;ST3GAL3;ST3GAL3;ST3GAL3	-0.285726	(-1.4881, 0.9167)	0.641395	1	-++-+-	46.1758	0.098059
cg22080628	chr1	45473666	HECTD3	0.472004	(-0.6789, 1.6229)	0.421519	1	++--++	66.0718	0.0115472
cg04835489	chr1	52624196	ZFYVE9;ZFYVE9;ZFYVE9	-0.673772	(-1.4305, 0.0829)	0.0809542	1	--+-+-	64.7442	0.0144934
cg02977954	chr1	53371368	ECHDC2	0.695217	(-0.1676, 1.5581)	0.114288	1	++++++	11.3403	0.342887
cg12547516	chr1	53372233	ECHDC2	0.805571	(-0.3613, 1.9725)	0.176042	1	++-++-	0	0.578409
cg03655395	chr1	56943111		0.816887	(-0.5367, 2.1705)	0.23689	1	+--++-	16.4858	0.307485
cg16250812	chr1	65299902	JAK1	-0.351779	(-1.3266, 0.623)	0.479375	1	--+-+-	28.39	0.221962
cg25189904	chr1	68299493	GNG12	1.20578	(0.0396, 2.3719)	0.0427097	1	++-++-	0	0.883506
cg04902929	chr1	116958941	C1orf203;C1orf203;C1orf203;C1orf203;C1orf203	-1.06377	(-2.4322, 0.3046)	0.127596	1	------	10.8984	0.345867
cg13195895	chr1	147012788	BCL9	-1.53622	(-2.662, -0.4104)	0.00748559	1	------	0	0.768752
cg13217206	chr1	149815040	HIST2H2AA3;HIST2H2AA4	1.01902	(-0.8098, 2.8479)	0.274794	1	--++++	50.2257	0.0739604
cg26483432	chr1	149815043	HIST2H2AA3;HIST2H2AA4	0.837869	(-0.4609, 2.1366)	0.206076	1	-+++++	32.2111	0.194155
cg17271592	chr1	149821902	HIST2H2AA4;HIST2H2AA3	1.13996	(-0.1597, 2.4396)	0.0855836	1	++++++	7.26684	0.369955
cg15692279	chr1	149821905	HIST2H2AA4;HIST2H2AA3	0.824114	(-1.1122, 2.7604)	0.404175	1	-+++++	4.82528	0.385733
cg25112191	chr1	151804260	RORC;RORC	-1.92076	(-3.3487, -0.4928)	0.00838137	1	-+----	0	0.653315
cg04222933	chr1	160783181	LY9	0.816841	(-0.1119, 1.7456)	0.0847334	1	++-++-	0	0.593566
cg05656486	chr1	161171383	NDUFS2;NDUFS2	-1.233	(-2.376, -0.09)	0.034496	1	----+-	0	0.773081
cg25727853	chr1	181098609		-0.412499	(-1.5709, 0.7459)	0.485229	1	-++?+-	0	0.690609
cg17823829	chr1	202765754	KDM5B	-0.398616	(-0.9691, 0.1719)	0.170883	1	----+-	67.0222	0.00969324
cg13557373	chr1	203567067		-1.86553	(-3.4703, -0.2607)	0.022703	1	---+--	0	0.75319
cg16512458	chr1	226069078	TMEM63A	1.20868	(-0.4846, 2.9019)	0.161795	1	++-++-	0	0.732099
cg21710324	chr1	226069189	TMEM63A	0.805176	(-0.4012, 2.0115)	0.190821	1	-+-+++	42.6348	0.120939
cg17910478	chr1	228581288		0.072537	(-0.5738, 0.7189)	0.825912	1	+-+++-	0	0.79142
cg04992191	chr1	238341559		0.485789	(-0.3456, 1.3171)	0.252097	1	-++++-	51.9608	0.0644625
cg21356710	chr2	24234017	MFSD2B	-1.32762	(-3.0097, 0.3545)	0.121886	1	-++---	40.3792	0.13619
cg23576092	chr2	28543298	BRE;BRE;BRE;BRE;BRE	0.144333	(-1.0708, 1.3595)	0.815912	1	-+--+-	82.3622	3.11146e-05
cg21992501	chr2	32872637	TTC27	-0.0074022	(-0.5143, 0.4995)	0.977169	1	+---+-	0	0.433038
cg06202585	chr2	38325802		0.758431	(-1.7839, 3.3008)	0.558751	1	+-++-+	0	0.903698
cg23548577	chr2	39890554		-1.0954	(-2.0782, -0.1126)	0.0289174	1	-+--++	73.6148	0.00196376
cg15425670	chr2	42461109	EML4;EML4	0.237997	(-0.6675, 1.1435)	0.606434	1	?--+++	0	0.558442
cg23924526	chr2	45998548	PRKCE	0.733053	(-0.3336, 1.7997)	0.177997	1	++-+++	13.3845	0.328974
cg25589945	chr2	46429383		1.06306	(0.2722, 1.8539)	0.0084252	1	++++++	29.3357	0.215071
cg00877964	chr2	65215638	SLC1A4;SLC1A4;SLC1A4	0.635885	(-0.9418, 2.2135)	0.429543	1	++-++-	0	0.674725
cg22911462	chr2	73162158		1.04852	(-0.5827, 2.6797)	0.207724	1	++-+-+	0	0.450348
cg10553983	chr2	73318514	RAB11FIP5	0.297124	(-0.7432, 1.3375)	0.575643	1	++++--	0	0.777454
cg01244346	chr2	74272962	TET3	0.406929	(-2.3768, 3.1907)	0.774488	1	+-++--	57.6623	0.0374887
cg24544105	chr2	74753312	DQX1;DQX1	0.931465	(-0.0572, 1.9201)	0.0648022	1	-+-+++	53.0801	0.0586332
cg09623986	chr2	74753896	AUP1;DQX1	0.965328	(-0.6098, 2.5405)	0.229693	1	+-+++-	0	0.664706
cg11788715	chr2	84916520	DNAH6	-0.528779	(-1.1658, 0.1083)	0.103778	1	-++-+-	39.4242	0.142775
cg23752985	chr2	85803571	VAMP8	0.993471	(-0.4991, 2.4861)	0.192047	1	++-+++	0	0.593906
cg00666842	chr2	88366145	SMYD1	-0.502188	(-1.4221, 0.4177)	0.284647	1	-+--+-	0	0.495928
cg22931002	chr2	97541870	FAM178B;FAM178B	-1.32376	(-2.8998, 0.2523)	0.099724	1	----+-	18.8547	0.290793
cg20923498	chr2	99096920	INPP4A;INPP4A;INPP4A;INPP4A	0.201891	(-0.7631, 1.1669)	0.68177	1	++-+-+	0	0.792496
cg24193588	chr2	101736745	TBC1D8	0.659518	(-0.2908, 1.6098)	0.173745	1	++++-+	0	0.537837
cg00534380	chr2	101766586	TBC1D8	0.721816	(-0.1398, 1.5834)	0.100581	1	++-+++	0	0.974364
cg05376469	chr2	102649931		0.0998535	(-1.0113, 1.211)	0.860192	1	-++-+-	0	0.923141
cg08777402	chr2	121013745	RALB	-2.53827	(-5.164, 0.0874)	0.0581311	1	?-+---	33.6913	0.196742
cg22976419	chr2	134898400		-0.612223	(-1.6483, 0.4239)	0.246803	1	----+-	27.7397	0.226702
cg00939727	chr2	134935506		0.213151	(-0.6797, 1.106)	0.639859	1	--+-+-	53.9877	0.0540888
cg03327619	chr2	159810515		-0.722552	(-1.8516, 0.4065)	0.209738	1	----+-	0	0.708208
cg16710042	chr2	165760725	SLC38A11	0.0283744	(-0.6182, 0.675)	0.931462	1	--+-++	0.174948	0.414812
cg04133502	chr2	218058686		0.233347	(-0.4718, 0.9385)	0.516579	1	+-++-+	45.3297	0.103391
cg01396774	chr2	218299024	DIRC3	1.51662	(0.3957, 2.6375)	0.00800593	1	++-+++	0	0.722116
cg06466796	chr2	218691529	TNS1	-1.31564	(-2.8534, 0.2221)	0.0935657	1	--+?--	0	0.861159
cg18328334	chr2	218808652	TNS1;TNS1	1.21	(-0.2132, 2.6332)	0.095649	1	++-++-	0.000931443	0.415875
cg14044375	chr2	232085909	ARMC9	0.204115	(-0.5523, 0.9605)	0.596892	1	-+++--	27.2017	0.230622
cg20793665	chr2	232549224		2.24568	(-0.9066, 5.398)	0.162636	1	-+--++	0	0.465671
cg18479711	chr2	240031454	HDAC4	-0.470617	(-2.1846, 1.2434)	0.590466	1	----+-	50.9559	0.0698973
cg19246018	chr2	240031588	HDAC4	-1.56546	(-2.8635, -0.2674)	0.0180934	1	----+-	54.4613	0.0517847
cg27345946	chr3	9835511	ARPC4;ARPC4;ARPC4;TADA3;TADA3	-0.419367	(-1.465, 0.6262)	0.431804	1	-++-+-	12.8976	0.332307
ch.3.741789F	chr3	36473771	STAC	0.182999	(-2.8223, 3.1883)	0.905002	1	-+++-+	0	0.857318
cg18461635	chr3	46990143	CCDC12	-0.650001	(-1.6764, 0.3763)	0.214506	1	--+---	0	0.894384
cg26226650	chr3	50276265	GNAI2	0.38157	(-0.323, 1.0862)	0.288501	1	+++++-	6.854	0.372647
cg17196465	chr3	50676567	MAPKAPK3	-0.991261	(-2.3425, 0.3599)	0.150473	1	++----	7.2451	0.370097
cg11280108	chr3	51537627		0.0709924	(-1.1349, 1.2769)	0.908143	1	++--+-	0	0.782809
cg00629144	chr3	64009630	PSMD6	1.03221	(-1.0557, 3.1201)	0.332563	1	+-++++	11.6351	0.340894
cg16320427	chr3	71158765	FOXP1	-1.27083	(-2.3668, -0.1748)	0.0230505	1	--+---	0	0.824477
cg10805254	chr3	72433837	RYBP	1.01378	(0.0833, 1.9443)	0.0327242	1	?-++++	15.1974	0.317605
cg25957043	chr3	129023906	C3orf37;C3orf37	-0.199958	(-2.6796, 2.2797)	0.874416	1	+-+--+	0	0.550546
cg11367901	chr3	129341854		-0.305063	(-1.3174, 0.7072)	0.554753	1	+++---	42.9476	0.118861
cg01039421	chr3	138045705	TXNDC6	0.375003	(-2.3981, 3.1481)	0.790978	1	+-+---	0	0.439371
cg27402634	chr3	156536860		0.416675	(0.0127, 0.8206)	0.0431945	1	++++-+	68.7229	0.00688375
cg21844472	chr3	160559936	PPM1L	-0.103355	(-0.962, 0.7553)	0.813487	1	-++-+-	70.301	0.00482239
cg04431508	chr3	171693162		0.0746137	(-1.4862, 1.6354)	0.92535	1	--+++-	40.8032	0.133289
cg25702651	chr3	192675515		-0.261569	(-0.8874, 0.3643)	0.412701	1	--+++-	20.0934	0.281981
cg21130113	chr3	193973396		-0.267115	(-0.9128, 0.3786)	0.417499	1	-+-++-	0	0.528213
cg02151101	chr4	53439190		0.824463	(-0.9462, 2.5951)	0.361443	1	+-+++-	0	0.607282
cg09491670	chr4	53529646		0.466355	(-1.0543, 1.987)	0.547784	1	--+-+-	51.5133	0.0668595
cg12303160	chr4	54343119	LNX1;LNX1	0.37562	(-0.8103, 1.5615)	0.534743	1	-+-+++	0	0.499141
cg22115196	chr4	54829461		-0.84617	(-2.4553, 0.763)	0.302701	1	--++--	42.5588	0.121445
cg08112737	chr4	57178051	KIAA1211	1.21432	(0.3166, 2.1121)	0.00802252	1	++++++	0	0.911899
cg06212471	chr4	72458478		-2.09147	(-4.6041, 0.4212)	0.102804	1	--+---	0	0.589873
cg08103568	chr4	100737138	DAPP1	0.592764	(-0.2039, 1.3895)	0.144772	1	+--+++	0	0.543227
cg14155027	chr4	106888581	NPNT	0.424576	(-0.4997, 1.3488)	0.367941	1	+-+++-	9.07277	0.358066
cg05904317	chr4	120518737	PDE5A;PDE5A;PDE5A	0.938892	(0.2218, 1.656)	0.0102851	1	+?+++-	0	0.85586
cg03078141	chr4	129721849		0.0215156	(-0.7819, 0.825)	0.958141	1	-++-+-	0	0.891623
cg17453767	chr4	144277796	GAB1;GAB1	-0.164003	(-0.918, 0.59)	0.669868	1	-+-+--	0	0.860594
cg23928234	chr4	184235706	WWC2	0.942401	(-0.0116, 1.8964)	0.0528509	1	+++-+-	53.0118	0.0589819
cg01808736	chr5	219908	SDHA	-0.39157	(-2.0006, 1.2175)	0.63338	1	---++-	6.03758	0.377942
cg25585967	chr5	14452105	TRIO	-0.774957	(-1.5612, 0.0113)	0.0533898	1	-+--+-	23.9008	0.254602
cg05211790	chr5	34683189	RAI14;RAI14;RAI14;RAI14;RAI14	-0.0765976	(-1.2282, 1.0751)	0.896282	1	--++++	0	0.665118
cg21929564	chr5	42757171	CCDC152	-1.39585	(-2.5326, -0.2591)	0.0161019	1	-++---	54.8927	0.0497267
cg26223797	chr5	54131694		-0.163043	(-1.0254, 0.6993)	0.710965	1	?++---	28.0993	0.234227
cg16221201	chr5	71781569	ZNF366	1.06475	(-0.0833, 2.2128)	0.069092	1	-+++++	41.2237	0.130427
cg12508655	chr5	71800767	ZNF366	0.798569	(0.1213, 1.4758)	0.0208296	1	++++++	0	0.957157
cg13029957	chr5	75831679	IQGAP2	1.03027	(-0.0908, 2.1513)	0.0716682	1	+-++++	1.0335	0.409541
cg22509845	chr5	82696965		0.398864	(-0.3672, 1.165)	0.307514	1	+--+++	0	0.830826
cg02273889	chr5	123941379		0.56702	(-0.2064, 1.3405)	0.150762	1	-+-+++	15.7754	0.312446
cg14800014	chr5	125800764	GRAMD3;GRAMD3;GRAMD3;GRAMD3;GRAMD3	0.806289	(-0.1471, 1.7597)	0.0974128	1	++-+++	0	0.784507
cg14790000	chr5	127805611	FBN2	-0.264093	(-1.156, 0.6278)	0.561671	1	+-+---	25.8478	0.240475
cg01008405	chr5	139039026	CXXC5	-0.542062	(-1.8856, 0.8015)	0.42909	1	----+-	0	0.518316
cg12358764	chr5	139632464	PFDN1	2.15202	(-0.2632, 4.5673)	0.0807487	1	+++-++	0	0.745901
cg04117986	chr5	149517768	PDGFRB	-0.1722	(-1.5475, 1.2031)	0.806149	1	-++-+-	8.83333	0.359653
cg08694107	chr5	149607327	CAMK2A;CAMK2A	-0.200345	(-1.0362, 0.6355)	0.638493	1	+-+-+-	43.0213	0.118373
cg12921411	chr5	150004918	SYNPO;SYNPO	-0.775359	(-2.0472, 0.4965)	0.232136	1	--+++-	41.6106	0.127808
cg18416096	chr5	150029342	SYNPO;SYNPO;SYNPO;SYNPO	-0.910877	(-2.4726, 0.6509)	0.252987	1	-+++--	17.0084	0.303822
cg11657122	chr5	150444590	TNIP1	0.52687	(-0.5034, 1.5572)	0.316202	1	-++-+-	48.0628	0.0865203
cg26886259	chr5	151486992		1.23775	(-1.2711, 3.7466)	0.333567	1	++++-+	0	0.473734
cg22464570	chr5	157161695	THG1L	-0.794479	(-1.5969, 0.0079)	0.0523005	1	--+---	0	0.907721
cg21066063	chr5	171570130	STK10	0.162608	(-0.7926, 1.1178)	0.738631	1	-+--+-	55.3857	0.0474237
cg15847249	chr5	180238795		0.704229	(-0.7367, 2.1452)	0.338124	1	-++++-	0	0.722127
cg24242051	chr6	3270566	SLC22A23;SLC22A23	-0.415872	(-1.4226, 0.5909)	0.418166	1	+---+-	22.5602	0.264286
cg04066190	chr6	10407470	TFAP2A;TFAP2A;TFAP2A	0.853922	(0.1395, 1.5683)	0.0191436	1	++-+++	0.943301	0.410097
cg14375890	chr6	13355672		-0.173769	(-1.0339, 0.6864)	0.692143	1	-++--+	0	0.571706
cg15827436	chr6	31746847	VARS	2.45694	(0.9597, 3.9542)	0.00129914	0.575518	++++++	57.5669	0.0378815
cg17702736	chr6	35941709	SLC26A8;SLC26A8	1.41504	(0.3114, 2.5187)	0.0119752	1	?+++++	0	0.607426
cg02215430	chr6	41716413	PGC;PGC	0.104077	(-0.6456, 0.8538)	0.785552	1	-++?+-	6.92448	0.367228
cg01330316	chr6	45914282	CLIC5;CLIC5	-0.381007	(-1.7325, 0.9705)	0.580586	1	+---+-	0	0.450685
cg13355449	chr6	46923414	GPR116	0.532306	(-0.4621, 1.5267)	0.294115	1	++++++	0	0.778201
cg25323497	chr6	46923451	GPR116	0.910245	(-0.2956, 2.116)	0.138994	1	-+++++	2.01233	0.403478
cg27343684	chr6	52775252	GSTA3	0.698602	(-0.3554, 1.7526)	0.193906	1	+-++++	23.8342	0.255084
ch.6.67663644F	chr6	67606923		1.53285	(-1.1722, 4.2379)	0.266722	1	++-+-+	0	0.875113
cg25670076	chr6	90807675	BACH2;BACH2	-0.459021	(-1.447, 0.529)	0.36252	1	--+--+	0	0.47018
cg05100070	chr6	100896760	SIM1	-0.544682	(-1.3111, 0.2217)	0.163632	1	-----+	0	0.902495
cg24601480	chr6	138814716	NHSL1;NHSL1	0.715183	(-0.2066, 1.637)	0.128355	1	+-++--	57.2105	0.0393668
ch.6.147534874F	chr6	147493181		1.96809	(-1.0964, 5.0325)	0.208119	1	+++--+	0	0.434559
cg24288715	chr6	163745629	LOC285796	0.227048	(-0.5081, 0.9622)	0.544945	1	+++-+-	0	0.513483
cg15733007	chr6	165324747		-0.830748	(-1.5487, -0.1128)	0.0233417	1	----+-	33.0999	0.187717
cg20556304	chr6	170819931		-0.18137	(-1.654, 1.2913)	0.809256	1	+-+++-	28.2468	0.223006
cg09329079	chr7	1582834	TMEM184A	-0.125882	(-1.0484, 0.7966)	0.789121	1	-+-+-+	0	0.439622
cg10411510	chr7	17337427	AHR	-0.533539	(-1.4741, 0.4071)	0.266248	1	--++--	0	0.460546
cg00156230	chr7	45073692	CCM2;CCM2;CCM2;CCM2;CCM2	0.659708	(-0.2035, 1.5229)	0.134141	1	++++-+	0	0.826481
cg05598919	chr7	45128053	NACAD	-1.57114	(-3.1599, 0.0176)	0.0525962	1	------	0	0.860404
ch.7.1100907F	chr7	47388000	TNS3	-1.13174	(-4.482, 2.2185)	0.507911	1	?--+-+	66.8718	0.0168072
cg04089246	chr7	47579217	TNS3	-0.0223123	(-1.1613, 1.1166)	0.969372	1	--+++-	10.9938	0.345224
cg19465268	chr7	75517941	RHBDD2;RHBDD2	0.122374	(-1.7441, 1.9889)	0.897751	1	-++++-	0	0.894444
cg23986143	chr7	76054256	ZP3;ZP3	0.127992	(-0.9653, 1.2213)	0.81852	1	-++-+-	43.632	0.114352
cg05279864	chr7	87109319		0.997241	(-0.3619, 2.3564)	0.150403	1	++-++-	7.13967	0.370785
cg12291408	chr7	100037572		0.883099	(0.0482, 1.718)	0.038152	1	+-++++	0	0.419956
cg04618969	chr7	101848538	CUX1;CUX1;CUX1	1.23037	(-0.1656, 2.6264)	0.0840936	1	++-?++	0	0.98272
cg22661239	chr7	105331690	ATXN7L1	1.20099	(-4.7664, 7.1684)	0.693243	1	-+-+++	10.0469	0.351579
cg27189723	chr7	134137645	AKR1B1	0.208567	(-1.0274, 1.4445)	0.740839	1	++++--	0	0.524987
cg01072609	chr7	140338624		0.172122	(-1.0235, 1.3677)	0.777815	1	-++-+-	68.9425	0.00656654
cg07309820	chr7	148901717	ZNF282	1.54166	(0.0459, 3.0375)	0.0433786	1	+-++++	0	0.770479
cg07780735	chr8	669477	ERICH1	-0.600745	(-1.5858, 0.3843)	0.231967	1	-+--+-	78.1131	0.000361431
cg09747054	chr8	669656	ERICH1	2.87432	(-3.5547, 9.3033)	0.380879	1	--+-+-	74.4777	0.00149112
cg11123440	chr8	11619852		-0.67023	(-2.0325, 0.692)	0.334896	1	--+-++	0	0.624868
cg09232555	chr8	11619866		0.0759328	(-0.8945, 1.0463)	0.878112	1	+-+-++	0	0.969147
cg16573957	chr8	21970273		0.697211	(-0.0767, 1.4711)	0.077437	1	++++++	0	0.577701
cg08327744	chr8	33423298	RNF122	-0.905087	(-2.1146, 0.3045)	0.142481	1	----+-	0	0.776123
cg26977759	chr8	37518651		-0.614002	(-1.6793, 0.4513)	0.258614	1	--+--+	0	0.979909
cg17187438	chr8	41016113		-3.31887	(-6.6347, -0.0031)	0.0497876	1	-++---	21.2609	0.273628
cg09607363	chr8	67634416	SGK3	0.20251	(-0.562, 0.967)	0.60364	1	-+-++-	0	0.74727
cg09533845	chr8	81290007		-1.29373	(-2.4084, -0.1791)	0.022916	1	----+-	0	0.63714
cg25247520	chr8	128808017	MIR1204;PVT1	1.64534	(0.6403, 2.6504)	0.00133408	0.591	+-++++	0	0.694778
cg09857826	chr8	128950533	PVT1	0.330788	(-0.2603, 0.9218)	0.272674	1	+-+++-	0	0.903528
cg19508622	chr8	129103558	PVT1	-1.39727	(-2.8788, 0.0842)	0.0645221	1	-+++--	0.584931	0.4123
cg07457727	chr8	131451983		1.43811	(0.3708, 2.5055)	0.00827128	1	++-+++	36.6541	0.162222
cg02911270	chr8	141629513	EIF2C2;EIF2C2	0.68437	(-0.3975, 1.7663)	0.215045	1	+++++-	0	0.493108
cg14150907	chr8	142275722		-0.754987	(-4.9248, 3.4148)	0.722684	1	----+-	32.3549	0.193112
cg07572435	chr8	143868013	LY6D	0.516676	(-0.5045, 1.5378)	0.321349	1	++-+--	37.2797	0.157791
cg14478036	chr9	19173124		0.0945402	(-2.1889, 2.378)	0.935326	1	-++-+-	38.4013	0.149902
cg14095761	chr9	35713238	TLN1	0.0363916	(-1.1773, 1.2501)	0.953138	1	-+--+-	22.6571	0.263588
cg21171115	chr9	112887903	AKAP2;PALM2-AKAP2;PALM2-AKAP2;AKAP2	0.148432	(-0.4294, 0.7262)	0.614618	1	+--+--	10.9423	0.345571
cg14170787	chr9	112889386	AKAP2;PALM2-AKAP2;PALM2-AKAP2;AKAP2	0.469151	(-0.7873, 1.7256)	0.464259	1	+-++--	49.2359	0.0796141
cg14399183	chr9	124048308	GSN;GSN;GSN;GSN;GSN;GSN;GSN	-1.01266	(-2.2561, 0.2308)	0.110454	1	----+-	0	0.934938
cg13838014	chr9	130684329	PIP5KL1;PIP5KL1	13.4565	(1.5362, 25.3769)	0.026929	1	+--++-	39.1304	0.144815
cg13392140	chr9	131785408	SH3GLB2	-0.543792	(-3.1598, 2.0722)	0.683698	1	--++-+	49.615	0.0774294
cg14214914	chr9	131870304	CRAT;CRAT	0.46801	(-0.3698, 1.3058)	0.273571	1	++--+-	0	0.781061
cg14541011	chr9	135989682	RALGDS;RALGDS	0.0871352	(-1.0205, 1.1948)	0.877468	1	++++--	0	0.72206
cg15414028	chr10	14644188	FAM107B	1.21253	(0.1698, 2.2553)	0.0226639	1	++-+++	0	0.645616
cg17545399	chr10	49459800	FRMPD2;FRMPD2	0.756534	(-0.3203, 1.8334)	0.168516	1	++-+++	0	0.642634
cg11480762	chr10	73103395	SLC29A3	-0.373011	(-1.3777, 0.6317)	0.466826	1	+-----	0	0.620915
cg02227879	chr10	75576192	CAMK2G;CAMK2G;CAMK2G;CAMK2G;CAMK2G	-0.3865	(-1.0583, 0.2853)	0.259476	1	---++-	10.5329	0.348323
cg20340720	chr10	104512523	C10orf26	0.940145	(0.1452, 1.7351)	0.0204592	1	++++++	36.3818	0.164157
cg14015502	chr10	104535020	C10orf26;C10orf26	0.420031	(-0.261, 1.1011)	0.226725	1	-?++-+	71.4667	0.00723551
cg00037952	chr10	104535276	C10orf26;C10orf26	1.10522	(-0.0711, 2.2816)	0.0655587	1	-+++++	60.0392	0.0284043
cg17740322	chr10	104535521	C10orf26;C10orf26	0.611462	(-0.7388, 1.9617)	0.374768	1	---+++	28.4394	0.221603
cg25104397	chr10	104535920	C10orf26;C10orf26;C10orf26	0.434659	(-0.5357, 1.405)	0.379974	1	-+-+++	19.1526	0.288679
cg16704246	chr10	112594670	RBM20	1.58701	(0.2288, 2.9452)	0.0220123	1	+-+++-	0	0.512375
cg14351425	chr10	120968739	GRK5	-0.430268	(-1.1982, 0.3377)	0.272166	1	---+--	0	0.966493
cg12434312	chr10	129845509	PTPRE;PTPRE	1.42548	(0.0109, 2.84)	0.0482569	1	+++++-	0	0.466717
cg23023970	chr10	134385698	INPP5A	0.127891	(-1.2612, 1.517)	0.856799	1	++-+-+	0	0.915441
cg07054804	chr11	10621492	MRVI1;MRVI1;MRVI1;MRVI1	-1.49057	(-2.3067, -0.6745)	0.00034389	0.152343	------	8.25998	0.363439
cg19578175	chr11	15964499		0.220048	(-0.5273, 0.9674)	0.563863	1	-+--+-	53.4933	0.0565436
cg01922697	chr11	19894313	NAV2;NAV2;NAV2	0.773798	(-0.457, 2.0046)	0.217876	1	+++++-	0	0.885637
cg05228377	chr11	27384293	CCDC34;CCDC34	1.24887	(0.1813, 2.3165)	0.0218631	1	++++-+	0	0.466874
cg08586426	chr11	33915315	LMO2	-0.537583	(-1.3587, 0.2835)	0.199433	1	+-----	44.7784	0.106913
cg22235258	chr11	34675402	EHF	0.44048	(-0.4112, 1.2922)	0.310763	1	-++++-	0	0.507252
cg15263021	chr11	61273282		-0.288665	(-1.487, 0.9097)	0.636835	1	----+-	36.21	0.16538
cg02435734	chr11	63581814	C11orf84	1.36137	(-0.9946, 3.7173)	0.257406	1	+++++-	0	0.690736
cg26648103	chr11	66791718	SYT12	0.991018	(0.074, 1.908)	0.0341612	1	+++++-	33.3657	0.185796
cg08621277	chr11	68271518	SAPS3;SAPS3;SAPS3;SAPS3;SAPS3;SAPS3	-0.77156	(-2.6653, 1.1222)	0.424556	1	--++--	0	0.806976
cg24735129	chr11	70957520		1.16665	(0.2634, 2.0699)	0.0113535	1	++++++	0	0.77594
cg03490288	chr11	71146658	DHCR7;DHCR7	0.338729	(-0.4475, 1.125)	0.398446	1	++-+-+	5.3406	0.382432
cg01476789	chr11	71146764	DHCR7;DHCR7	0.184251	(-0.723, 1.0915)	0.690593	1	++-+--	31.2631	0.201039
cg02855207	chr11	73087016	RELT;RELT	0.274363	(-0.9669, 1.5156)	0.664843	1	-++-++	0	0.839858
cg26115089	chr11	93846406	HEPHL1	-0.440023	(-1.6292, 0.7491)	0.468301	1	----+-	44.6646	0.107644
cg17001194	chr11	116216209		0.638368	(-0.3831, 1.6598)	0.220613	1	+-++-+	0	0.874421
cg10317815	chr11	116232372		0.975317	(0.0064, 1.9442)	0.048502	1	++++++	29.1866	0.216157
cg15531386	chr11	116334079		0.686771	(-0.2725, 1.646)	0.160548	1	?++++-	13.9226	0.325473
cg09186818	chr11	119217331	C1QTNF5;C1QTNF5;MFRP;MFRP	0.852408	(-0.725, 2.4298)	0.289533	1	+++++-	0	0.528296
cg02610360	chr11	120197521	TMEM136	-0.323976	(-1.4461, 0.7981)	0.571475	1	--+++-	0	0.942598
cg23834919	chr11	122078745		-0.505518	(-1.2015, 0.1905)	0.154557	1	--+-++	48.9163	0.0814744
cg27269279	chr11	129306366	BARX2	1.05082	(0.2061, 1.8955)	0.014758	1	++++++	2.027	0.403386
cg13718559	chr12	6383042		-0.411281	(-1.6689, 0.8463)	0.521531	1	-++-+?	47.9753	0.103672
cg09126859	chr12	52244063		-0.430745	(-1.4011, 0.5397)	0.384301	1	-++-+-	13.3802	0.329004
cg00776080	chr12	53442322	TENC1;TENC1	-0.59265	(-2.0752, 0.8899)	0.433321	1	-++-+-	0	0.93773
cg19559587	chr12	57588144	LRP1;MIR1228	0.33049	(-0.4879, 1.1489)	0.428674	1	+++++-	0	0.936674
cg21913159	chr12	57588171	LRP1;MIR1228	0.408941	(-0.4568, 1.2747)	0.354551	1	+++-+-	0	0.463033
cg13038544	chr12	57588198	LRP1;MIR1228	0.152268	(-0.7266, 1.0311)	0.734168	1	+++-+-	0	0.585084
cg01668352	chr12	64482597	SRGAP1	-1.26615	(-2.5118, -0.0205)	0.0463487	1	--+---	0	0.692964
ch.12.1569034F	chr12	77413631		-0.772354	(-5.3286, 3.7839)	0.739706	1	-+----	0	0.773133
cg20640246	chr12	89749718		1.22873	(0.1577, 2.2998)	0.0245475	1	++++++	0	0.89383
cg04961225	chr12	91332479		0.952205	(-0.0488, 1.9532)	0.062256	1	-+++++	37.1846	0.158463
cg21080710	chr12	110207029	MGC14436;MGC14436;C12orf34	-0.61042	(-1.8312, 0.6104)	0.327082	1	----+-	62.7321	0.0197743
cg14555736	chr12	128852982	TMEM132C	-0.0623703	(-0.8859, 0.7611)	0.881992	1	+---++	0	0.891386
cg06882533	chr13	24625581		-0.0586585	(-1.0404, 0.923)	0.906772	1	--+-++	7.49991	0.368431
cg04579966	chr13	24846221	SPATA13;SPATA13	-1.26832	(-2.0288, -0.5079)	0.00107926	0.478113	--+---	0	0.611059
cg10944097	chr13	25691517		1.20889	(-0.1697, 2.5875)	0.0856736	1	++-++-	17.8376	0.297987
cg03234604	chr13	43336307		0.880371	(0.0592, 1.7015)	0.0356124	1	++++++	0	0.601717
cg13237945	chr13	43355739	C13orf30;C13orf30	-0.15924	(-1.0881, 0.7696)	0.736873	1	--+-+-	35.7362	0.168759
cg01001472	chr13	97947958	MBNL2;MBNL2	0.135197	(-0.5536, 0.824)	0.700465	1	--+++-	48.7749	0.0823024
cg20235099	chr13	111288438	CARKD	1.25815	(-0.2011, 2.7174)	0.0910511	1	+++++-	23.3723	0.258425
cg13067221	chr14	23449582	JUB	1.66902	(0.9709, 2.3671)	2.78725e-06	0.00123475	++-+++	0	0.873848
cg07103329	chr14	78265689	ADCK1;ADCK1	0.146426	(-1.3748, 1.6677)	0.850366	1	--+-+-	0	0.558251
cg21834684	chr14	81797427	STON2	0.50903	(-0.339, 1.3571)	0.239427	1	++++-+	10.9261	0.34568
cg01955025	chr14	91091782	TTC7B	1.57712	(0.4186, 2.7356)	0.00762783	1	++++++	0	0.879285
cg26288577	chr14	91580429	C14orf159;C14orf159;C14orf159;C14orf159;C14orf159;C14orf159;C14orf159;C14orf159;C14orf159	0.600666	(-0.3151, 1.5164)	0.198578	1	++-+++	0	0.738612
cg13186286	chr14	91580451	C14orf159;C14orf159;C14orf159;C14orf159;C14orf159;C14orf159;C14orf159;C14orf159;C14orf159	0.196054	(-1.7406, 2.1327)	0.842721	1	+--++-	0	0.752649
cg20902353	chr14	94425114	ASB2	-0.234195	(-1.1532, 0.6848)	0.617441	1	+----+	30.3317	0.207815
cg20566484	chr14	94489832		0.0302781	(-0.8005, 0.861)	0.943053	1	+-+-+-	39.4608	0.142522
cg01181105	chr14	104165277	XRCC3;XRCC3;XRCC3;KLC1;KLC1	-0.665217	(-1.759, 0.4285)	0.233245	1	+-+---	10.0635	0.351468
cg07834322	chr15	25438254	SNORD115-13	0.228764	(-0.2866, 0.7442)	0.384324	1	-++++-	18.7359	0.291636
cg13800209	chr15	37390284	MEIS2;MEIS2;MEIS2;MEIS2;MEIS2;MEIS2;MEIS2	-0.38431	(-1.3868, 0.6182)	0.452431	1	++----	0	0.553959
cg05059480	chr15	40633202	C15orf52	-0.739994	(-1.97, 0.4901)	0.238355	1	----+-	0	0.440376
cg24685109	chr15	43477090	TMEM62;CCNDBP1;CCNDBP1;CCNDBP1;CCNDBP1	0.0152814	(-1.2567, 1.2873)	0.981214	1	--++--	0	0.900808
cg26157579	chr15	65137040	PLEKHO2	-0.341264	(-1.36, 0.6774)	0.511447	1	---+--	0	0.87932
cg09837656	chr15	65149245	PLEKHO2	-0.492754	(-1.4742, 0.4887)	0.325077	1	--+-+-	0	0.790487
cg26843110	chr15	74935742	EDC3;EDC3;EDC3	0.633602	(-0.0829, 1.3501)	0.0830736	1	++-+++	0	0.559012
cg14389122	chr15	74945851	EDC3;EDC3;EDC3	0.254765	(-0.6796, 1.1891)	0.593063	1	++-+-+	46.3377	0.0970496
cg17352215	chr15	90698455		0.299861	(-0.3515, 0.9512)	0.366911	1	+-+++-	0	0.721807
cg15440026	chr15	94022195		-0.114136	(-1.2815, 1.0533)	0.848037	1	-+--+-	3.90147	0.391612
cg20636559	chr15	101253502		0.314824	(-0.4148, 1.0445)	0.397752	1	+-+++-	0	0.48438
cg06219695	chr16	434256	LOC100134368	0.860117	(-0.3589, 2.0791)	0.166675	1	++-++-	33.0345	0.188191
cg04962621	chr16	4714733	MGRN1;MGRN1;MGRN1;MGRN1	0.45866	(-0.5487, 1.466)	0.372167	1	++---+	26.109	0.238576
cg06118584	chr16	11770950	SNN	1.31528	(-0.0403, 2.6709)	0.0572117	1	++-++-	3.08042	0.396795
cg01323840	chr16	12901108		0.191134	(-0.526, 0.9082)	0.601396	1	++++-+	0	0.921768
cg06340161	chr16	46962962	GPT2;GPT2	-0.131944	(-1.1719, 0.908)	0.803615	1	+-++--	60.7545	0.0259377
cg05362860	chr16	50320692	ADCY7	0.245519	(-0.81, 1.301)	0.648467	1	-++--+	0	0.506417
cg06897661	chr16	50322074	ADCY7;ADCY7	-0.882801	(-3.6921, 1.9265)	0.537957	1	-++---	52.2349	0.0630127
cg23580000	chr16	50322156	ADCY7	0.255119	(-0.6204, 1.1306)	0.567922	1	-+--++	70.5967	0.00449057
cg00625110	chr16	53741731	FTO	-0.557845	(-1.4463, 0.3306)	0.218444	1	------	0	0.646798
cg08103706	chr16	56713771		-0.740392	(-1.8037, 0.3229)	0.172343	1	----++	0	0.442864
cg26955845	chr16	57680131	GPR56;GPR56;GPR56;GPR56;GPR56;GPR56;GPR56;GPR56	0.420579	(-0.3012, 1.1424)	0.253443	1	-+-++-	0	0.545464
cg02132946	chr16	65807673		0.678004	(-0.8198, 2.1758)	0.374971	1	-++++-	0	0.448476
cg07867517	chr16	75520165	CHST6	0.633731	(-0.1305, 1.3979)	0.104081	1	++-+++	0	0.967474
cg09862425	chr16	81639791	CMIP;CMIP	1.35565	(-0.3611, 3.0724)	0.121684	1	++--++	0	0.903316
cg26433445	chr16	81764289		-0.544261	(-1.8669, 0.7784)	0.419955	1	++----	18.4984	0.293318
cg10099957	chr16	87869757	SLC7A5	0.326673	(-0.6308, 1.2841)	0.503671	1	+-+-++	0	0.84082
cg26604214	chr17	2907678	RAP1GAP2;RAP1GAP2	-0.198126	(-1.4931, 1.0969)	0.764288	1	+---+-	0	0.445561
cg10950949	chr17	4752739	MINK1;MINK1;MINK1;MINK1	0.672882	(-0.5159, 1.8616)	0.267249	1	+++++-	0	0.899878
cg07168214	chr17	7380112	ZBTB4;ZBTB4	1.95612	(1.0782, 2.834)	1.2589e-05	0.00557694	++++++	61.3586	0.0239524
cg07565956	chr17	7381288	ZBTB4;ZBTB4	1.96768	(0.2912, 3.6442)	0.021427	1	++++++	19.7864	0.28417
cg05451094	chr17	26557385		-0.173155	(-1.0271, 0.6808)	0.691063	1	---++-	0	0.691174
cg18048405	chr17	27333617	SEZ6;SEZ6	0.768228	(-0.2529, 1.7894)	0.140336	1	+--++-	15.1713	0.316647
cg08290013	chr17	27334164	SEZ6;SEZ6	2.00675	(0.7271, 3.2864)	0.00211441	0.936682	+++++-	0	0.763393
cg24177452	chr17	27494295	MYO18A;MYO18A	-0.328687	(-1.3888, 0.7314)	0.543396	1	--+-+-	67.5368	0.00877566
cg07324087	chr17	27948259	CORO6	0.580038	(-0.3104, 1.4705)	0.201692	1	-++-+-	45.0634	0.105087
cg12882572	chr17	35851204	DUSP14	-0.440514	(-2.5747, 1.6936)	0.685799	1	---++-	47.8712	0.0876689
cg06716730	chr17	35851459	DUSP14	1.35022	(0.1885, 2.512)	0.0227314	1	++-++-	0	0.535539
cg17633523	chr17	37841458	PGAP3	-0.159596	(-1.2413, 0.9221)	0.77245	1	-+++--	0	0.872924
cg12648523	chr17	37884314	ERBB2;ERBB2	-0.309333	(-2.0644, 1.4458)	0.729765	1	--++++	0	0.655808
cg23047335	chr17	38075408	GSDMB;GSDMB;GSDMB	-0.151817	(-0.8493, 0.5456)	0.669654	1	--+-+-	0	0.560898
cg13212159	chr17	38075554	GSDMB;GSDMB;GSDMB	0.138847	(-0.5814, 0.8591)	0.705544	1	-++-+-	56.1655	0.0438895
cg01761362	chr17	40051528	ACLY;ACLY	-0.0884755	(-0.7194, 0.5424)	0.783419	1	+---+-	1.39729	0.407294
cg20388732	chr17	40439433	STAT5A	-0.786147	(-1.9283, 0.3561)	0.17734	1	-+--+-	0	0.675047
cg15774391	chr17	40439628	STAT5A;STAT5A	-0.135799	(-1.2991, 1.0275)	0.819028	1	-+--+-	31.4831	0.19944
cg25225655	chr17	55468616	MSI2;MSI2	1.15963	(0.0833, 2.236)	0.0347152	1	++++++	0	0.993313
cg08591265	chr17	56082867	SFRS1;SFRS1	1.20668	(0.2763, 2.137)	0.0110178	1	+++-++	0	0.69336
cg20191066	chr17	56413977		2.26442	(0.7813, 3.7476)	0.00276794	1	++-++-	27.1465	0.231024
cg07086564	chr17	59371804	BCAS3;BCAS3	-0.549606	(-1.3259, 0.2267)	0.165269	1	---+--	0	0.856378
cg07530599	chr17	74275137	QRICH2	0.230914	(-0.701, 1.1628)	0.627211	1	-+--+-	63.4253	0.0178425
cg01419914	chr17	79374691	BAHCC1	-0.643279	(-1.8419, 0.5553)	0.292839	1	+--+--	13.949	0.325096
cg25960854	chr19	1160184	SBNO2	0.256113	(-1.9862, 2.4984)	0.822861	1	--+-++	30.1673	0.209013
cg22018329	chr19	3116716	GNA11	0.080919	(-0.6404, 0.8022)	0.825968	1	-++-+-	66.4584	0.0107678
cg05249937	chr19	15345307	EPHX3	1.09658	(-0.226, 2.4191)	0.104144	1	++-++-	53.7903	0.0550627
cg11255159	chr19	18401021		0.287	(-0.6937, 1.2677)	0.566256	1	--+-++	0	0.64764
cg03597034	chr19	18569006	ELL	0.953168	(-0.7675, 2.6739)	0.277608	1	-++-+-	63.2415	0.0183432
cg12150039	chr19	35490532	GRAMD1A;GRAMD1A	-1.34572	(-2.9462, 0.2547)	0.09935	1	----+-	0	0.804943
cg05234415	chr19	38743744	PPP1R14A	0.0178138	(-1.1475, 1.1831)	0.976097	1	----+-	0	0.642724
cg03313447	chr19	41829042	CCDC97	1.02166	(-0.5622, 2.6055)	0.206131	1	-+++-+	60.1548	0.0279973
cg26140182	chr19	43530536	PSG11;PSG11;PSG11;PSG11;PSG11;PSG11	0.185815	(-0.5435, 0.9151)	0.617524	1	-++++-	76.4364	0.000736344
cg00698688	chr19	49055432	SULT2B1;SULT2B1	-0.181237	(-0.8527, 0.4902)	0.596765	1	-++-+-	27.0754	0.231542
cg07543967	chr19	49055443	SULT2B1;SULT2B1	0.114858	(-0.7949, 1.0246)	0.804556	1	+++-+-	33.4907	0.184893
cg10378927	chr19	52777016	ZNF766	1.06883	(-0.5031, 2.6407)	0.18263	1	+-+-++	0	0.50919
cg06301496	chr20	23350364	GZF1	0.704403	(-0.1963, 1.6051)	0.125302	1	+++++-	0	0.714455
cg15488794	chr20	30262899	BCL2L1;BCL2L1	-1.24273	(-2.2648, -0.2207)	0.0171653	1	------	11.2318	0.34362
cg19554235	chr20	43159912	PKIG;PKIG;PKIG	0.0547987	(-0.5803, 0.6899)	0.865711	1	-++-+-	63.2573	0.0182997
cg18678231	chr20	43159945	PKIG;PKIG;PKIG	0.174523	(-0.5865, 0.9356)	0.653107	1	-++-+-	41.232	0.130371
cg03082779	chr20	45947025	ZMYND8;LOC100131496;ZMYND8;ZMYND8	1.56355	(0.2919, 2.8352)	0.0159581	1	+++++-	0	0.666388
cg02341503	chr20	45947123	ZMYND8;LOC100131496;ZMYND8;ZMYND8	2.24095	(0.9042, 3.5777)	0.00101718	0.45061	++++++	0	0.877824
cg18551353	chr20	49454326	BCAS4;BCAS4;BCAS4	-0.881474	(-1.8935, 0.1305)	0.0877899	1	-+-+--	12.4584	0.335304
cg07781736	chr20	55839008	BMP7	0.593314	(-0.5261, 1.7128)	0.298903	1	++-+++	0	0.557085
cg14288673	chr21	19258040	NCRNA00157	0.512487	(-0.5708, 1.5958)	0.353808	1	++-+-+	0	0.990792
cg23537820	chr21	32627192	TIAM1	-0.797641	(-2.0876, 0.4923)	0.22554	1	--++--	51.9172	0.0646942
cg05306310	chr21	43186286	RIPK4	0.245351	(-0.766, 1.2567)	0.634427	1	++-+--	5.23912	0.383083
cg12409874	chr21	43938777	SLC37A1	-2.04416	(-4.463, 0.3747)	0.0976452	1	--+---	0	0.927749
cg23095729	chr22	20019674	C22orf25;MIR185	-0.0326749	(-1.1068, 1.0414)	0.952455	1	++----	15.2926	0.315805
cg00390484	chr22	20019695	C22orf25;MIR185	-0.116209	(-1.0637, 0.8313)	0.810038	1	-+--+-	21.2713	0.273554
cg27601574	chr22	31498863	SMTN;SMTN;SMTN	-0.460128	(-1.4467, 0.5265)	0.360681	1	-++++-	46.3701	0.0968484
cg09290175	chr22	39688265		0.216129	(-0.5088, 0.941)	0.558987	1	-+-++-	0	0.791506
cg20496314	chr22	39759864	SYNGR1;SYNGR1;SYNGR1	-0.313874	(-1.105, 0.4773)	0.436813	1	-+--+-	48.3632	0.0847317
cg17194270	chr22	39759992	SYNGR1;SYNGR1;SYNGR1	0.149722	(-0.5214, 0.8209)	0.661937	1	--+-+-	68.726	0.00687915
cg06397161	chr22	39760059	SYNGR1;SYNGR1;SYNGR1	0.0527993	(-0.6812, 0.7868)	0.88788	1	+---+-	66.979	0.00977309
cg10380643	chr1	1356764	LOC441869;LOC441869	0.440771	(-1.59, 2.4715)	0.67054	1	-++++-	0	0.723733
cg15823872	chr1	1357361	LOC441869;LOC441869	1.60319	(0.2993, 2.9071)	0.0159606	1	+++++-	0	0.498121
cg12126344	chr1	12207564		0.411393	(-0.7776, 1.6004)	0.497685	1	-+--+-	0	0.511863
cg23097499	chr1	12225569	TNFRSF1B	-0.133819	(-1.0109, 0.7433)	0.764923	1	-+--+-	0	0.785209
cg15622556	chr1	12251820	TNFRSF1B	0.915595	(-0.3438, 2.175)	0.15418	1	+-+++-	40.0829	0.138226
cg06740893	chr1	12251869	TNFRSF1B	0.648926	(-0.6038, 1.9016)	0.309964	1	+-+++-	0	0.469071
cg00759987	chr1	27109220		-1.03742	(-1.9112, -0.1637)	0.019961	1	-+--+-	71.9759	0.00315137
cg04427651	chr1	27152694	ZDHHC18	-0.541462	(-1.885, 0.802)	0.429577	1	-++++-	29.5356	0.213614
cg27531366	chr1	27627058	WDTC1	-1.52797	(-3.1995, 0.1435)	0.0731882	1	-----+	0	0.986901
cg10433918	chr1	31478730	PUM1;PUM1	0.694564	(-0.3596, 1.7488)	0.196589	1	++-+-+	34.0188	0.181083
cg10530055	chr1	32041605	TINAGL1	0.414693	(-1.0951, 1.9245)	0.590346	1	-++++-	17.4647	0.300615
cg13423759	chr1	37937403		-0.203586	(-0.8224, 0.4153)	0.519079	1	-++-+-	0.924752	0.410211
cg01869896	chr1	40420299	MFSD2A;MFSD2A	0.575708	(-0.1798, 1.3312)	0.135305	1	+++++-	16.0096	0.310813
cg11576166	chr1	53984743	GLIS1	1.51789	(0.665, 2.3708)	0.000486284	0.215424	++++++	17.6888	0.299036
cg18966152	chr1	86077581		0.773687	(-0.8912, 2.4386)	0.362389	1	+-+++-	0	0.790578
cg00779167	chr1	109753001		1.11457	(0.0013, 2.2279)	0.0497396	1	+++++-	38.0218	0.152562
cg11131599	chr1	204224211	PLEKHA6	1.0576	(0.1473, 1.9679)	0.0227808	1	+++++-	0	0.652536
cg06047655	chr2	43567990	THADA;THADA	-0.37559	(-1.9469, 1.1957)	0.639425	1	--++-+	34.7409	0.175888
cg01987702	chr2	74264707		-0.232707	(-0.7247, 0.2592)	0.353869	1	------	0	0.931636
cg02102456	chr2	100824336		-0.66949	(-1.3521, 0.0131)	0.0545703	1	-+--+-	0	0.436435
cg16928382	chr2	102763453		-1.0624	(-2.3389, 0.2141)	0.102831	1	+-+---	0	0.667382
cg04809904	chr2	219231526	C2orf62	-0.677484	(-1.8828, 0.5279)	0.270621	1	--+++-	0	0.898205
cg12852187	chr2	231903372	C2orf72	-0.747079	(-1.9888, 0.4947)	0.238327	1	--+--+	0	0.614734
cg02810692	chr3	54962954	LRTM1;CACNA2D3	-1.52464	(-4.1203, 1.071)	0.249629	1	--+---	0	0.824369
cg03278639	chr3	128134845		0.460712	(-0.2587, 1.1801)	0.209401	1	+++-+-	56.6185	0.0418984
cg04365699	chr3	177320997		-0.26145	(-1.0271, 0.5042)	0.503347	1	----++	0	0.799164
cg15224741	chr3	185207736	TMEM41A	1.22133	(-0.0075, 2.4502)	0.0514237	1	++-++-	0	0.522687
cg17055207	chr4	8412736	ACOX3;ACOX3	1.25829	(0.2691, 2.2475)	0.012663	1	++-+++	0	0.714417
cg08760493	chr4	109994039	COL25A1;COL25A1	-0.437803	(-1.3316, 0.456)	0.337046	1	-+--+-	41.5696	0.128084
cg03376062	chr4	186071253	SLC25A4	0.0788667	(-0.7852, 0.943)	0.858028	1	-++-+-	0	0.953657
cg19050152	chr5	1828311		0.840764	(-0.6053, 2.2868)	0.254462	1	++-++-	0	0.839129
cg24718756	chr5	126308095	43893	-0.858122	(-1.5189, -0.1973)	0.0109203	1	-++---	15.2599	0.316032
cg03565280	chr5	167755242	WWC1;WWC1;WWC1	-0.537097	(-1.3691, 0.2949)	0.20576	1	+--+--	27.6697	0.227212
cg16199280	chr6	10405499	TFAP2A;TFAP2A;TFAP2A	0.94321	(-0.1368, 2.0232)	0.0869596	1	++-+++	33.5273	0.184628
cg00180930	chr6	31746832	VARS	1.53093	(-0.1712, 3.2331)	0.0779373	1	++-++-	0	0.464143
cg15587041	chr6	45593659		0.108295	(-1.5926, 1.8092)	0.90069	1	+++---	39.6659	0.141102
cg24363858	chr6	138752062	NHSL1;NHSL1	1.36463	(0.1701, 2.5592)	0.0251564	1	++-+++	12.5308	0.334811
cg14533737	chr6	157455836	ARID1B;ARID1B;ARID1B	0.25062	(-0.6473, 1.1485)	0.584331	1	++++--	12.1965	0.337085
cg05618595	chr7	7874409		-0.505859	(-1.473, 0.4613)	0.305303	1	---+--	0	0.924851
cg16688582	chr7	28386631	CREB5	-0.313989	(-0.851, 0.223)	0.251772	1	----+-	19.1634	0.288602
cg03187713	chr7	51330698	COBL	0.889759	(-2.4298, 4.2093)	0.599346	1	--+-+-	17.1048	0.303146
cg14051770	chr7	76054572	ZP3;ZP3	0.529883	(-0.1187, 1.1785)	0.109339	1	-++++-	60.5694	0.0265641
cg02005755	chr7	135412849	SLC13A4;SLC13A4	0.995058	(0.0507, 1.9394)	0.0388997	1	++++++	0	0.490464
cg20242392	chr7	137439258	DGKI	2.04626	(0.1868, 3.9057)	0.0310144	1	+++++-	0	0.831303
cg22843129	chr8	669177	ERICH1	-0.830374	(-1.8546, 0.1938)	0.112047	1	-+--+-	59.124	0.0317421
cg00476430	chr8	81947741	PAG1	0.130358	(-0.6081, 0.8688)	0.729349	1	-++--+	14.0698	0.324264
cg18123581	chr8	90772386	RIPK2	-0.169863	(-0.9357, 0.5959)	0.663754	1	+?-+?-	5.0551	0.367648
cg10090414	chr8	142309652		-0.690937	(-1.3002, -0.0817)	0.0262363	1	------	0	0.504888
cg00045753	chr9	123630545	PHF19	-0.456186	(-1.2024, 0.29)	0.230856	1	+-----	24.503	0.25024
cg06338697	chr10	34587539	PARD3	0.134788	(-1.1001, 1.3697)	0.8306	1	+--+-+	8.82545	0.359705
cg08402381	chr10	34587560	PARD3	2.26143	(-1.4158, 5.9386)	0.22807	1	++-+-+	19.3061	0.287588
cg11637084	chr10	52170429	SGMS1	-0.226403	(-0.9466, 0.4938)	0.537808	1	+++---	0	0.811659
cg11024506	chr10	62668850	RHOBTB1;RHOBTB1;RHOBTB1;RHOBTB1	1.24316	(0.1292, 2.3571)	0.0287186	1	++++++	0	0.772376
cg24119674	chr10	79648146	DLG5	0.312871	(-1.151, 1.7767)	0.675279	1	++++--	60.7391	0.0259893
cg27642528	chr10	88814651	GLUD1	0.628703	(-0.82, 2.0774)	0.394991	1	-++-+-	50.3118	0.0734768
cg15821892	chr10	98271544	TLL2	0.203877	(-0.6294, 1.0371)	0.631541	1	---++-	13.5164	0.328069
cg15205441	chr10	126782357	CTBP2;CTBP2	-0.613622	(-1.2899, 0.0627)	0.0753402	1	-+----	31.6565	0.19818
cg23707540	chr10	126836038	CTBP2;CTBP2	-0.390148	(-1.0137, 0.2334)	0.220043	1	---+--	0	0.7023
cg05525648	chr10	127705143	ADAM12	1.75786	(0.4236, 3.0921)	0.00981586	1	+++++-	10.3291	0.34969
cg22267234	chr11	9087524	SCUBE2;SCUBE2	-0.455311	(-1.3897, 0.4791)	0.339542	1	----+-	52.6405	0.0608934
cg07636225	chr11	63466987	RTN3;RTN3;RTN3;RTN3	0.335199	(-0.4803, 1.1507)	0.420468	1	-++-+-	43.0161	0.118407
cg15102749	chr11	66510893	C11orf80	0.0704417	(-0.9484, 1.0892)	0.892204	1	-++-+-	26.711	0.234194
cg24496021	chr11	72662461	FCHSD2	-0.520497	(-1.2616, 0.2206)	0.168674	1	+-----	56.425	0.0427434
cg15433043	chr11	76884243	MYO7A;MYO7A;MYO7A	0.859421	(-0.012, 1.7308)	0.0532336	1	-++++-	24.1321	0.252927
cg18805734	chr12	31453901	FAM60A;FAM60A;FAM60A	-0.100521	(-1.0267, 0.8257)	0.831549	1	-+--+-	60.6031	0.0264492
cg05169499	chr12	52673946		0.603235	(-0.3042, 1.5107)	0.192604	1	-++++-	20.9112	0.276135
cg03668470	chr12	57588180	LRP1;MIR1228	0.642472	(-0.4823, 1.7672)	0.262908	1	-++-+-	0	0.645122
cg07124859	chr12	57588219	LRP1;MIR1228	0.221453	(-0.609, 1.0519)	0.601207	1	++--+-	0	0.824221
cg21702971	chr12	57588243	LRP1;MIR1228	0.702345	(-0.8447, 2.2494)	0.373579	1	-++++-	0	0.44119
cg20722088	chr12	89742886	DUSP6;DUSP6	1.10223	(0.2591, 1.9454)	0.0104033	1	++-+++	0	0.971698
cg19987800	chr13	43181173	TNFSF11;TNFSF11	-1.62605	(-2.9887, -0.2634)	0.0193451	1	---+--	0	0.887541
cg08787791	chr13	43355737	C13orf30;C13orf30	-0.374659	(-1.4536, 0.7042)	0.496111	1	---++-	15.4784	0.314514
cg17091793	chr13	49684397	FNDC3A;FNDC3A	1.18254	(-0.2567, 2.6218)	0.10731	1	-+++++	0	0.451682
cg18899667	chr14	52174876	FRMD6;FRMD6	0.389914	(-0.582, 1.3619)	0.431708	1	-+++++	3.56157	0.393763
cg10279360	chr14	62017453	PRKCH	-0.987463	(-2.3763, 0.4013)	0.163448	1	------	0	0.664543
cg22855021	chr14	81610812	TSHR	-0.0766779	(-0.9901, 0.8367)	0.869309	1	+-+---	0	0.920491
cg04514469	chr14	95942666	C14orf49	1.47129	(-0.13, 3.0726)	0.0717278	1	+++++-	52.7001	0.0605849
cg16162970	chr14	105779952	PACS2;PACS2	-0.480601	(-2.5631, 1.6019)	0.651044	1	+-+---	0	0.786276
cg23160522	chr15	75015787	CYP1A1	0.422881	(-0.2316, 1.0773)	0.205338	1	+-+++-	3.27615	0.395564
cg23680900	chr15	75017924	CYP1A1	1.62657	(-0.595, 3.8482)	0.151283	1	+-++--	36.3747	0.164208
cg01312837	chr16	3923772	CREBBP;CREBBP	-0.804178	(-1.6665, 0.0581)	0.0675697	1	-+----	0	0.767968
cg01156249	chr16	4714794	MGRN1;MGRN1;MGRN1;MGRN1	0.537167	(-0.1457, 1.22)	0.123117	1	++-+++	0	0.784556
cg06946797	chr16	11422409		0.813886	(-0.205, 1.8328)	0.117437	1	++++-+	0	0.815131
cg08776942	chr16	11729131		0.499976	(-0.1639, 1.1639)	0.139939	1	+++-+-	0	0.559603
cg03927470	chr16	14030552	ERCC4	-0.385096	(-0.9736, 0.2034)	0.199622	1	--+---	0	0.622596
cg08047629	chr16	30125047	GDPD3;LOC100271831	0.80493	(-0.1244, 1.7342)	0.0895681	1	++++++	0	0.701731
cg01719268	chr16	50244074	PAPD5;PAPD5	1.83219	(0.0308, 3.6336)	0.046208	1	+++++-	0	0.906386
cg06823060	chr16	81616874	CMIP;CMIP	0.312014	(-0.5759, 1.2)	0.491004	1	-++++-	26.9041	0.232789
cg06932713	chr17	910196	ABR;ABR;ABR	-0.0123884	(-1.1302, 1.1054)	0.98267	1	++--+-	0	0.496482
cg15095917	chr17	7482694	CD68;CD68	1.84817	(0.6543, 3.0421)	0.0024129	1	++++++	0	0.855675
cg12729800	chr17	26206844	C17orf108	0.140152	(-0.5305, 0.8108)	0.682091	1	-++-+-	41.7278	0.127016
cg13893427	chr17	40710960		0.399648	(-0.2627, 1.062)	0.236966	1	+-+-+-	0	0.460474
cg17707493	chr17	42222405	C17orf53;C17orf53	-1.59397	(-4.0927, 0.9048)	0.211197	1	--+--+	0	0.670576
cg25821783	chr17	63746944	CCDC46;CCDC46	-0.141973	(-0.8228, 0.5389)	0.682771	1	+?+---	0	0.474955
cg23791626	chr17	65542892	PITPNC1;PITPNC1	-0.69009	(-1.5377, 0.1575)	0.110543	1	-+--+-	56.2165	0.0436628
cg09186101	chr17	80197062	SLC16A3;SLC16A3;SLC16A3	1.53213	(0.3086, 2.7556)	0.0141123	1	+++++-	62.1117	0.0216036
cg09773897	chr19	3364892	NFIC	-0.400049	(-1.4553, 0.6552)	0.457464	1	---+--	0	0.866011
cg11628021	chr19	17491382		0.0370459	(-1.0239, 1.098)	0.945437	1	----+-	58.4176	0.034456
cg04775890	chr19	19586046	GATAD2A	0.783752	(-0.4941, 2.0616)	0.229305	1	-+-++-	47.8269	0.0879348
cg24062310	chr19	41289994	RAB4B	0.301653	(-0.2836, 0.8869)	0.312387	1	+++-++	0	0.474897
cg23097961	chr19	49055412	SULT2B1	-0.00876393	(-1.151, 1.1335)	0.988002	1	-++-+-	35.1027	0.173292
cg20289911	chr20	816362	FAM110A;FAM110A	0.171782	(-1.0959, 1.4395)	0.790552	1	-++-+-	51.0013	0.0696481
cg15228451	chr20	34649125		-0.339351	(-1.0131, 0.3344)	0.323571	1	-+-+-+	0	0.607
cg27581644	chr20	42213729	SGK2;SGK2	0.333107	(-0.3875, 1.0537)	0.36493	1	-++-++	31.6472	0.198248
cg06564500	chr22	19892663	TXNRD2	1.134	(0.032, 2.236)	0.0437032	1	+++++-	22.044	0.268003
cg18852857	chr22	26118876	ADRBK2	-1.34697	(-2.4085, -0.2854)	0.0128865	1	----+-	6.6654	0.373873
cg24424889	chr22	39494175	APOBEC3H;APOBEC3H;APOBEC3H;APOBEC3H	0.703861	(0.0594, 1.3483)	0.0322921	1	++++++	0	0.975682
cg01959435	chr22	39759957	SYNGR1;SYNGR1;SYNGR1	-0.174183	(-1.2924, 0.944)	0.760133	1	----+-	21.4303	0.272413
cg02524834	chr6	41934765	CCND3;CCND3	0.561133	(-0.3595, 1.4817)	0.23222	1	?+++-+	10.9425	0.343559
