# Supplementary material for: Placental DNA methylation signatures of maternal smoking during pregnancy and potential impacts on fetal growth
Source: Nat Commun. 2021 Aug 24;12:5095. doi: 10.1038/s41467-021-24558-y (PMC8384884; doi:10.1038/s41467-021-24558-y)
Supplement: Supplementary file 3 — Supplementary Data 1-23 [file 41467_2021_24558_MOESM3_ESM.zip › Supplementary Data/SuppData23_Cord_Plac_Comp.xlsx]

## Sheet: SD23
Supplementary Data 23: CpGs that were associated with MSDP in the prior cord blood analysis and associated with any MSDP and sustained MSDP in placenta at a more relaxed significance threshold (FDR < 5%), with the same direction of effect for all models across all tissues; Chr. = chromosome, Pos. = genomic position, FDR = False Discovery Rate.
Annotations				Cord Blood (Sustained MSDP)			Cord Blood (Sustained MSDP, cell-mix adjusted)			Cord Blood (Any MSDP)			Placenta (Sustained MSDP)			Placenta (Any MSDP)
CpG	Chr	Pos	Gene	Beta	FDR	Direction	Beta	FDR	Direction	Beta	FDR	Direction	Beta	FDR	Direction	Beta	FDR	Direction
cg14795268	1	1341852	MRPL20	-0.005	0.017	-----++--	-0.005	0.0444	-----++--	-0.004	0.0384	--+-----+----	-0.00364083	0.0408974	---	-0.00286565	0.0188063	--+----
cg19694465	1	6267579	RNF207	0.011	0.000437	-++++++++	0.011	0.00073	-++++++++	0.008	0.00219	---++++++++++	0.00438958	0.0157768	++-	0.00250809	0.0437319	-++++++
cg06972019	1	8937448	ENO1	-0.005	0.0018	----+----	-0.004	0.00564	----+----	-0.003	0.0509	-+---+++-+---	-0.0205256	0.00587986	---	-0.0144704	0.00397714	+-----+
cg25189904	1	68299493	GNG12	-0.024	1.94e-28	---------	-0.024	8.81e-30	---------	-0.016	2.59e-21	-+---?-------	-0.0189293	4.44338e-06	---	-0.014155	6.23379e-05	-------
cg10324998	1	92338262	TGFBR3	-0.006	0.00342	---------	-0.003	0.112	---------	-0.005	0.00692	-------------	-0.020809	0.000272914	---	-0.0106516	0.0115357	------+
cg13429095	1	206913187		-0.008	0.0305	----+----	-0.005	0.028	-+-------	-0.006	0.0726	-------+----+	-0.0234602	0.00102964	---	-0.0137835	0.00578524	-------
cg16517298	1	230413174	GALNT2	-0.023	1.35e-09	---------	-0.022	2.01e-14	---------	-0.016	4.21e-07	-+----------+	-0.0223741	0.0321688	---	-0.0184245	0.00427093	------+
cg16248798	1	247271246		0.008	0.0447	-+-+++++-	0.007	0.0559	---+++++-	0.008	0.00447	-+?-+?+++++--	0.0220936	0.0491394	+++	0.0159581	0.0290023	++-++++
cg06627617	2	9471179	ASAP2	0.007	0.0284	+++++++++	0.007	0.0237	+++-+++++	0.005	0.126	+-+++?+++++++	0.0143517	0.0128959	+++	0.0105658	0.00213052	-++++++
cg11245806	2	20252225	LAPTM4A	0.008	0.00751	+-+-+++++	0.006	0.0664	+-+-++-++	0.005	0.0472	+-+++++++++-+	0.0248716	0.0291258	+++	0.0158916	0.0417073	+++++-+
cg21992501	2	32872637	TTC27	0.003	0.0239	++++++++-	0.002	0.112	+-+-++++-	0.002	0.158	+++-+++++++-+	0.0726363	6.64211e-10	+++	0.0453336	3.42601e-06	++++-++
cg23838231	2	38306612		0.01	7.84e-06	++++++-++	0.011	1.47e-08	+++++++++	0.005	0.047	++?-+++++-+--	0.00957671	0.0428101	+++	0.00689054	0.0227609	+++-+++
cg18107006	2	38831166	HNRPLL	0.014	0.0285	+++++++--	0.002	0.812	+-+++-+-+	0.009	0.136	++?+++++-+-+-	0.0106389	0.0247504	+++	0.00674721	0.0410902	+++-+++
cg10184289	2	64870490	SERTAD2	-0.007	0.00221	----+---+	-0.006	0.0168	----+---+	-0.004	0.047	-+---?-+-+-++	-0.0236827	0.00504508	--+	-0.0144806	0.0093878	-------
cg12055515	2	66735203	MEIS1	-0.009	0.00125	-----++--	-0.011	5.02e-06	---------	-0.005	0.125	-+------++--+	-0.0139715	0.0291034	---	-0.0112142	0.0122196	------+
cg15408734	2	70369140		-0.004	0.00591	---------	-0.004	0.0148	---------	-0.002	0.0945	-+-------+---	-0.0135539	0.0219279	---	-0.00896527	0.0169608	-----+-
cg00534380	2	101766586	TBC1D8	-0.005	0.00929	-+-------	-0.005	0.013	-+-------	-0.004	0.0229	-----?+------	-0.0578071	5.30169e-16	---	-0.0425976	4.39157e-14	-------
cg01396774	2	218299024	DIRC3	-0.005	0.0122	--------+	-0.003	0.143	+-----+--	-0.003	0.152	-+---?-----++	-0.0248333	0.000145659	---	-0.0168135	9.11785e-05	------+
cg19149789	2	234225955	SAG	0.006	0.00966	++?++++++	0.004	0.124	+-?++++++	0.003	0.224	++?+?+++-++--	0.0144806	0.00786369	+++	0.00908196	0.0343912	+++-+++
cg27246744	3	31746590	OSBPL10	0.006	0.016	+-+++++++	0.004	0.204	+-+++++++	0.005	0.00969	+++++++++++++	0.0240197	0.00650548	+++	0.0200932	0.000244591	+++++++
cg18599081	3	46448084	CCRL2	0.009	0.00288	-++++++++	0.004	0.0996	--+++++++	0.008	0.00108	-++++++++++++	0.0156851	0.0122681	++-	0.0108853	0.00648445	+++++-+
cg01022780	3	48598236		0.003	0.00246	++-++++++	0.002	0.0626	++--+++-+	0.002	0.102	++++-+++++-+-	0.0128146	0.0488114	++-	0.0113174	0.00613084	++++-++
cg22177868	3	64667730	ADAMTS9	-0.008	0.00846	--------+	-0.009	0.0026	--------+	-0.006	0.00907	+----+-----+-	-0.0182751	0.0128179	---	-0.0130246	0.00940572	------+
cg25705519	3	159557552	SCHIP1	0.012	0.000425	+++++++++	0.012	0.00206	+++++++++	0.009	0.00237	+?+++++++++++	0.0141534	0.04574	+++	0.0114577	0.00774734	-++++++
cg27446137	4	77723198		0.018	1.74e-06	+++++++++	0.017	4.68e-06	+++++++++	0.012	0.000216	++-+-+++++++-	0.0166186	0.0399168	+++	0.01129	0.0407634	+++-+++
cg17512133	4	77973813	CCNI	0.002	0.0205	++-+++++-	0.001	0.261	+++-++-+-	0.001	0.0552	++++-++++++-+	0.0252952	0.0120378	+++	0.0162257	0.0236299	++++-+-
cg12793610	4	154125637	TRIM2	0.009	0.00846	+++++++++	0.007	0.0291	++++-++++	0.008	0.00228	+--++?+++++--	0.0194074	0.0319577	+++	0.0149396	0.0029306	+++++-+
cg21161138	5	399360	AHRR	-0.022	5.18e-50	---------	-0.021	2.05e-54	---------	-0.014	4.85e-37	-+-----------	-0.0233672	0.000232893	---	-0.0160122	0.000453754	-----+-
cg14746276	5	95171699		0.008	0.0464	++++++-++	0.004	0.0919	+-++++-++	0.006	0.097	++++++++++++-	0.0104666	0.0398087	+++	0.00923124	0.00743981	+++++++
cg14258501	6	31680228	LY6G6E	0.006	0.0237	++++++-++	0.006	0.0338	--++++-++	0.006	0.01	+++++++++-+++	0.00231111	0.0131251	+++	0.00155738	0.0399101	-++-+++
cg21091547	6	36645500	CDKN1A	-0.005	0.00474	+--------	-0.005	0.00226	+--+-----	-0.002	0.349	++?-----+---+	-0.0223663	0.00774789	---	-0.0151232	0.00623694	---+--+
cg19042287	6	108499426	NR2E1	0.008	0.0166	++-++++++	0.007	0.0783	++-++++++	0.005	0.149	++++--+++-+-+	0.00988954	0.040724	+++	0.0045293	0.0259767	-++++++
cg12285640	6	140001095		0.01	0.0215	+-++++++-	0.006	0.0328	+-++++-++	0.007	0.0875	+++-+?++-++-+	0.0125597	0.00104185	+++	0.00945899	0.00265174	+++++++
cg21597811	8	123687197		0.008	0.0284	++++++++-	0.004	0.121	++++++-++	0.006	0.0758	+++++?+++++--	0.00898628	0.0053309	+++	0.00532893	0.0219085	+++-++-
cg25247520	8	128808017	MIR1204;PVT1	-0.005	0.0416	--------+	-0.003	0.199	++------+	-0.004	0.107	++---------+-	-0.0330702	3.82859e-06	---	-0.0232302	4.66394e-06	------+
cg13572911	9	32383291	ACO1	0.003	0.0487	+++++++-+	0.002	0.105	+++++++-+	0.002	0.0552	+++++-++++-+-	0.00823381	0.0496051	+++	0.00436209	0.0121579	-+++++-
cg13792694	9	97865232	FANCC	-0.002	0.0319	---------	-0.002	0.0503	---------	-0.001	0.144	-+---------+-	-0.0204125	0.00866065	---	-0.0172547	0.000522994	------+
cg17679427	10	35480749	CREM	0.01	0.0206	++++++++-	0.003	0.497	+---++++-	0.007	0.0378	+-+++?+++++-+	0.0166426	0.00817557	+++	0.00852153	0.0309771	-++--++
cg12886731	10	71074462	HK1	0.005	0.0405	+-?+++++-	0.004	0.119	+-?+++++-	0.003	0.342	++?+?++++-+-+	0.00676146	0.0410061	+++	0.00528002	0.0087812	+++++++
cg16704246	10	112594670	RBM20	-0.008	0.000354	-----+---	-0.006	0.000147	-----+---	-0.006	0.00777	--------+---+	-0.023025	1.89926e-06	---	-0.017117	2.16252e-07	-------
cg14351425	10	120968739	GRK5	0.007	0.000538	+-+-+++++	0.008	4.17e-05	+++-+++++	0.006	0.000536	++--+?+++++++	0.0366422	2.34864e-05	+++	0.0271328	4.16128e-05	+++++++
cg15172739	11	62621258	SNORD30;SNORD22;SNORD31;SNHG1	-0.006	0.0179	---------	-0.004	0.0697	---------	-0.003	0.209	-+------+---+	-0.018455	0.0375635	---	-0.0124041	0.0353609	------+
cg03229682	11	66724428	PC	0.008	0.00806	+++++++++	0.005	0.0937	+++++-+++	0.006	0.0274	++?+++++++++-	0.0237986	0.0406559	+++	0.0192287	0.00397714	+++++++
cg09127759	11	125811660		0.005	0.0256	-++++++++	0.004	0.0784	-++++++++	0.004	0.00599	+++++-+++++--	0.0114554	0.0334373	+++	0.00768274	0.0443011	-++-+++
cg17828445	12	58150842	MARCH9	-0.004	0.0261	-----++--	-0.003	0.128	++---++--	-0.003	0.0314	-----?--+----	-0.0144108	0.0125348	---	-0.00857445	0.0187172	+-----+
cg00091483	12	118574757	PEBP1	-0.003	0.0222	---------	-0.003	0.093	----?----	-0.003	0.0159	-+-------+---	-0.0237134	0.000306843	---	-0.015933	0.00150028	-------
cg15893360	12	120700361	PXN;PXN	-0.011	1.9e-05	--?-----+	-0.009	0.000202	--?-----+	-0.007	0.00475	-+?-?-------+	-0.0217666	0.00634195	---	-0.013263	0.0172838	------+
cg13382100	12	132414849	PUS1	-0.003	0.000827	-+-------	-0.002	0.0128	-+-------	-0.002	0.0341	-+++-------+-	-0.0127746	0.0055819	---	-0.00945232	0.00230899	------+
cg13237945	13	43355739	C13orf30	0.006	0.0168	++++++-++	0.004	0.0854	+-++++-++	0.004	0.0804	-++++?-++-+++	0.0349987	3.05455e-07	+++	0.0203864	1.97803e-05	++++++-
cg03048432	14	51290751	NIN	0.011	0.00019	++-++++++	0.01	0.000222	-+-++++++	0.01	2.2e-05	++++-++++++++	0.0135895	0.00843784	+++	0.0058257	0.0364833	+++-+++
cg16231923	15	73923634	NPTN	0.011	0.000333	+++++++++	0.012	3.7e-05	++++++++-	0.01	2.77e-05	+++++-+++-+++	0.016489	0.0418569	++-	0.0128132	0.0168945	-++-+-+
cg10343364	16	3559568	CLUAP1	-0.006	0.0349	---------	-0.005	0.0702	---------	-0.005	0.0764	-+---?-------	-0.011135	0.0263324	---	-0.00820544	0.0259869	+--+-+?
cg00547530	16	3559687	CLUAP1	-0.004	0.00469	---------	-0.002	0.148	---------	-0.003	0.089	-+?------+---	-0.0103174	0.0163118	---	-0.00715055	0.0254377	---+--+
cg08683263	16	30078162	ALDOA	-0.006	0.0121	---------	-0.007	2.26e-05	---------	-0.004	0.0582	-+?-----++---	-0.00753713	0.027976	---	-0.00451947	0.0445513	---+---
cg00625110	16	53741731	FTO	0.013	0.0155	+++++++++	0.006	0.191	+++++-+++	0.008	0.104	++?+++++++++-	0.0237982	3.68024e-06	+++	0.0175175	2.4508e-05	+++++++
cg03669394	16	75685254	TERF2IP	0.011	0.0345	+++++-+++	0.005	0.257	+-+++-+-+	0.007	0.148	++?+++++-+++-	0.0117613	0.0233825	+++	0.00739775	0.0310451	+++-+++
cg07565956	17	7381288	ZBTB4	-0.006	5.62e-07	---------	-0.006	9.33e-08	---------	-0.005	1.87e-07	-+-----------	-0.0211465	8.03602e-09	---	-0.014302	4.2547e-08	-------
cg17364949	17	7383474	AMAC1L3;ZBTB4	-0.007	0.000148	---------	-0.006	0.000602	---------	-0.004	0.0465	-+------++---	-0.00708805	0.00846031	---	-0.0046161	0.0108704	----+--
cg22622440	17	18088359	ALKBH5	-0.004	0.0162	--------+	-0.004	0.0487	--------+	-0.003	0.152	-+-------+-+-	-0.0201832	0.0230388	---	-0.0127309	0.0257697	+-----+
cg19539667	17	43339831	LOC100133991;C17orf46	-0.004	0.0416	-+------+	-0.003	0.264	-+-----+-	-0.002	0.265	-++--+--+-+--	-0.0164259	0.0173661	---	-0.0137838	0.000674305	-------
cg13241751	17	49009658		0.005	0.0424	++++++-++	0.003	0.227	++++++-++	0.004	0.0468	+++++++++++++	0.0104495	0.0202756	++-	0.00552368	0.0420488	++++-++
cg08591265	17	56082867	SFRS1	-0.008	0.0135	---------	-0.006	0.0469	---------	-0.005	0.0528	-++----------	-0.026769	6.95859e-05	---	-0.0202211	1.7179e-05	-------
cg09186101	17	80197062	SLC16A3	-0.006	0.0316	---------	-0.007	0.00475	---------	-0.004	0.0734	-+-------+-+-	-0.0226653	2.92678e-05	---	-0.015382	0.000245365	-------
cg23289456	20	749620	C20orf54	-0.005	0.0188	+----+---	-0.005	0.00856	---------	-0.003	0.252	++?-----+----	-0.0186391	0.0136098	---	-0.0147191	0.00254273	-------
cg16547579	20	4954333	SLC23A2	-0.013	4.68e-07	---------	-0.011	6.56e-07	---+-----	-0.008	0.000176	-+---?-------	-0.0427973	0.00421781	---	-0.0283275	0.0138157	+-----+
cg04420889	20	42187103	SGK2	0.008	0.0352	++++++-++	0.005	0.186	+-++++-++	0.005	0.192	++++++++-+++-	0.026964	0.000844311	+++	0.0179247	0.00588729	-+++++-
cg04078896	20	62338273	ZGPAT;ARFRP1	-0.003	0.000647	---------	-0.003	0.00123	+--------	-0.002	0.000913	--+--?---+---	-0.0136429	0.0195712	---	-0.00821723	0.0285982	------+
cg01010211	22	17956453	CECR2	0.008	0.0345	++++++-++	0.006	0.0935	-++-+--++	0.007	0.0303	+-+++++++++++	0.0227214	0.0466022	+++	0.014776	0.0377615	+++++++
cg04167842	22	18063857	SLC25A18	0.004	0.0295	--?+++-++	0.005	0.0159	--?++--++	0.003	0.152	-++-?-++--++-	0.0142387	0.00223067	+++	0.0101475	0.00144193	+++++++
cg03091668	22	24903402	UPB1	0.008	0.0444	+++++++--	0.003	0.367	+++-++---	0.007	0.0453	++++++++++-++	0.0214052	0.0091402	+++	0.0161253	0.00318152	+++++++
