# Supplementary material for: Placental DNA methylation signatures of maternal smoking during pregnancy and potential impacts on fetal growth
Source: Nat Commun. 2021 Aug 24;12:5095. doi: 10.1038/s41467-021-24558-y (PMC8384884; doi:10.1038/s41467-021-24558-y)
Supplement: Supplementary file 3 — Supplementary Data 1-23 [file 41467_2021_24558_MOESM3_ESM.zip › Supplementary Data/SuppData3_MetaAnalysis_AnyMSDP_NoPCT.xlsx]

## Sheet: SD3
Supplementary Data 3. Meta-analysis results for the association between any MSDP and placental DNAm, while controlling for maternal age, parity, and maternal education, but not adjusted for putative cellular heterogeneity; included data from AQUA, EDEN, Gen3G, GENEIDA, INMA, NHBCS, & RICHS. HetIsq = Heterogeneity I2 Value; HetPVal = P-value for Heterogeneity Test; Chr = Chromosome; Pos = Position…
CpG	Results from the meta-analysis					Location Annotations
	Effect	P-value	Direction	HetISq	HetPVal	Chr	Pos	Strand	UCSC_RefGene_Name	UCSC_RefGene_Group
cg27402634	-0.2296	4.94e-113	-------	91.9	7.24e-14	chr3	156536860	+
cg20340720	-0.0544	7.123e-39	-------	58.8	0.0239	chr10	104512523	-	C10orf26	Body
cg26115089	0.0253	7.568e-29	+++++++	0	0.5357	chr11	93846406	+	HEPHL1	3'UTR
cg26843110	-0.0534	9.869e-26	-------	15.9	0.3085	chr15	74935742	+	EDC3;EDC3;EDC3	Body;Body;Body
cg03313447	-0.0208	3.971e-25	-------	42.2	0.1094	chr19	41829042	-	CCDC97	3'UTR
cg00534380	-0.0449	1.839e-24	-------	60.2	0.01961	chr2	101766586	-	TBC1D8	Body
cg26648103	-0.0344	9.277e-22	-------	31.2	0.1898	chr11	66791718	+	SYT12	5'UTR
cg17823829	0.0595	3.471e-21	+++++++	22.3	0.2591	chr1	202765754	-	KDM5B	Body
cg19246018	0.0141	5.925e-20	+++++++	53	0.04695	chr2	240031588	+	HDAC4	Body
cg06202585	-0.0096	9.742e-20	-------	42.3	0.1085	chr2	38325802	+
cg00666842	0.0333	1.386e-19	++++++-	79	7.361e-05	chr2	88366145	-	SMYD1	TSS1500
cg23752985	-0.0196	2.024e-19	-------	0	0.6711	chr2	85803571	-	VAMP8	TSS1500
cg14214914	0.0347	2.446e-19	+++++++	44	0.0976	chr9	131870304	+	CRAT;CRAT	Body;Body
cg26433445	0.0248	2.494e-19	+++++++	67.4	0.005289	chr16	81764289	+
cg09491670	0.0155	1.398e-18	++++++-	72.8	0.001165	chr4	53529646	+
cg02341503	-0.0203	1.95e-18	+------	47.8	0.07412	chr20	45947123	-	ZMYND8;LOC100131496;ZMYND8;ZMYND8	Body;TSS200;Body;Body
cg23580000	0.0307	2.835e-18	-++++++	43.1	0.1037	chr16	50322156	+	ADCY7	1stExon
cg26045080	0.0241	4.456e-18	+++++++	34	0.1686	chr1	36807363	-	STK40	Body
cg25112191	0.0215	5.353e-18	+++++++	29.1	0.2062	chr1	151804260	-	RORC;RORC	1stExon;5'UTR
cg25585967	0.04	5.669e-18	+++++++	62.5	0.01366	chr5	14452105	+	TRIO	Body
cg06716730	-0.0223	5.832e-18	-------	34	0.1684	chr17	35851459	-	DUSP14	5'UTR
cg07565956	-0.0158	6.972e-18	-------	0	0.5438	chr17	7381288	-	ZBTB4;ZBTB4	5'UTR;5'UTR
cg04835489	0.0371	1.686e-17	++++++-	65.6	0.007751	chr1	52624196	+	ZFYVE9;ZFYVE9;ZFYVE9	5'UTR;5'UTR;5'UTR
cg24177452	0.0245	1.901e-17	+++++++	34.9	0.1617	chr17	27494295	+	MYO18A;MYO18A	5'UTR;5'UTR
cg15263021	0.0233	4.394e-17	++++++-	72	0.001544	chr11	61273282	+
cg21844472	0.033	8.088e-17	+++++++	55	0.0379	chr3	160559936	+	PPM1L	Body
cg13067221	-0.0418	2.112e-16	-------	4.4	0.393	chr14	23449582	+	JUB	Body
cg22018329	0.04	2.322e-16	+++++++	11.7	0.3399	chr19	3116716	-	GNA11	Body
cg16704246	-0.0192	5.407e-16	-------	57.2	0.02953	chr10	112594670	-	RBM20	Body
cg02215430	0.0392	6.413e-16	++++?+-	75.8	0.0009281	chr6	41716413	+	PGC;PGC	TSS1500;TSS1500
cg06882533	0.0234	8.351e-16	-++++++	67.8	0.004795	chr13	24625581	+
cg26288577	-0.0271	9.729e-16	-----+-	67.9	0.00475	chr14	91580429	-	C14orf159;C14orf159;C14orf159;C14orf159;C14orf159;C14orf159;C14orf159;C14orf159;C14orf159	1stExon;1stExon;5'UTR;1stExon;5'UTR;5'UTR;TSS1500;1stExon;5'UTR
cg23537820	0.0188	1.124e-15	+++++++	55.5	0.03579	chr21	32627192	+	TIAM1	Body
cg21171115	-0.0458	1.313e-15	-------	0	0.8008	chr9	112887903	-	AKAP2;PALM2-AKAP2;PALM2-AKAP2;AKAP2	Body;Body;Body;5'UTR
cg22464570	0.0283	1.712e-15	+++++++	0	0.4702	chr5	157161695	+	THG1L	Body
cg04895640	0.0063	2.328e-15	+++++++	49	0.06749	chr1	36807418	-	STK40	Body
cg22976419	0.0261	2.749e-15	+++++++	3.3	0.4006	chr2	134898400	+
cg24583987	0.0461	3.198e-15	+++++++	1	0.4163	chr1	42618041	+	GUCA2B	TSS1500
cg05266663	0.0325	4.549e-15	+++++++	0	0.4939	chr1	23061564	-	EPHB2;EPHB2	Body;Body
cg05376469	0.0226	1.734e-14	+++++++	61.2	0.0169	chr2	102649931	-
cg08586426	0.0328	1.856e-14	+++-+++	62.4	0.01387	chr11	33915315	+	LMO2	TSS1500
cg16103203	-0.0278	1.977e-14	------+	57.5	0.0283	chr1	32041507	-	TINAGL1	TSS1500
cg12882572	-0.0128	2.093e-14	-------	3.1	0.4021	chr17	35851204	-	DUSP14	5'UTR
cg14170787	-0.0187	2.577e-14	-------	25.8	0.2322	chr9	112889386	+	AKAP2;PALM2-AKAP2;PALM2-AKAP2;AKAP2	Body;Body;Body;5'UTR
cg00390484	0.0225	2.737e-14	+++++++	62.5	0.01378	chr22	20019695	-	C22orf25;MIR185	5'UTR;TSS1500
cg21080710	0.0149	2.963e-14	++++++-	54.8	0.03892	chr12	110207029	+	MGC14436;MGC14436;C12orf34	Body;Body;Body
cg20496314	0.0315	3.001e-14	+++++++	65.6	0.007842	chr22	39759864	+	SYNGR1;SYNGR1;SYNGR1	TSS1500;Body;Body
cg13718559	0.0216	3.147e-14	++++++?	47	0.09282	chr12	6383042	+
cg17271592	-0.0174	3.202e-14	-------	5	0.3886	chr1	149821902	-	HIST2H2AA4;HIST2H2AA3	TSS1500;TSS1500
cg15692279	-0.01	3.218e-14	-------	0	0.456	chr1	149821905	-	HIST2H2AA4;HIST2H2AA3	TSS1500;TSS1500
cg00037952	-0.0218	3.762e-14	-------	0	0.4884	chr10	104535276	+	C10orf26;C10orf26	TSS1500;Body
cg07086564	0.033	4.148e-14	-++++++	52.8	0.04804	chr17	59371804	-	BCAS3;BCAS3	Body;Body
cg24577455	0.0308	4.444e-14	+++++++	47.9	0.07373	chr1	2069012	-	PRKCZ;PRKCZ;PRKCZ	5'UTR;Body;5'UTR
cg17196465	0.0167	6.25e-14	+++++++	54.2	0.0416	chr3	50676567	-	MAPKAPK3	Body
cg16573957	-0.0328	6.309e-14	-------	38.9	0.1326	chr8	21970273	+
cg12291408	-0.0329	6.828e-14	-------	27.5	0.2187	chr7	100037572	+
cg22661239	-0.0035	8.636e-14	-------	43.2	0.1029	chr7	105331690	-	ATXN7L1	Body
cg05211790	0.0192	9.77e-14	-+++++-	45	0.09124	chr5	34683189	+	RAI14;RAI14;RAI14;RAI14;RAI14	5'UTR;5'UTR;5'UTR;TSS1500;TSS1500
cg15733007	0.0355	1.115e-13	+++++++	30.8	0.193	chr6	165324747	-
cg20632537	-0.0294	1.407e-13	-------	68.7	0.003913	chr1	19218839	-	ALDH4A1;ALDH4A1;ALDH4A1	TSS1500;Body;Body
cg24685109	-0.0203	1.49e-13	------+	12.1	0.3375	chr15	43477090	+	TMEM62;CCNDBP1;CCNDBP1;CCNDBP1;CCNDBP1	3'UTR;TSS1500;TSS1500;TSS1500;TSS1500
cg06397161	0.0313	1.687e-13	+++++++	68.5	0.004125	chr22	39760059	+	SYNGR1;SYNGR1;SYNGR1	Body;TSS200;Body
cg07867517	-0.0327	1.703e-13	-------	45.7	0.08671	chr16	75520165	-	CHST6	5'UTR
cg04222933	-0.0263	1.719e-13	-------	0	0.9641	chr1	160783181	-	LY9	Body
cg17194270	0.036	1.763e-13	+++++++	69.5	0.003204	chr22	39759992	-	SYNGR1;SYNGR1;SYNGR1	Body;TSS200;Body
cg14044375	-0.0345	1.969e-13	+-+----	65.1	0.008586	chr2	232085909	+	ARMC9	Body
cg21992501	0.0469	2.352e-13	+++-+++	65.7	0.007675	chr2	32872637	+	TTC27	Body
cg05451094	0.0317	2.716e-13	+++++++	47.9	0.0738	chr17	26557385	-
cg11480762	0.0232	2.876e-13	+++--++	82.9	4.33e-06	chr10	73103395	+	SLC29A3	Body
cg24735129	-0.029	2.945e-13	-------	11	0.3454	chr11	70957520	+
cg24288715	0.0311	3.151e-13	++++++-	69.3	0.003299	chr6	163745629	-	LOC285796	TSS200
cg08103568	-0.0318	3.256e-13	-------	43.6	0.09999	chr4	100737138	+	DAPP1	TSS1500
cg05228377	-0.0224	3.575e-13	-------	59.1	0.02285	chr11	27384293	-	CCDC34;CCDC34	Body;Body
cg12508655	-0.0371	3.613e-13	-------	0	0.7164	chr5	71800767	-	ZNF366	5'UTR
cg01001472	0.0324	3.719e-13	++--+++	41	0.1179	chr13	97947958	+	MBNL2;MBNL2	Body;Body
cg13988448	0.028	3.719e-13	-++++++	79.9	4.105e-05	chr1	23115536	+	EPHB2;EPHB2	Body;Body
cg13186286	-0.0115	3.758e-13	-------	42.9	0.1051	chr14	91580451	+	C14orf159;C14orf159;C14orf159;C14orf159;C14orf159;C14orf159;C14orf159;C14orf159;C14orf159	1stExon;1stExon;5'UTR;1stExon;5'UTR;5'UTR;TSS1500;1stExon;5'UTR
cg09126859	0.0249	5.801e-13	-++-+++	52.7	0.04812	chr12	52244063	+
cg03078141	0.0324	6.62e-13	+++++++	43.5	0.1006	chr4	129721849	+
cg21066063	0.0262	7.44e-13	+++++++	53.7	0.04353	chr5	171570130	-	STK10	Body
cg14375890	0.0228	8.118e-13	-++-+++	58.8	0.02404	chr6	13355672	+
cg27601574	0.0251	9.568e-13	+++-++-	60.3	0.01932	chr22	31498863	-	SMTN;SMTN;SMTN	Body;Body;3'UTR
cg17633523	0.0213	9.578e-13	+++++++	13.4	0.3276	chr17	37841458	-	PGAP3	Body
cg26886259	-0.0083	9.729e-13	---+---	33.9	0.169	chr5	151486992	-
cg09290175	0.032	1.063e-12	++++++-	63.6	0.01138	chr22	39688265	+
cg25589945	-0.0326	1.249e-12	-------	0	0.7707	chr2	46429383	-
cg08103706	0.0232	1.655e-12	-++++++	62.6	0.01344	chr16	56713771	-
cg26483432	-0.0165	2.492e-12	-------	0	0.8532	chr1	149815043	+	HIST2H2AA3;HIST2H2AA4	TSS1500;TSS1500
cg07324087	0.0255	3.206e-12	+++++++	53.8	0.04346	chr17	27948259	+	CORO6	1stExon
cg11788715	0.0405	3.764e-12	++++++-	41.6	0.1135	chr2	84916520	-	DNAH6	Body
cg01476789	0.0235	3.809e-12	+++++++	0	0.9354	chr11	71146764	+	DHCR7;DHCR7	Body;Body
cg13838014	-0.0017	4.466e-12	-------	0	0.5818	chr9	130684329	-	PIP5KL1;PIP5KL1	Body;Body
cg18328334	-0.0164	4.676e-12	------+	38.6	0.1343	chr2	218808652	-	TNS1;TNS1	1stExon;5'UTR
cg14015502	-0.0372	4.737e-12	--?----	57	0.04038	chr10	104535020	-	C10orf26;C10orf26	TSS1500;Body
cg18026955	-0.0219	4.795e-12	-------	43.6	0.1003	chr1	12541215	-	VPS13D;VPS13D	Body;Body
cg06340161	-0.0233	4.95e-12	------+	28.8	0.2086	chr16	46962962	+	GPT2;GPT2	3'UTR;3'UTR
cg13038544	0.0241	5.174e-12	+++++++	56.2	0.03325	chr12	57588198	+	LRP1;MIR1228	Body;TSS200
cg03490288	0.0277	5.579e-12	+++++++	0	0.8619	chr11	71146658	+	DHCR7;DHCR7	Body;Body
cg07457727	-0.0234	5.6e-12	-------	21.6	0.2644	chr8	131451983	+
cg07054804	0.0296	5.665e-12	+++-+++	64.3	0.01002	chr11	10621492	-	MRVI1;MRVI1;MRVI1;MRVI1	Body;Body;Body;Body
cg20636559	-0.0336	5.979e-12	-------	0.2	0.4217	chr15	101253502	+
cg13217206	-0.0099	6.464e-12	-------	5.5	0.385	chr1	149815040	+	HIST2H2AA3;HIST2H2AA4	TSS1500;TSS1500
cg02151101	0.0109	7.584e-12	-++-+++	61.2	0.01682	chr4	53439190	-
cg01955025	-0.0209	8.248e-12	-------	0	0.5905	chr14	91091782	-	TTC7B	Body
cg25104397	-0.0242	8.924e-12	-------	36.1	0.1527	chr10	104535920	-	C10orf26;C10orf26;C10orf26	5'UTR;Body;1stExon
cg04902929	0.0168	8.976e-12	+++++++	49.8	0.06314	chr1	116958941	-	C1orf203;C1orf203;C1orf203;C1orf203;C1orf203	Body;Body;Body;Body;Body
cg17740322	-0.0167	9.157e-12	-------	60	0.02031	chr10	104535521	-	C10orf26;C10orf26	TSS1500;Body
cg23095729	0.021	9.203e-12	+++++++	18.1	0.292	chr22	20019674	+	C22orf25;MIR185	5'UTR;TSS1500
cg03082779	-0.0168	1.575e-11	-----+-	60	0.02024	chr20	45947025	-	ZMYND8;LOC100131496;ZMYND8;ZMYND8	Body;TSS1500;Body;Body
cg20191066	-0.0144	1.775e-11	-------	0	0.6498	chr17	56413977	-
cg01761362	0.0341	1.817e-11	+++++++	5	0.3884	chr17	40051528	+	ACLY;ACLY	Body;Body
cg15531386	-0.0501	2.017e-11	-?-----	39.6	0.1418	chr11	116334079	-
cg07626482	-0.0181	2.12e-11	-------	0	0.7235	chr19	47289503	+	SLC1A5;SLC1A5;SLC1A5	TSS1500;Body;5'UTR
cg17001194	-0.0238	2.141e-11	-------	0	0.4805	chr11	116216209	-
cg26396357	0.0179	2.23e-11	+++-+++	18.6	0.2881	chr1	44324656	+	ST3GAL3;ST3GAL3;ST3GAL3;ST3GAL3;ST3GAL3;ST3GAL3;ST3GAL3;ST3GAL3;ST3GAL3;ST3GAL3	Body;Body;Body;Body;Body;Body;Body;Body;Body;Body
cg05904317	-0.0362	2.289e-11	--?----	0	0.5249	chr4	120518737	-	PDE5A;PDE5A;PDE5A	Body;Body;Body
cg10950949	-0.0214	2.373e-11	------+	69.1	0.0035	chr17	4752739	+	MINK1;MINK1;MINK1;MINK1	Body;Body;Body;Body
cg10317815	-0.0246	2.689e-11	-------	0	0.9583	chr11	116232372	+
cg25247520	-0.0227	2.786e-11	------+	63.9	0.01083	chr8	128808017	+	MIR1204;PVT1	TSS200;Body
cg06897661	0.0075	3.311e-11	+++++++	0	0.4866	chr16	50322074	+	ADCY7;ADCY7	5'UTR;1stExon
cg04117986	0.0169	3.364e-11	+++-+++	16.7	0.3022	chr5	149517768	+	PDGFRB	5'UTR
cg15847249	-0.0155	4.262e-11	------+	0	0.4613	chr5	180238795	-
cg01396774	-0.019	4.502e-11	-------	31.2	0.1896	chr2	218299024	+	DIRC3	Body
cg05249937	-0.0192	4.767e-11	-------	16.8	0.3017	chr19	15345307	-	EPHX3	TSS1500
cg13355449	-0.0256	5.069e-11	-------	0	0.7151	chr6	46923414	-	GPR116	TSS1500
cg27189723	-0.0171	5.662e-11	+------	64.7	0.00925	chr7	134137645	-	AKR1B1	Body
cg13237945	0.0213	5.678e-11	++++++-	62.1	0.01466	chr13	43355739	+	C13orf30;C13orf30	1stExon;5'UTR
cg22080628	0.0176	5.678e-11	+++++-+	41.6	0.1133	chr1	45473666	-	HECTD3	Body
cg19508622	0.015	6.015e-11	+++-+++	48.1	0.07224	chr8	129103558	-	PVT1	Body
cg24601480	-0.0247	6.21e-11	-------	0	0.4579	chr6	138814716	+	NHSL1;NHSL1	Body;Body
cg19578175	0.0315	6.541e-11	++++++-	49.5	0.06463	chr11	15964499	-
cg12921411	0.0184	6.619e-11	+++-+++	17.1	0.2995	chr5	150004918	-	SYNPO;SYNPO	Body;Body
cg03597034	0.0078	6.694e-11	+++-+++	53.7	0.04386	chr19	18569006	+	ELL	Body
cg09186818	-0.016	7.182e-11	------+	54.3	0.04097	chr11	119217331	+	C1QTNF5;C1QTNF5;MFRP;MFRP	1stExon;5'UTR;1stExon;5'UTR
cg09607363	-0.0299	7.297e-11	--+---+	55	0.03808	chr8	67634416	+	SGK3	5'UTR
cg06946797	-0.019	7.477e-11	+------	66.7	0.006249	chr16	11422409	+
cg26226650	0.0299	7.874e-11	+++-+++	79.1	6.867e-05	chr3	50276265	-	GNAI2	Body
cg23520688	-0.0277	8.592e-11	--+----	25.7	0.2329	chr14	103294740	+	TRAF3;TRAF3;TRAF3	5'UTR;5'UTR;5'UTR
cg02227879	0.0342	8.706e-11	-+++++-	74	0.0007673	chr10	75576192	-	CAMK2G;CAMK2G;CAMK2G;CAMK2G;CAMK2G	Body;Body;Body;Body;Body
cg10666406	-0.0065	9.216e-11	-------	0	0.4518	chr3	187872353	+	LPP	5'UTR
cg27269279	-0.0262	9.822e-11	------+	0	0.4864	chr11	129306366	-	BARX2	Body
cg02435734	-0.0085	1.007e-10	-------	0	0.4884	chr11	63581814	+	C11orf84	Body
cg23986143	0.0185	1.086e-10	++++++-	52.2	0.05086	chr7	76054256	+	ZP3;ZP3	5'UTR;TSS200
cg18048405	-0.0218	1.142e-10	-------	31.6	0.1865	chr17	27333617	+	SEZ6;SEZ6	TSS1500;TSS1500
cg05234415	0.0192	1.168e-10	+++++++	0	0.6459	chr19	38743744	-	PPP1R14A	Body
cg23548577	0.0199	1.223e-10	++++++-	52.2	0.05056	chr2	39890554	-
cg07168214	-0.0247	1.226e-10	-------	10	0.3526	chr17	7380112	+	ZBTB4;ZBTB4	5'UTR;5'UTR
cg16320427	0.0194	1.24e-10	-++-+++	52.6	0.0489	chr3	71158765	+	FOXP1	Body
cg13392140	0.0064	1.262e-10	-++++++	30.4	0.1964	chr9	131785408	-	SH3GLB2	Body
cg20566484	0.0261	1.287e-10	+++++++	6.9	0.3753	chr14	94489832	-
cg15827436	-0.0168	1.294e-10	--+---+	21.2	0.2679	chr6	31746847	+	VARS	Body
cg07781736	-0.0187	1.404e-10	-------	0	0.8355	chr20	55839008	-	BMP7	Body
cg05162166	-0.0289	1.416e-10	------+	48.8	0.06839	chr22	41684460	-
cg11367901	0.0189	1.425e-10	-++-+++	73.7	0.0008484	chr3	129341854	+
cg08896387	-0.0223	1.427e-10	------+	49.8	0.06284	chr1	24191740	-	FUCA1	Body
cg07530599	0.0243	1.569e-10	+++-+++	62.8	0.0131	chr17	74275137	-	QRICH2	Body
cg20902353	-0.0249	1.712e-10	-------	17.9	0.2932	chr14	94425114	-	ASB2	TSS1500
cg09747054	0.0025	1.865e-10	+++++++	25.7	0.2326	chr8	669656	-	ERICH1	Body
cg20388732	0.0211	1.888e-10	+++-+++	0	0.4776	chr17	40439433	-	STAT5A	TSS200
cg11280108	0.0189	2.018e-10	+++++-+	36	0.1538	chr3	51537627	-
cg02610360	0.0185	2.022e-10	+++++++	32.1	0.1828	chr11	120197521	-	TMEM136	5'UTR
cg14478036	0.0062	2.023e-10	+++++++	42.7	0.1059	chr9	19173124	-
cg02911270	-0.0197	2.047e-10	------+	0	0.4318	chr8	141629513	+	EIF2C2;EIF2C2	Body;Body
cg11123440	0.012	2.095e-10	-++-+++	57	0.03021	chr8	11619852	-
cg09070415	-0.021	2.135e-10	------+	52.4	0.0499	chr1	32041052	-	TINAGL1	TSS1500
cg04233054	0.0363	2.145e-10	-++++++	80.5	2.888e-05	chr1	23112654	-	EPHB2;EPHB2	Body;Body
cg25507226	-0.0098	2.251e-10	--+---+	64.7	0.009368	chr7	157190734	-	DNAJB6	Body
cg14389122	-0.0219	2.287e-10	-------	25.2	0.2368	chr15	74945851	-	EDC3;EDC3;EDC3	Body;Body;Body
ch.6.67663644F	-0.0052	2.299e-10	-------	0	0.8845	chr6	67606923	+
cg23047335	0.0313	2.383e-10	+++++++	0	0.5731	chr17	38075408	-	GSDMB;GSDMB;GSDMB	TSS1500;TSS1500;TSS1500
cg26333638	-0.0082	2.457e-10	-------	0	0.8722	chr5	73981611	-	HEXB	Body
cg16512458	-0.0126	2.598e-10	-------	0	0.6446	chr1	226069078	-	TMEM63A	5'UTR
cg21710324	-0.0162	2.679e-10	-------	0	0.637	chr1	226069189	+	TMEM63A	5'UTR
cg23374992	-0.0252	2.693e-10	-------	48.3	0.07147	chr2	136872067	-	CXCR4;CXCR4;CXCR4	3'UTR;1stExon;3'UTR
cg25702651	0.0365	2.729e-10	++++++-	56.8	0.03108	chr3	192675515	-
cg22235258	-0.0269	2.805e-10	--+----	0	0.7979	chr11	34675402	+	EHF	Body
cg17091793	-0.0126	3.041e-10	-----+-	35.5	0.1576	chr13	49684397	-	FNDC3A;FNDC3A	TSS200;Body
cg00877964	-0.0096	3.08e-10	-------	0	0.8028	chr2	65215638	+	SLC1A4;SLC1A4;SLC1A4	1stExon;TSS1500;5'UTR
cg21005438	-0.0166	3.133e-10	-------	48.9	0.06797	chr1	15541182	-	TMEM51;TMEM51;TMEM51;TMEM51	5'UTR;5'UTR;5'UTR;5'UTR
cg17545399	-0.0207	3.161e-10	-------	0	0.6146	chr10	49459800	+	FRMPD2;FRMPD2	Body;Body
cg20640246	-0.0203	3.478e-10	------+	31.6	0.1872	chr12	89749718	-
cg19559587	0.0233	3.485e-10	++++++-	58.1	0.02643	chr12	57588144	+	LRP1;MIR1228	Body;TSS200
cg04431508	0.0142	3.605e-10	+++-+++	47.6	0.0756	chr3	171693162	+
cg23894219	-0.0184	3.683e-10	------+	45.8	0.08638	chr1	1356565	-	LOC441869;LOC441869;LOC441869	1stExon;Body;5'UTR
cg17187438	0.0053	3.922e-10	++++++-	60.1	0.02008	chr8	41016113	-
cg22911462	-0.0154	4.006e-10	-------	62	0.01492	chr2	73162158	-
cg20285609	0.0132	4.127e-10	+++++++	0	0.6936	chr1	41622030	-	SCMH1;SCMH1	5'UTR;Body
cg23342718	-0.007	4.67e-10	+------	44.2	0.09636	chr12	115135576	+
cg19539667	-0.0173	4.674e-10	-------	30	0.199	chr17	43339831	+	LOC100133991;LOC100133991;C17orf46	Body;Body;TSS1500
cg14800014	-0.0227	4.766e-10	------+	3.4	0.4002	chr5	125800764	-	GRAMD3;GRAMD3;GRAMD3;GRAMD3;GRAMD3	Body;5'UTR;TSS200;Body;Body
cg00629144	0.0076	4.773e-10	+++++++	11.4	0.3424	chr3	64009630	-	PSMD6	TSS1500
cg09989847	-0.0215	4.882e-10	-------	0	0.9975	chr6	86205036	+	NT5E	3'UTR
cg10170944	-0.0229	5.248e-10	-------	0	0.62	chr12	57599717	+	LRP1	Body
cg02132946	-0.0166	5.295e-10	-------	42.5	0.1078	chr16	65807673	-
cg01323840	0.0275	5.358e-10	+++-+++	38.9	0.1324	chr16	12901108	+
cg01719268	-0.0114	5.377e-10	------+	35.9	0.1544	chr16	50244074	-	PAPD5;PAPD5	Body;Body
cg23023970	-0.0161	5.436e-10	-------	0	0.4951	chr10	134385698	-	INPP5A	Body
cg12648523	0.0112	5.677e-10	+++++++	54.8	0.0388	chr17	37884314	-	ERBB2;ERBB2	3'UTR;3'UTR
cg27261597	-0.0206	5.89e-10	------+	60.4	0.01907	chr1	209604378	-	LOC642587;MIR205	Body;TSS1500
cg10400390	-0.0147	6.053e-10	-------	3.6	0.3982	chr1	27853797	-
cg05306310	-0.0208	6.063e-10	-------	39.4	0.1292	chr21	43186286	-	RIPK4	Body
cg08290013	-0.0182	6.329e-10	+------	46.6	0.08147	chr17	27334164	+	SEZ6;SEZ6	TSS1500;TSS1500
cg01039421	0.0064	6.673e-10	+++-+++	38.5	0.1352	chr3	138045705	-	TXNDC6	5'UTR
cg06219695	-0.0175	7.022e-10	-------	0	0.6496	chr16	434256	-	LOC100134368	Body
cg18678231	0.0275	7.794e-10	+++-+++	0	0.5365	chr20	43159945	-	PKIG;PKIG;PKIG	TSS1500;TSS1500;TSS1500
cg26955845	-0.0291	8.023e-10	------+	57.5	0.02846	chr16	57680131	-	GPR56;GPR56;GPR56;GPR56;GPR56;GPR56;GPR56;GPR56	5'UTR;5'UTR;5'UTR;5'UTR;5'UTR;5'UTR;5'UTR;5'UTR
cg23576092	0.0163	8.04e-10	-++++--	82.4	6.544e-06	chr2	28543298	+	BRE;BRE;BRE;BRE;BRE	3'UTR;Body;Body;Body;3'UTR
cg12461099	-0.0245	8.066e-10	-------	18.9	0.2859	chr1	19217794	-	ALDH4A1;ALDH4A1;ALDH4A1	TSS1500;Body;Body
cg27343684	-0.0204	8.366e-10	------+	60.1	0.02003	chr6	52775252	-	GSTA3	TSS1500
cg22509845	-0.027	8.602e-10	--+----	0	0.4357	chr5	82696965	+
cg20793665	0.004	8.648e-10	+++++++	25.5	0.234	chr2	232549224	-
cg08694107	0.0275	8.649e-10	+++-+++	58.6	0.02466	chr5	149607327	+	CAMK2A;CAMK2A	Body;Body
cg01872024	-0.0125	9.054e-10	+------	38.1	0.1381	chr11	94502804	-	AMOTL1	Body
cg16221201	-0.0191	9.368e-10	-------	30.5	0.1952	chr5	71781569	-	ZNF366	5'UTR
cg01668352	0.0166	9.663e-10	+++-++-	59.5	0.02172	chr12	64482597	-	SRGAP1	Body
cg03359362	-0.0278	9.688e-10	-------	0	0.7585	chr19	47289611	-	SLC1A5;SLC1A5;SLC1A5	TSS1500;Body;5'UTR
cg21913159	0.0199	9.741e-10	++++++-	54.9	0.03859	chr12	57588171	+	LRP1;MIR1228	Body;TSS200
cg05362860	0.0168	9.84e-10	+++-+++	55.2	0.03704	chr16	50320692	+	ADCY7	TSS1500
cg13029957	-0.0187	1.021e-09	------+	0.8	0.4176	chr5	75831679	+	IQGAP2	Body
cg08621277	0.0094	1.036e-09	+++++++	0	0.8322	chr11	68271518	-	SAPS3;SAPS3;SAPS3;SAPS3;SAPS3;SAPS3	5'UTR;5'UTR;5'UTR;5'UTR;5'UTR;5'UTR
cg12409874	0.005	1.06e-09	+++++++	54.1	0.0419	chr21	43938777	-	SLC37A1	Body
cg18479711	0.0069	1.111e-09	+++++++	8.2	0.3659	chr2	240031454	-	HDAC4	Body
cg03611039	-0.0197	1.148e-09	-------	0	0.7826	chr8	26001360	-
cg14134256	-0.0178	1.261e-09	+-++---	74	0.0007599	chr11	94502879	+	AMOTL1	Body
cg08112737	-0.0232	1.28e-09	--+----	23.9	0.2468	chr4	57178051	-	KIAA1211	Body
cg09857826	-0.0332	1.282e-09	-------	69	0.003631	chr8	128950533	+	PVT1	Body
cg04066190	-0.0284	1.299e-09	+------	23.1	0.2527	chr6	10407470	-	TFAP2A;TFAP2A;TFAP2A	Body;Body;Body
cg03655395	-0.0133	1.329e-09	---+---	11.3	0.3434	chr1	56943111	+
cg24758280	0.0131	1.329e-09	-++++++	47	0.07902	chr2	208494443	+
cg20648272	-0.0192	1.338e-09	-------	9.7	0.3553	chr20	35068341	+	DLGAP4	Body
cg25727853	0.022	1.412e-09	++++?++	52.6	0.06126	chr1	181098609	-
cg11182874	-0.0195	1.413e-09	---+---	0	0.5926	chr8	102472508	+
cg01072609	0.0168	1.43e-09	+++-++-	68.2	0.004353	chr7	140338624	-
cg10380643	-0.0108	1.439e-09	--+---+	39	0.132	chr1	1356764	-	LOC441869;LOC441869	TSS200;TSS200
cg10279360	0.0099	1.466e-09	-++++++	69.3	0.003332	chr14	62017453	-	PRKCH	3'UTR
cg14417954	-0.0069	1.486e-09	+------	32.3	0.1818	chr1	1981217	-	PRKCZ	TSS1500
cg06118584	-0.017	1.548e-09	--+----	0	0.7953	chr16	11770950	+	SNN	3'UTR
cg04618969	-0.0169	1.572e-09	----?-+	45.5	0.1022	chr7	101848538	+	CUX1;CUX1;CUX1	Body;Body;Body
cg24718756	0.0323	1.582e-09	-++++++	20.7	0.2714	chr5	126308095	+	MARCH3	5'UTR
cg00091483	-0.0192	1.691e-09	-------	0	0.7798	chr12	118574757	+	PEBP1	Body
cg02339122	-0.0273	1.708e-09	----+--	52.1	0.05103	chr17	54245140	-	ANKFN1	Body
cg14605961	-0.0235	1.742e-09	-------	0	0.7959	chr17	80841593	-	TBCD	Body
cg04961225	-0.0215	1.854e-09	--+----	0	0.6529	chr12	91332479	+
cg01922697	-0.0184	1.898e-09	------+	4.3	0.394	chr11	19894313	-	NAV2;NAV2;NAV2	Body;Body;Body
cg17633463	-0.0171	1.937e-09	------+	28.3	0.2126	chr10	99309908	-	UBTD1	Body
cg25756617	-0.0168	2.008e-09	------+	0	0.4293	chr1	43734917	+	TMEM125	TSS1500
cg10411510	0.0218	2.045e-09	+++++++	0	0.5483	chr7	17337427	-	AHR	TSS1500
cg17910478	0.0321	2.252e-09	-++-++-	75.2	0.0004752	chr1	228581288	+
ch.3.741789F	-0.0058	2.272e-09	-------	0	0.8367	chr3	36473771	+	STAC	Body
cg00045753	0.0264	2.4e-09	-+++++-	66.5	0.006518	chr9	123630545	+	PHF19	Body
cg10256249	-0.0107	2.402e-09	-------	0	0.9582	chr2	65657578	+	SPRED2	Body
cg25338563	-0.0131	2.452e-09	-------	0	0.9056	chr8	103669495	+
cg02005755	-0.0234	2.481e-09	-------	31.3	0.1888	chr7	135412849	-	SLC13A4;SLC13A4	5'UTR;1stExon
cg07309820	-0.0152	2.616e-09	------+	16.2	0.3062	chr7	148901717	+	ZNF282	Body
cg10820936	-0.0176	2.718e-09	+------	0	0.7536	chr2	216871234	+	MREG	Body
cg17352215	0.0306	2.723e-09	+++-++-	50.6	0.05902	chr15	90698455	+
cg23924526	-0.0177	2.786e-09	------+	56.8	0.0309	chr2	45998548	-	PRKCE	Body
cg08700083	-0.029	3.117e-09	-------	16.6	0.303	chr4	48382815	+	SLAIN2	Body
cg25189904	-0.0135	3.191e-09	-------	37.3	0.144	chr1	68299493	+	GNG12	TSS1500
cg22855021	0.0208	3.286e-09	++++++-	0	0.5616	chr14	81610812	+	TSHR	3'UTR
cg16162970	0.0112	3.293e-09	++-++++	18.4	0.2898	chr14	105779952	-	PACS2;PACS2	TSS1500;TSS1500
cg13212159	0.0287	3.396e-09	+++++++	0	0.676	chr17	38075554	+	GSDMB;GSDMB;GSDMB	TSS1500;TSS1500;TSS1500
cg10468580	-0.0209	3.407e-09	------+	33.9	0.1691	chr17	79858018	+	ANAPC11;ANAPC11;ANAPC11;ANAPC11;ANAPC11;ANAPC11;ANAPC11	3'UTR;3'UTR;3'UTR;3'UTR;3'UTR;3'UTR;3'UTR
cg07103329	0.011	3.409e-09	+++++++	17.2	0.2986	chr14	78265689	-	ADCK1;ADCK1	TSS1500;TSS1500
cg25960854	0.0075	3.41e-09	+++++++	0	0.5208	chr19	1160184	+	SBNO2	5'UTR
cg25323497	-0.0191	3.458e-09	-------	0	0.4349	chr6	46923451	-	GPR116	TSS1500
cg16442587	-0.0182	3.467e-09	-------	0	0.7761	chr18	56514573	+
cg18551353	0.0199	3.505e-09	+++-+++	51.6	0.05381	chr20	49454326	-	BCAS4;BCAS4;BCAS4	Body;Body;Body
cg12434312	-0.0146	3.582e-09	-------	0	0.6822	chr10	129845509	-	PTPRE;PTPRE	Body;TSS1500
cg25225655	-0.0197	3.609e-09	------+	30.8	0.1929	chr17	55468616	+	MSI2;MSI2	Body;Body
cg18461635	0.0194	3.822e-09	+++-+++	5.3	0.3868	chr3	46990143	-	CCDC12	Body
cg16199280	-0.02	4.136e-09	--+----	65.5	0.008002	chr6	10405499	-	TFAP2A;TFAP2A;TFAP2A	Body;Body;Body
cg21161138	-0.0184	4.325e-09	-------	0	0.7831	chr5	399360	-	AHRR	Body
cg05279864	-0.0162	4.467e-09	-------	0	0.8478	chr7	87109319	-
cg20938708	-0.0301	4.676e-09	--+----	0	0.5948	chr17	73679983	-	SAP30BP	Body
cg08777402	0.0082	4.719e-09	+?+++++	0	0.7593	chr2	121013745	-	RALB	5'UTR
cg05095252	-0.0191	4.983e-09	-------	1.6	0.4121	chr2	150308042	+	LYPD6	Body
cg25957043	0.0079	5.111e-09	+++++++	15.5	0.3119	chr3	129023906	-	C3orf37;C3orf37	3'UTR;3'UTR
cg06928797	-0.0039	5.146e-09	---+--+	51.9	0.05233	chr11	116966699	-	SIK3	Body
cg14150907	0.005	5.192e-09	+++++++	1.6	0.4122	chr8	142275722	-
cg16710042	0.0292	5.351e-09	++++++-	62.3	0.01415	chr2	165760725	-	SLC38A11	Body
ch.12.1569034F	-0.0038	5.387e-09	------+	9.4	0.3568	chr12	77413631	+
cg20235099	-0.0154	5.393e-09	---+---	47.4	0.07642	chr13	111288438	-	CARKD	Body
cg07425824	-0.0195	5.669e-09	------+	67.3	0.005469	chr16	69451547	-
cg20432384	-0.0171	5.791e-09	+-+----	28.9	0.2077	chr1	9438252	+
cg15955277	0.0019	5.801e-09	+++++++	0	0.4235	chr11	75428970	-	MOGAT2	1stExon
cg16696234	-0.0134	6.453e-09	---+--+	45.3	0.08949	chr1	23697297	+	C1orf213;C1orf213;C1orf213;ZNF436	3'UTR;Body;1stExon;TSS1500
cg11657122	0.0188	6.581e-09	+++++++	8.8	0.3613	chr5	150444590	-	TNIP1	Body
cg04133502	-0.029	6.727e-09	-------	7.8	0.3685	chr2	218058686	-
cg09329079	0.0208	6.914e-09	+++-++-	21.5	0.2651	chr7	1582834	-	TMEM184A	3'UTR
cg09837656	0.0213	6.943e-09	+++-+++	69.5	0.003192	chr15	65149245	+	PLEKHO2	Body
cg10944097	-0.0179	6.995e-09	--+----	0	0.4948	chr13	25691517	+
cg09978077	-0.0165	7.113e-09	------+	32.6	0.1795	chr22	42229983	+	SREBF2	Body
cg03187713	0.0052	7.154e-09	-++++++	5.1	0.3879	chr7	51330698	-	COBL	Body
cg10805254	-0.0392	7.191e-09	-?-----	30.3	0.2082	chr3	72433837	+	RYBP	Body
cg13130319	-0.0193	7.326e-09	-------	0	0.9402	chr14	77964542	+	ISM2;ISM2	Body;Body
cg10099957	0.017	7.471e-09	-++-+++	66.6	0.006336	chr16	87869757	+	SLC7A5	Body
cg23964386	-0.0067	7.533e-09	------+	50.2	0.06092	chr9	114362249	-	PTGR1;PTGR1;PTGR1	TSS200;TSS200;TSS1500
cg14815361	0.0197	7.643e-09	+++-++-	39.2	0.13	chr5	131589552	+
cg11131599	-0.022	7.647e-09	------+	59.2	0.02265	chr1	204224211	+	PLEKHA6	Body
cg07543967	0.0239	7.751e-09	+++-++-	71.2	0.001981	chr19	49055443	-	SULT2B1;SULT2B1	1stExon;5'UTR
cg03962678	-0.0161	7.906e-09	+------	40.1	0.1236	chr11	118398094	-	TTC36	TSS200
cg23160522	-0.0298	8.382e-09	--++---	56.7	0.03139	chr15	75015787	-	CYP1A1	5'UTR
cg16251079	-0.0048	8.613e-09	-------	51	0.05691	chr1	113497932	+	SLC16A1;SLC16A1;SLC16A1	5'UTR;5'UTR;1stExon
cg00625110	0.0161	8.659e-09	+++++++	0	0.7792	chr16	53741731	-	FTO	Body
cg15440026	0.018	8.79e-09	+++++++	8.7	0.362	chr15	94022195	+
cg15677957	-0.0045	8.992e-09	-------	42	0.111	chr18	47088780	-	LIPG	Body
cg20266593	0.0042	9.33e-09	++-++++	0	0.7654	chr6	32119041	+	PRRT1	Body
cg14541011	0.017	9.48e-09	+++-+++	66.8	0.006043	chr9	135989682	+	RALGDS;RALGDS	Body;Body
cg20689294	-0.0162	9.515e-09	-------	0	0.7476	chr10	129846082	+	PTPRE;PTPRE	Body;Body
cg09862425	0.0091	9.582e-09	+++++++	65.3	0.00826	chr16	81639791	+	CMIP;CMIP	Body;Body
cg09607047	-0.0164	9.624e-09	--+----	1	0.4161	chr16	14402157	-	MIR365-1	TSS1500
cg27345946	0.0187	1.015e-08	+++++++	0	0.9071	chr3	9835511	-	ARPC4;ARPC4;ARPC4;TADA3;TADA3	Body;5'UTR;5'UTR;TSS1500;TSS1500
cg19554235	0.0312	1.059e-08	+++++++	7.6	0.3702	chr20	43159912	-	PKIG;PKIG;PKIG	TSS1500;TSS1500;TSS1500
cg24193588	-0.0236	1.071e-08	+------	44.2	0.09661	chr2	101736745	+	TBC1D8	Body
cg00526163	-0.0022	1.073e-08	-------	0	0.682	chr1	171454351	-	BAT2L2	TSS1500
cg13659813	-0.0077	1.102e-08	--++---	0	0.4641	chr19	39322968	+	ECH1	TSS1500
cg24242051	0.0195	1.107e-08	+++++++	0	0.8452	chr6	3270566	+	SLC22A23;SLC22A23	3'UTR;3'UTR
cg20923498	-0.0196	1.108e-08	-------	50.8	0.05777	chr2	99096920	+	INPP4A;INPP4A;INPP4A;INPP4A	5'UTR;5'UTR;5'UTR;5'UTR
cg12050175	-0.016	1.113e-08	-------	13.1	0.3296	chr10	44754714	+
cg15692360	-0.0195	1.119e-08	-------	0	0.6083	chr20	6104267	+	FERMT1	TSS200
cg16671157	-0.0212	1.121e-08	--+---+	51.4	0.0547	chr3	134413289	-
cg19712979	-0.0157	1.137e-08	--+----	0	0.4391	chr6	33173307	-	HSD17B8	Body
cg00939727	0.0225	1.15e-08	-++++++	41.8	0.112	chr2	134935506	+
cg07906688	-0.0145	1.155e-08	-------	53	0.04705	chr1	219347887	+	LYPLAL1	Body
cg22305516	-0.014	1.156e-08	------+	5.8	0.3833	chr19	4391533	-	SH3GL1	Body
cg11576166	-0.0263	1.181e-08	-------	0	0.8858	chr1	53984743	+	GLIS1	Body
cg00698688	0.0289	1.216e-08	++++++-	74	0.0007612	chr19	49055432	+	SULT2B1;SULT2B1	1stExon;5'UTR
cg05452742	0.0242	1.217e-08	-++++++	32	0.1836	chr11	34070756	-
cg01361361	-0.0188	1.232e-08	--++---	3.1	0.4019	chr3	188618380	-
cg06212471	0.0058	1.265e-08	++++++-	0	0.4424	chr4	72458478	+
cg21169762	-0.0177	1.27e-08	--+----	27.1	0.2218	chr14	81790336	+	STON2	Body
cg09285525	0.0091	1.276e-08	+++-+++	44.5	0.09426	chr16	87869786	+	SLC7A5	Body
cg20290367	-0.0302	1.287e-08	--+----	0	0.5482	chr17	20060457	-	CYTSB;CYTSB;CYTSB;CYTSB	Body;Body;Body;Body
cg02459469	-0.017	1.316e-08	--+---?	42.6	0.1209	chr12	115792152	+
cg04962621	-0.0191	1.32e-08	-------	16.5	0.3043	chr16	4714733	-	MGRN1;MGRN1;MGRN1;MGRN1	Body;Body;Body;Body
cg18902795	0.0163	1.348e-08	-++++++	0	0.4587	chr6	166124436	-
cg25106645	-0.0134	1.392e-08	-------	16.4	0.3051	chr12	115135560	-
ch.7.1100907F	-0.0085	1.426e-08	-?-+---	72.1	0.003051	chr7	47388000	+	TNS3	Body
cg03457984	-0.0216	1.45e-08	-------	0	0.7619	chr2	74227100	-
cg21741284	-0.0351	1.45e-08	-------	0	0.5622	chr11	2908036	+	CDKN1C;CDKN1C;CDKN1C	TSS1500;TSS1500;TSS1500
cg10418289	-0.0103	1.451e-08	-------	41.9	0.1114	chr14	23308294	-	MMP14	Body
cg08389666	-0.0324	1.46e-08	-------	5.9	0.3824	chr19	37159208	-	ZNF461	TSS1500
cg20722088	-0.0234	1.48e-08	-------	37.7	0.1409	chr12	89742886	+	DUSP6;DUSP6	3'UTR;3'UTR
cg20242392	-0.0112	1.496e-08	-------	0	0.494	chr7	137439258	-	DGKI	Body
cg05821771	-0.0225	1.523e-08	------+	67.5	0.005145	chr16	1795420	-	MAPK8IP3;MAPK8IP3	Body;Body
cg17707493	0.0057	1.524e-08	++-+++-	0	0.4344	chr17	42222405	-	C17orf53;C17orf53	Body;Body
cg09323728	-0.0166	1.562e-08	--+----	0	0.8031	chr8	95962352	-	TP53INP1;TP53INP1	TSS1500;TSS1500
cg22102078	0.0063	1.577e-08	+++++-+	24.1	0.2452	chr6	130182512	-	C6orf191	TSS200
cg01181105	0.0149	1.582e-08	+++-+++	73.4	0.0009714	chr14	104165277	+	XRCC3;XRCC3;XRCC3;KLC1;KLC1	Body;Body;Body;Body;Body
cg00518941	-0.0258	1.686e-08	-------	0	0.9792	chr2	46361964	+	PRKCE	Body
cg11254053	-0.0175	1.695e-08	---+---	28.7	0.209	chr1	33497125	+	AK2;AK2	Body;Body
cg24544105	-0.023	1.711e-08	------+	0	0.5157	chr2	74753312	+	DQX1;DQX1	1stExon;5'UTR
cg22211564	-0.0183	1.724e-08	--+----	34.6	0.1637	chr3	54988324	+	CACNA2D3	Body
cg18036143	0.0116	1.726e-08	-++++++	26.8	0.2237	chr12	125329150	-	SCARB1;SCARB1	Body;Body
cg23928234	0.0181	1.746e-08	+++++++	57	0.03014	chr4	184235706	+	WWC2	Body
cg04407215	-0.0028	1.79e-08	--+----	55.7	0.03516	chr3	53304322	-
cg15433043	-0.0234	1.805e-08	--+----	23.9	0.247	chr11	76884243	-	MYO7A;MYO7A;MYO7A	Body;Body;Body
cg10553983	0.0192	1.819e-08	+++-+++	56.6	0.03174	chr2	73318514	+	RAB11FIP5	Body
cg15414028	-0.0184	1.839e-08	-------	0	0.9386	chr10	14644188	-	FAM107B	Body
cg14087083	-0.0173	1.905e-08	-------	0	0.5506	chr10	104575064	+	C10orf26;C10orf26	3'UTR;3'UTR
cg18561261	-0.0373	1.92e-08	-------	50.1	0.06118	chr7	123284476	-
cg17453767	-0.0251	1.937e-08	-------	0	0.6717	chr4	144277796	+	GAB1;GAB1	Body;Body
cg26140182	0.025	1.98e-08	+++-+++	52.4	0.04969	chr19	43530536	+	PSG11;PSG11;PSG11;PSG11;PSG11;PSG11	5'UTR;1stExon;1stExon;5'UTR;1stExon;5'UTR
cg02855207	0.0147	2e-08	+++-++-	58	0.02676	chr11	73087016	-	RELT;RELT	TSS1500;TSS1500
cg12409547	-0.0122	2.012e-08	------+	48.8	0.06856	chr1	22222815	-	HSPG2	Body
cg26234900	-0.015	2.035e-08	--++---	22.2	0.2597	chr6	32820214	+	TAP1	Body
cg02804240	0.0285	2.083e-08	++++++-	41.4	0.1152	chr7	107843307	+	NRCAM;NRCAM	Body;Body
cg02034328	-0.0373	2.087e-08	---+---	40.6	0.1204	chr14	77968467	-
ch.6.147534874F	-0.0046	2.107e-08	-------	59.8	0.02086	chr6	147493181	+
cg20289911	0.0146	2.179e-08	+++-+++	71.2	0.00194	chr20	816362	-	FAM110A;FAM110A	TSS1500;5'UTR
ch.10.96879639F	-0.0037	2.18e-08	-------	0	0.4861	chr10	96889649	+
cg10653339	-0.0175	2.204e-08	-------	22.1	0.2611	chr6	43463490	+	TJAP1;TJAP1;TJAP1;TJAP1;TJAP1;TJAP1;TJAP1	5'UTR;5'UTR;5'UTR;5'UTR;Body;5'UTR;5'UTR
cg23919678	0.0121	2.221e-08	-++-+++	36.2	0.1518	chr6	155476467	+	TIAM2	Body
cg09623986	0.0098	2.363e-08	+++-+++	61.4	0.0165	chr2	74753896	+	AUP1;DQX1	3'UTR;TSS1500
cg04277821	-0.0235	2.481e-08	-------	0	0.8709	chr6	150572395	-
cg24136690	-0.0104	2.514e-08	-------	18.7	0.2873	chr10	5580951	-
cg02505177	-0.0131	2.536e-08	------+	54.9	0.03828	chr10	103574626	-	MGEA5;MGEA5	Body;Body
cg06543160	-0.0136	2.563e-08	--+----	19.9	0.2779	chr1	3738353	-	KIAA0562	Body
cg03668470	0.0103	2.603e-08	+++++++	63.8	0.01089	chr12	57588180	+	LRP1;MIR1228	Body;TSS200
cg03234604	-0.0249	2.817e-08	-------	0	0.6539	chr13	43336307	+
cg09331106	-0.0142	2.83e-08	---+--+	27.8	0.2164	chr2	10260230	+
cg16649560	-0.0148	2.907e-08	-------	0	0.626	chr16	27338391	+	IL4R;IL4R	5'UTR;5'UTR
cg10341242	-0.0184	2.92e-08	------+	34.5	0.1646	chr16	50347849	-	ADCY7	Body
cg22502492	-0.0186	2.977e-08	--+---+	31.5	0.1878	chr1	23697506	-	C1orf213;C1orf213;C1orf213;ZNF436	3'UTR;Body;1stExon;TSS1500
cg06932713	0.0111	3.011e-08	-++++++	39.9	0.1251	chr17	910196	+	ABR;ABR;ABR	Body;Body;Body
cg12426870	-0.0105	3.033e-08	--+----	0	0.8662	chr1	59282482	-
cg10530055	-0.0144	3.041e-08	------+	32.1	0.1828	chr1	32041605	+	TINAGL1	TSS1500
cg15617847	-0.0202	3.074e-08	-------	5.6	0.3843	chr2	65215434	+	SLC1A4;SLC1A4	TSS1500;TSS200
cg25835307	-0.0081	3.085e-08	------+	24.9	0.2387	chr11	87908134	+	RAB38	Body
cg20771622	-0.0212	3.169e-08	------+	52.4	0.04975	chr1	205658253	+
cg14066905	-0.0114	3.245e-08	--+----	64.4	0.009811	chr11	124953090	-	SLC37A2;SLC37A2	Body;Body
cg05714559	0.0106	3.276e-08	+++-+++	27.8	0.2163	chr5	149980682	-	SYNPO;SYNPO	1stExon;5'UTR
cg21723861	-0.0113	3.349e-08	--+----	32.8	0.1775	chr17	39686628	+
cg08528000	0.0172	3.359e-08	++-++++	0	0.5495	chr1	198224330	+	NEK7	Body
cg17250262	-0.0158	3.441e-08	-------	0	0.6718	chr2	30457110	+	LBH	Body
cg24363858	-0.0169	3.486e-08	-------	24.7	0.2402	chr6	138752062	+	NHSL1;NHSL1	Body;Body
cg19584649	-0.0144	3.495e-08	-------	0	0.538	chr7	158607898	-	ESYT2	Body
cg11344026	0.0111	3.499e-08	++++++-	13.4	0.3277	chr11	71144007	-
cg13792694	-0.0172	3.533e-08	------+	0	0.7087	chr9	97865232	+	FANCC	Body
cg17055207	-0.0202	3.592e-08	-------	0	0.7772	chr4	8412736	-	ACOX3;ACOX3	Body;Body
cg04809904	0.0164	3.632e-08	+++-+++	43.7	0.09948	chr2	219231526	-	C2orf62	Body
cg23834919	0.027	3.648e-08	+++++++	0	0.5651	chr11	122078745	+
cg10593028	-0.0197	3.667e-08	------+	72.1	0.00148	chr11	108422791	-	EXPH5;EXPH5;EXPH5	1stExon;5'UTR;Body
cg11628021	0.0183	3.676e-08	-++++-+	64.1	0.01044	chr19	17491382	+
cg10305797	-0.0138	3.689e-08	--++---	33.8	0.1697	chr19	35981677	-	KRTDAP	TSS1500
cg12601059	-0.026	3.722e-08	--??---	15.1	0.3179	chr13	41976953	-
cg12547516	-0.0164	3.728e-08	------+	40.2	0.1235	chr1	53372233	+	ECHDC2	Body
cg07469981	-0.0011	3.735e-08	-------	0	0.8532	chr17	27072251	+	TRAF4	Body
cg01365608	-0.01	3.749e-08	-------	31.5	0.1877	chr2	8819479	-
cg00232059	0.0099	3.755e-08	-++++++	18.6	0.2882	chr22	45131501	+	PRR5;PRR5;PRR5;PRR5-ARHGAP8;PRR5;PRR5	Body;Body;Body;Body;Body;Body
cg14801864	0.018	3.769e-08	-++-+++	42.9	0.1048	chr20	17540975	-	BFSP1	TSS1500
cg06331682	-0.0326	3.776e-08	------?	38	0.1527	chr17	39212764	-	KRTAP2-2	TSS1500
cg04089246	-0.0162	3.995e-08	--+----	75.7	0.0003891	chr7	47579217	-	TNS3	TSS200
cg03302897	-0.0162	4.056e-08	-------	26.7	0.225	chr11	72982929	-	P2RY6;P2RY6;P2RY6;P2RY6	5'UTR;TSS1500;5'UTR;5'UTR
cg07437908	-0.0189	4.08e-08	-------	18.1	0.2916	chr3	185374613	-	IGF2BP2;IGF2BP2	Body;Body
cg20740711	-0.0055	4.084e-08	---+---	49	0.06732	chr2	113450279	+
cg00464210	0.0069	4.137e-08	+++++++	0	0.506	chr3	136194317	-	STAG1	Body
cg12729800	0.029	4.272e-08	++++++-	63.2	0.01214	chr17	26206844	-	C17orf108	Body
cg15095917	-0.0143	4.276e-08	+-----+	67.5	0.005215	chr17	7482694	+	CD68;CD68	TSS200;TSS200
cg07312641	-0.0239	4.277e-08	-------	14.5	0.3191	chr7	150778955	-	FASTK;TMUB1;TMUB1;FASTK	TSS1500;Body;Body;TSS1500
cg03935116	-0.0146	4.303e-08	------+	0	0.5166	chr12	31476565	-	FAM60A;FAM60A;FLJ13224;FAM60A	5'UTR;5'UTR;TSS1500;5'UTR
cg23296408	-0.0016	4.316e-08	-----+-	13.5	0.3269	chr14	91580613	+	C14orf159;C14orf159;C14orf159;C14orf159;C14orf159;C14orf159;C14orf159;C14orf159;C14orf159	1stExon;1stExon;5'UTR;1stExon;5'UTR;5'UTR;TSS1500;1stExon;5'UTR
cg09756855	-0.0224	4.334e-08	-------	27.2	0.2206	chr2	111493356	+	ACOXL;ACOXL;ACOXL	5'UTR;5'UTR;5'UTR
cg07933552	-0.0046	4.347e-08	+-+----	72	0.001524	chr18	45934595	-
cg13034073	-0.0125	4.354e-08	-------	15.7	0.3103	chr7	2769681	+	GNA12	3'UTR
cg04173992	0.0111	4.51e-08	+++++++	27.9	0.2156	chr5	149520651	-	PDGFRB	5'UTR
cg26977759	0.0174	4.593e-08	-++++++	59	0.0234	chr8	37518651	+
cg01330316	0.0146	4.594e-08	+++-+++	42.7	0.1064	chr6	45914282	+	CLIC5;CLIC5	Body;Body
cg04331189	-0.0131	4.603e-08	+-+----	30.7	0.1935	chr2	160142303	-	WDSUB1;WDSUB1;WDSUB1	5'UTR;5'UTR;5'UTR
cg04986616	-0.0026	4.7e-08	---+---	2.4	0.4065	chr11	63537378	-	C11orf95	TSS1500
cg26164710	0.011	4.756e-08	-++-++-	76.3	0.0003049	chr1	15348264	-	KIAA1026;KIAA1026;KIAA1026;KIAA1026;KIAA1026	Body;Body;Body;Body;Body
cg03327619	0.0184	4.81e-08	+++-+++	52.1	0.05114	chr2	159810515	+
cg20815778	-0.016	4.837e-08	------+	0	0.5203	chr6	72113416	-	MIR30A	TSS200
cg15044252	-0.0188	4.906e-08	-------	0	0.9046	chr4	73020263	-
cg01312837	0.0225	5.069e-08	-+++++-	59.5	0.02178	chr16	3923772	-	CREBBP;CREBBP	Body;Body
cg23706211	-0.0151	5.155e-08	--+----	0	0.9286	chr1	109792854	+	CELSR2	1stExon
cg22678065	0.0085	5.218e-08	+++++++	31.5	0.1876	chr2	219128083	-	GPBAR1;GPBAR1;GPBAR1	Body;Body;Body
cg24424889	-0.0296	5.258e-08	--+----	71.1	0.002029	chr22	39494175	+	APOBEC3H;APOBEC3H;APOBEC3H;APOBEC3H	5'UTR;5'UTR;5'UTR;5'UTR
cg23707540	0.0321	5.305e-08	+++-+++	68	0.004592	chr10	126836038	-	CTBP2;CTBP2	5'UTR;5'UTR
cg14276286	0.0115	5.316e-08	+++++++	0	0.439	chr11	111782364	-	HSPB2;CRYAB	TSS1500;1stExon
cg20312557	0.0021	5.358e-08	+++++++	0	0.4864	chr2	97357134	-	FER1L5	Body
cg05164540	0.0251	5.521e-08	+++-++-	16.7	0.3024	chr5	107896573	-
cg08922308	-0.0138	5.656e-08	+------	37.2	0.1445	chr12	95226993	+	MIR492	TSS1500
cg10180650	-0.0143	5.677e-08	-------	5.8	0.383	chr20	34962886	+
cg16395432	0.0087	5.756e-08	-+-++++	50	0.06183	chr1	26880807	+	MIR1976;RPS6KA1;RPS6KA1	TSS1500;Body;Body
ch.2.2685596F	-0.0061	5.767e-08	-?-----	7	0.3718	chr2	128768557	+	SAP130;SAP130	Body;Body
cg13382100	-0.0103	5.879e-08	------+	0	0.654	chr12	132414849	-	PUS1;PUS1;PUS1	Body;Body;Body
cg26758396	-0.017	5.891e-08	-------	0	0.8563	chr20	6104274	+	FERMT1	TSS200
cg13601740	0.0135	5.9e-08	+++++++	0	0.8106	chr11	66627194	+	PC;LRFN4;PC;PC	Body;Body;Body;Body
cg14351425	0.0261	5.937e-08	+++-+++	21.3	0.2667	chr10	120968739	-	GRK5	Body
cg26683005	-0.0179	5.959e-08	-------	0	0.73	chr19	48752990	+	CARD8	TSS200
cg16521032	0.0042	5.985e-08	-++++++	71.2	0.00197	chr12	57587714	-	MIR1228;LRP1	TSS1500;Body
cg22115196	0.0106	6.032e-08	+++-++-	35.2	0.1593	chr4	54829461	+
cg17874413	-0.0175	6.044e-08	---+--+	16	0.3078	chr6	32152269	+	AGER;AGER	TSS1500;TSS1500
cg18327385	-0.0171	6.105e-08	--+---+	15.7	0.3103	chr1	31478765	-	PUM1;PUM1	Body;Body
cg06823060	0.0214	6.12e-08	++++++-	25	0.2384	chr16	81616874	-	CMIP;CMIP	Body;Body
cg25639095	0.0082	6.21e-08	-+-++++	71.7	0.001669	chr17	77078175	-	ENGASE	Body
cg12920963	-0.0143	6.332e-08	-------	0	0.6427	chr5	1468661	-	LPCAT1	Body
cg23208271	-0.0243	6.353e-08	-------	0	0.9978	chr7	37148793	+	ELMO1	Body
cg08760493	0.0198	6.454e-08	+++++++	1	0.4165	chr4	109994039	-	COL25A1;COL25A1	Body;Body
cg11384744	-0.0185	6.526e-08	-------	19.1	0.284	chr7	16794623	+	TSPAN13	Body
cg04912993	-0.0314	6.549e-08	--?---?	0	0.4822	chr3	105236259	-	ALCAM	Body
cg18059933	-0.0183	6.581e-08	-------	0	0.8972	chr8	95962463	+	TP53INP1;TP53INP1	TSS1500;TSS1500
cg08327744	0.017	6.604e-08	+++++++	0	0.8459	chr8	33423298	-	RNF122	Body
cg10378927	0.0115	6.679e-08	++++++-	5.6	0.3843	chr19	52777016	-	ZNF766	Body
cg21224291	-0.004	6.717e-08	-----+-	56.7	0.03132	chr5	72251508	+	FCHO2;FCHO2	TSS1500;TSS1500
cg05000339	-0.0152	6.813e-08	------+	12.5	0.3344	chr17	29817128	+	RAB11FIP4	Body
cg02390947	-0.021	6.914e-08	--+----	0	0.5263	chr10	105273633	-	NEURL	Body
cg00374747	-0.0155	7.023e-08	-------	20.9	0.2703	chr11	2907930	+	CDKN1C;CDKN1C;CDKN1C	TSS1500;TSS1500;TSS1500
cg01274826	0.0191	7.371e-08	-+-++++	59.5	0.02164	chr19	12596128	-	ZNF709;ZNF709	TSS1500;5'UTR
cg21552292	0.0115	7.495e-08	+++++++	0	0.5671	chr5	14316516	+	TRIO	Body
cg23125506	-0.0053	7.583e-08	-----+-	18.6	0.2875	chr15	41198534	-
cg05104639	-0.0101	7.62e-08	------+	45.7	0.08704	chr15	96596922	+
cg27294796	-0.0124	7.642e-08	-------	0	0.5286	chr15	90456387	+	C15orf38	TSS200
cg07870237	-0.0062	7.673e-08	-------	0	0.7891	chr5	131348431	+	ACSL6;ACSL6	TSS1500;TSS1500
cg16450097	-0.0159	7.675e-08	--+----	34.7	0.163	chr8	101348467	+
cg00156230	-0.0213	7.714e-08	-------	0	0.592	chr7	45073692	+	CCM2;CCM2;CCM2;CCM2;CCM2	Body;Body;Body;Body;Body
cg00971747	-0.0173	7.776e-08	------+	0	0.577	chr1	200864307	+	C1orf106;C1orf106	5'UTR;Body
cg24631518	0.015	7.904e-08	+++-?++	51.9	0.06456	chr10	73104270	-	SLC29A3	Body
cg20545907	-0.0139	8.138e-08	------+	27.2	0.221	chr5	17401890	-
cg27453922	0.0018	8.181e-08	+++-+++	72.3	0.001387	chr7	148922355	+	ZNF282	3'UTR
cg24753998	0.02	8.328e-08	-+-+++-	58.5	0.02502	chr21	30452964	-	C21orf7;C21orf7	1stExon;5'UTR
cg11855643	-0.0265	8.363e-08	-------	1.1	0.4155	chr1	184473341	-	C1orf21	Body
cg26053697	-0.0245	8.481e-08	+------	45.4	0.08889	chr13	111039873	+	COL4A2	Body
cg26223797	0.0441	8.485e-08	+?+++++	50.4	0.07284	chr5	54131694	-
cg12016746	-0.0245	8.543e-08	------+	40.2	0.1235	chr11	68084453	-	LRP5	Body
cg12658792	-0.0175	8.576e-08	--+----	41.1	0.1173	chr19	43360229	-	PSG10	TSS1500
cg23151649	-0.0176	8.65e-08	------+	41.4	0.1151	chr7	151393469	+	PRKAG2;PRKAG2	Body;Body
cg07708516	-0.0164	8.695e-08	---+---	0	0.5402	chr12	8815359	-	MFAP5;MFAP5	1stExon;5'UTR
cg08560952	-0.0144	8.696e-08	+-+---+	61.6	0.01586	chr16	50278816	-
cg01461514	-0.0189	8.716e-08	-------	0	0.5171	chr7	55177182	-	EGFR;EGFR;EGFR;EGFR	Body;Body;Body;Body
cg11177833	-0.0128	8.897e-08	--+---+	55.1	0.0376	chr17	4692377	+	GLTPD2	1stExon
cg12634957	0.0092	8.931e-08	+++-+++	0	0.4393	chr1	33169850	-	SYNC;SYNC	TSS1500;TSS1500
cg22931002	0.0128	8.939e-08	+++-+++	0	0.5164	chr2	97541870	+	FAM178B;FAM178B	3'UTR;3'UTR
cg15456821	0.0159	8.948e-08	+++++++	0	0.5036	chr11	61717225	-	BEST1;BEST1	TSS200;TSS200
cg12043200	-0.0214	9.039e-08	--+----	0	0.6053	chr14	21090883	-
cg01783960	0.0158	9.108e-08	+++-+++	66.1	0.006997	chr1	17298540	+	CROCC	Body
cg14205864	-0.0189	9.222e-08	+----+-	17.2	0.2987	chr13	113841719	-	PCID2;PCID2;PCID2	Body;Body;Body
cg17364949	-0.0056	9.226e-08	-------	0	0.4307	chr17	7383474	+	AMAC1L3;ZBTB4;ZBTB4	TSS1500;5'UTR;TSS1500
cg05525648	-0.0155	9.276e-08	------+	21.4	0.2658	chr10	127705143	+	ADAM12	3'UTR
cg26984805	-0.014	9.327e-08	--+----	33.6	0.1716	chr10	71176501	+	TACR2;TACR2	1stExon;5'UTR
cg00354542	-0.0228	9.35e-08	------+	0	0.6705	chr16	434356	+	LOC100134368	Body
cg21834684	-0.0232	9.44e-08	-------	0	0.9322	chr14	81797427	-	STON2	Body
cg03707955	-0.0205	9.46e-08	-------	31.6	0.1868	chr15	61237076	-	RORA	Body
cg15821892	0.02	9.485e-08	+++-+++	26.7	0.2251	chr10	98271544	+	TLL2	Body
cg13294602	-0.017	9.493e-08	--+---+	0	0.7521	chr8	141567779	-	EIF2C2;EIF2C2	Body;Body
cg07636225	0.0227	9.699e-08	+++-+++	30.3	0.1971	chr11	63466987	-	RTN3;RTN3;RTN3;RTN3	Body;Body;Body;Body
cg06892898	-0.0111	9.776e-08	------+	43.1	0.1038	chr7	37024713	-	ELMO1;ELMO1;ELMO1	Body;TSS200;5'UTR
cg22941573	-0.0212	9.873e-08	-------	55.7	0.03525	chr20	48761279	-	TMEM189;TMEM189-UBE2V1;TMEM189;TMEM189	Body;Body;Body;Body
cg20248822	-0.0109	9.926e-08	-------	0	0.7684	chr1	19922867	+	C1orf151	TSS1500
cg01662334	-0.0194	9.984e-08	---+---	0	0.5038	chr7	27704065	-	HIBADH	TSS1500
cg05773155	-0.0119	1.005e-07	------+	40.9	0.1181	chr1	201911097	+	LMOD1	Body
cg20520561	0.0328	1.005e-07	+?+++++	53.6	0.0559	chr2	19417431	+
cg26918117	0.0084	1.006e-07	+++-+-+	6.6	0.3777	chr7	101603298	+	CUX1;CUX1;CUX1	Body;Body;Body
cg01803759	-0.0135	1.012e-07	-------	0	0.8056	chr1	27831295	+
cg06011086	-0.0124	1.024e-07	------+	18	0.2927	chr8	61823275	+
cg03107659	-0.0012	1.034e-07	----+--	10	0.3525	chr17	40834984	-	CCR10;CNTNAP1	TSS1500;Body
cg13557373	0.0106	1.053e-07	+++-+-+	0	0.5432	chr1	203567067	-
cg15823872	-0.0165	1.071e-07	+-+---+	55.9	0.03423	chr1	1357361	-	LOC441869;LOC441869	TSS1500;TSS1500
cg26767081	-0.0045	1.081e-07	-------	33.8	0.17	chr3	194293260	-
cg01793445	-0.0105	1.093e-07	------+	0	0.7168	chr1	167632415	-	RCSD1	Body
cg09828503	-0.0155	1.097e-07	--+----	51.1	0.056	chr7	5400985	+	TNRC18	Body
cg08882099	-0.0123	1.106e-07	------+	0	0.7434	chr6	107612007	-	PDSS2	Body
cg02977954	-0.0209	1.116e-07	-------	22.1	0.261	chr1	53371368	-	ECHDC2	Body
cg26203572	0.0181	1.124e-07	+++-+++	37.1	0.1456	chr7	47797675	+
cg00178850	-0.0149	1.128e-07	-------	0	0.6102	chr1	236559675	+	EDARADD;EDARADD	Body;Body
cg14051770	0.0296	1.128e-07	++++++-	47.9	0.07341	chr7	76054572	-	ZP3;ZP3	Body;1stExon
cg14280580	-0.0147	1.151e-07	------+	0	0.4525	chr9	95484823	-	BICD2;BICD2	Body;Body
cg16596691	-0.0185	1.182e-07	------+	57.8	0.02715	chr19	41260294	+	SNRPA	Body
cg06568783	-0.0106	1.187e-07	--+----	0	0.7314	chr17	45388128	+	ITGB3	3'UTR
cg17829533	0.0118	1.194e-07	-++++++	58.8	0.02399	chr15	78385098	-	SH2D7	1stExon
