# Supplementary material for: Placental DNA methylation signatures of maternal smoking during pregnancy and potential impacts on fetal growth
Source: Nat Commun. 2021 Aug 24;12:5095. doi: 10.1038/s41467-021-24558-y (PMC8384884; doi:10.1038/s41467-021-24558-y)
Supplement: Supplementary file 3 — Supplementary Data 1-23 [file 41467_2021_24558_MOESM3_ESM.zip › Supplementary Data/SuppData4_MetaAnalysis_SustMSDP_NoPCT.xlsx]

## Sheet: SD4
Supplementary Data 4. Meta-analysis results for the association between sustained MSDP and placental DNAm, while controlling for maternal age, parity, and maternal education, but not adjusted for putative cellular heterogeneity; included data from EDEN, GENEIDA & INMA. HetIsq = Heterogeneity I2 Value; HetPVal = P-value for Heterogeneity Test; Chr = Chromosome; Pos = Position (hg19); UCSC_RefGene_…
	Results from the meta-analysis					Location Annotations
CpG	Effect	P-value	Direction	HetISq	HetPVal	Chr	Pos	Strand	UCSC_RefGene_Name	UCSC_RefGene_Group
cg27402634	-0.2579	2.39e-177	---	63.7	0.06353	chr3	156536860	+
cg20340720	-0.0764	7.805e-50	---	0	0.7083	chr10	104512523	-	C10orf26	Body
cg03313447	-0.0297	5.99e-34	---	44.5	0.1649	chr19	41829042	-	CCDC97	3'UTR
cg26843110	-0.0791	1.183e-32	---	23.5	0.2708	chr15	74935742	+	EDC3;EDC3;EDC3	Body;Body;Body
cg04835489	0.0611	6.684e-31	+++	0	0.6664	chr1	52624196	+	ZFYVE9;ZFYVE9;ZFYVE9	5'UTR;5'UTR;5'UTR
cg00666842	0.0506	6.985e-28	+++	57	0.09799	chr2	88366145	-	SMYD1	TSS1500
cg00534380	-0.0611	7.537e-28	---	0	0.5402	chr2	101766586	-	TBC1D8	Body
cg09491670	0.0227	2.677e-27	+++	80.8	0.005467	chr4	53529646	+
cg26115089	0.0321	2.813e-27	+++	0	0.7764	chr11	93846406	+	HEPHL1	3'UTR
cg14214914	0.05	6.882e-27	+++	0	0.5226	chr9	131870304	+	CRAT;CRAT	Body;Body
cg17823829	0.0857	1.141e-26	+++	0	0.7319	chr1	202765754	-	KDM5B	Body
cg25585967	0.0637	4.133e-25	+++	47.7	0.1478	chr5	14452105	+	TRIO	Body
cg21844472	0.0525	1.271e-23	+++	0	0.5693	chr3	160559936	+	PPM1L	Body
cg03078141	0.0556	1.983e-23	+++	46.5	0.1543	chr4	129721849	+
cg15263021	0.0355	6.959e-22	+++	73.4	0.02321	chr11	61273282	+
cg23548577	0.0343	1.604e-21	+++	42.7	0.1746	chr2	39890554	-
cg25112191	0.0312	2.425e-21	+++	0	0.5077	chr1	151804260	-	RORC;RORC	1stExon;5'UTR
cg26648103	-0.0442	2.879e-21	---	0	0.5446	chr11	66791718	+	SYT12	5'UTR
cg06716730	-0.0322	6.245e-21	---	8.3	0.3361	chr17	35851459	-	DUSP14	5'UTR
cg26433445	0.0334	2.731e-20	+++	86.4	0.0006277	chr16	81764289	+
cg07086564	0.0503	4.976e-20	+++	0	0.471	chr17	59371804	-	BCAS3;BCAS3	Body;Body
cg24177452	0.0329	6.143e-20	+++	35.2	0.2135	chr17	27494295	+	MYO18A;MYO18A	5'UTR;5'UTR
cg22976419	0.0376	6.63e-20	+++	0	0.5548	chr2	134898400	+
cg22018329	0.0563	8.194e-20	+++	19.9	0.2868	chr19	3116716	-	GNA11	Body
cg19246018	0.0152	1.229e-19	+++	0	0.8187	chr2	240031588	+	HDAC4	Body
cg26045080	0.0304	3.826e-19	+++	59	0.08749	chr1	36807363	-	STK40	Body
cg14044375	-0.051	8.812e-19	---	37.4	0.2023	chr2	232085909	+	ARMC9	Body
cg07565956	-0.0226	9.098e-19	---	0	0.7558	chr17	7381288	-	ZBTB4;ZBTB4	5'UTR;5'UTR
cg20496314	0.0494	1.596e-18	+++	70.1	0.0351	chr22	39759864	+	SYNGR1;SYNGR1;SYNGR1	TSS1500;Body;Body
cg02341503	-0.0257	8.857e-18	---	0	0.9331	chr20	45947123	-	ZMYND8;LOC100131496;ZMYND8;ZMYND8	Body;TSS200;Body;Body
cg04895640	0.0075	1.8e-17	+++	79.4	0.00783	chr1	36807418	-	STK40	Body
cg06338697	-0.041	2.212e-17	---	0	0.4695	chr10	34587539	+	PARD3	Body
cg21992501	0.0702	2.559e-17	+++	53.4	0.1171	chr2	32872637	+	TTC27	Body
cg17194270	0.053	2.705e-17	+++	60.6	0.07898	chr22	39759992	-	SYNGR1;SYNGR1;SYNGR1	Body;TSS200;Body
cg22464570	0.0381	2.722e-17	+++	0	0.5395	chr5	157161695	+	THG1L	Body
cg05376469	0.0339	2.999e-17	+++	29.1	0.2442	chr2	102649931	-
cg08103706	0.0376	4.352e-17	+++	58.2	0.09121	chr16	56713771	-
cg01001472	0.0501	5.198e-17	+++	46.5	0.1542	chr13	97947958	+	MBNL2;MBNL2	Body;Body
cg23680900	-0.0198	8.539e-17	---	22.2	0.2768	chr15	75017924	-	CYP1A1	TSS200
cg05266663	0.0453	9.571e-17	+++	28	0.2493	chr1	23061564	-	EPHB2;EPHB2	Body;Body
cg24583987	0.0632	1.124e-16	+++	0	0.8633	chr1	42618041	+	GUCA2B	TSS1500
cg17740322	-0.0275	1.164e-16	---	30.3	0.2381	chr10	104535521	-	C10orf26;C10orf26	TSS1500;Body
cg12291408	-0.0487	1.355e-16	---	26.8	0.2552	chr7	100037572	+
cg16704246	-0.0266	2.732e-16	---	58.6	0.08909	chr10	112594670	-	RBM20	Body
cg13067221	-0.0582	2.941e-16	---	0	0.4304	chr14	23449582	+	JUB	Body
cg16103203	-0.0413	4.58e-16	---	0	0.8248	chr1	32041507	-	TINAGL1	TSS1500
cg11280108	0.0291	4.869e-16	+++	34.3	0.2184	chr3	51537627	-
cg17910478	0.0624	6.183e-16	+-+	22.4	0.2757	chr1	228581288	+
cg26288577	-0.0351	6.515e-16	---	24.9	0.2639	chr14	91580429	-	C14orf159;C14orf159;C14orf159;C14orf159;C14orf159;C14orf159;C14orf159;C14orf159;C14orf159	1stExon;1stExon;5'UTR;1stExon;5'UTR;5'UTR;TSS1500;1stExon;5'UTR
cg24735129	-0.0435	1.047e-15	---	0	0.5514	chr11	70957520	+
cg14170787	-0.0276	1.249e-15	---	0	0.4788	chr9	112889386	+	AKAP2;PALM2-AKAP2;PALM2-AKAP2;AKAP2	Body;Body;Body;5'UTR
cg00037952	-0.0308	1.361e-15	---	58.4	0.09036	chr10	104535276	+	C10orf26;C10orf26	TSS1500;Body
cg23580000	0.0365	1.435e-15	+++	0	0.4389	chr16	50322156	+	ADCY7	1stExon
cg06882533	0.0314	1.506e-15	+++	0	0.5128	chr13	24625581	+
cg01761362	0.0493	1.514e-15	+++	44.1	0.1672	chr17	40051528	+	ACLY;ACLY	Body;Body
cg08103568	-0.0452	3.105e-15	---	62.9	0.06729	chr4	100737138	+	DAPP1	TSS1500
cg10950949	-0.0333	3.684e-15	---	41.8	0.1794	chr17	4752739	+	MINK1;MINK1;MINK1;MINK1	Body;Body;Body;Body
cg25702651	0.0578	5.513e-15	+-+	74.1	0.02117	chr3	192675515	-
cg24577455	0.0464	6.478e-15	+++	0	0.4788	chr1	2069012	-	PRKCZ;PRKCZ;PRKCZ	5'UTR;Body;5'UTR
cg14375890	0.0316	7.43e-15	+-+	61.8	0.07321	chr6	13355672	+
cg07054804	0.0438	9.207e-15	+-+	76.9	0.01306	chr11	10621492	-	MRVI1;MRVI1;MRVI1;MRVI1	Body;Body;Body;Body
cg07168214	-0.041	9.55e-15	---	4.5	0.3508	chr17	7380112	+	ZBTB4;ZBTB4	5'UTR;5'UTR
cg23752985	-0.0264	1.084e-14	---	0	0.498	chr2	85803571	-	VAMP8	TSS1500
cg04222933	-0.0365	1.103e-14	---	0	0.6342	chr1	160783181	-	LY9	Body
cg06340161	-0.0366	1.23e-14	---	17.9	0.2959	chr16	46962962	+	GPT2;GPT2	3'UTR;3'UTR
cg09290175	0.0432	1.369e-14	+++	71.8	0.02874	chr22	39688265	+
cg24718756	0.0513	1.558e-14	+++	60.1	0.08172	chr5	126308095	+	MARCH3	5'UTR
cg21171115	-0.0631	1.588e-14	---	0	0.5525	chr9	112887903	-	AKAP2;PALM2-AKAP2;PALM2-AKAP2;AKAP2	Body;Body;Body;5'UTR
cg05169499	0.036	1.608e-14	+++	37.1	0.2041	chr12	52673946	+
cg02227879	0.0581	1.785e-14	+++	51.6	0.1268	chr10	75576192	-	CAMK2G;CAMK2G;CAMK2G;CAMK2G;CAMK2G	Body;Body;Body;Body;Body
cg21066063	0.0358	1.853e-14	+++	0	0.8526	chr5	171570130	-	STK10	Body
cg00390484	0.0276	2.061e-14	+++	80.5	0.005923	chr22	20019695	-	C22orf25;MIR185	5'UTR;TSS1500
cg16573957	-0.0483	2.255e-14	---	47.6	0.1482	chr8	21970273	+
cg19578175	0.0474	2.884e-14	+++	0	0.6849	chr11	15964499	-
cg23097499	0.0404	3.395e-14	+++	49.5	0.1379	chr1	12225569	+	TNFRSF1B	TSS1500
cg23047335	0.0478	3.423e-14	+++	0	0.6856	chr17	38075408	-	GSDMB;GSDMB;GSDMB	TSS1500;TSS1500;TSS1500
cg04902929	0.0245	3.66e-14	+++	0	0.3875	chr1	116958941	-	C1orf203;C1orf203;C1orf203;C1orf203;C1orf203	Body;Body;Body;Body;Body
cg07457727	-0.0357	7.167e-14	---	3.3	0.3554	chr8	131451983	+
cg27189723	-0.0275	7.238e-14	---	0	0.8258	chr7	134137645	-	AKR1B1	Body
cg18026955	-0.0321	8.245e-14	---	10.1	0.3288	chr1	12541215	-	VPS13D;VPS13D	Body;Body
cg19559587	0.0343	1.035e-13	+++	0	0.5548	chr12	57588144	+	LRP1;MIR1228	Body;TSS200
cg11628021	0.0335	1.109e-13	+++	0	0.7689	chr19	17491382	+
cg06397161	0.0441	1.141e-13	+++	69.9	0.03587	chr22	39760059	+	SYNGR1;SYNGR1;SYNGR1	Body;TSS200;Body
cg20242392	-0.0194	1.176e-13	---	17.2	0.2988	chr7	137439258	-	DGKI	Body
cg07867517	-0.0458	1.219e-13	---	45.4	0.16	chr16	75520165	-	CHST6	5'UTR
cg27601574	0.036	1.26e-13	+++	10	0.3293	chr22	31498863	-	SMTN;SMTN;SMTN	Body;Body;3'UTR
cg20566484	0.0401	1.515e-13	+++	56.6	0.09988	chr14	94489832	-
cg02610360	0.0285	1.563e-13	+++	51.7	0.1264	chr11	120197521	-	TMEM136	5'UTR
cg20191066	-0.0216	1.741e-13	---	11.9	0.3214	chr17	56413977	-
cg24288715	0.0412	1.916e-13	+++	43.1	0.1724	chr6	163745629	-	LOC285796	TSS200
cg02215430	0.0482	2.491e-13	++?	0	0.7875	chr6	41716413	+	PGC;PGC	TSS1500;TSS1500
cg23986143	0.0259	3.015e-13	+++	0	0.6508	chr7	76054256	+	ZP3;ZP3	5'UTR;TSS200
cg20636559	-0.0478	3.348e-13	---	0	0.9719	chr15	101253502	+
cg26483432	-0.0224	3.718e-13	---	52.4	0.1226	chr1	149815043	+	HIST2H2AA3;HIST2H2AA4	TSS1500;TSS1500
cg24685109	-0.0262	4.012e-13	---	0	0.7356	chr15	43477090	+	TMEM62;CCNDBP1;CCNDBP1;CCNDBP1;CCNDBP1	3'UTR;TSS1500;TSS1500;TSS1500;TSS1500
cg02132946	-0.0258	4.267e-13	---	0	0.8227	chr16	65807673	-
cg09070415	-0.0315	4.755e-13	---	40.2	0.1878	chr1	32041052	-	TINAGL1	TSS1500
cg21080710	0.018	4.904e-13	+++	0	0.4183	chr12	110207029	+	MGC14436;MGC14436;C12orf34	Body;Body;Body
cg16199280	-0.0374	4.932e-13	---	0	0.5079	chr6	10405499	-	TFAP2A;TFAP2A;TFAP2A	Body;Body;Body
cg13038544	0.0346	5.177e-13	+++	0	0.6779	chr12	57588198	+	LRP1;MIR1228	Body;TSS200
cg24363858	-0.0326	5.533e-13	---	56.5	0.1002	chr6	138752062	+	NHSL1;NHSL1	Body;Body
cg11788715	0.0621	7.72e-13	+++	0	0.9089	chr2	84916520	-	DNAH6	Body
cg24193588	-0.0386	8.247e-13	---	0	0.4351	chr2	101736745	+	TBC1D8	Body
cg13237945	0.0356	8.603e-13	+++	48.6	0.1428	chr13	43355739	+	C13orf30;C13orf30	1stExon;5'UTR
cg12461099	-0.0376	9.086e-13	---	0	0.5625	chr1	19217794	-	ALDH4A1;ALDH4A1;ALDH4A1	TSS1500;Body;Body
cg07324087	0.0344	9.107e-13	+++	48.1	0.1456	chr17	27948259	+	CORO6	1stExon
cg27343684	-0.0312	9.266e-13	---	64.5	0.06002	chr6	52775252	-	GSTA3	TSS1500
cg20632537	-0.0396	9.531e-13	---	42.2	0.1775	chr1	19218839	-	ALDH4A1;ALDH4A1;ALDH4A1	TSS1500;Body;Body
cg22080628	0.0255	9.732e-13	+++	31.8	0.2308	chr1	45473666	-	HECTD3	Body
cg14478036	0.0087	1.198e-12	+++	66.7	0.04954	chr9	19173124	-
cg08586426	0.0436	1.304e-12	+++	70.2	0.0347	chr11	33915315	+	LMO2	TSS1500
cg12921411	0.0259	1.368e-12	+++	42.9	0.1737	chr5	150004918	-	SYNPO;SYNPO	Body;Body
cg25247520	-0.0331	1.67e-12	---	0	0.4971	chr8	128808017	+	MIR1204;PVT1	TSS200;Body
cg04233054	0.0583	1.724e-12	+++	54.8	0.1096	chr1	23112654	-	EPHB2;EPHB2	Body;Body
cg13718559	0.0268	1.73e-12	+++	49.2	0.1397	chr12	6383042	+
cg17707493	0.0086	1.905e-12	+++	32.7	0.2261	chr17	42222405	-	C17orf53;C17orf53	Body;Body
cg09607363	-0.0435	1.922e-12	---	32.4	0.2279	chr8	67634416	+	SGK3	5'UTR
cg16320427	0.0291	2.439e-12	+++	71.7	0.02921	chr3	71158765	+	FOXP1	Body
cg25104397	-0.0359	2.645e-12	---	0.6	0.3658	chr10	104535920	-	C10orf26;C10orf26;C10orf26	5'UTR;Body;1stExon
cg26226650	0.0426	2.804e-12	+-+	77.4	0.01206	chr3	50276265	-	GNAI2	Body
cg25589945	-0.0442	2.949e-12	---	7.1	0.3407	chr2	46429383	-
cg06946797	-0.0265	3.461e-12	---	80.5	0.005952	chr16	11422409	+
cg13893427	0.0475	3.713e-12	+++	54	0.114	chr17	40710960	+
cg05451094	0.0396	3.818e-12	+++	22.9	0.2731	chr17	26557385	-
cg27345946	0.0312	3.972e-12	+++	2.5	0.3587	chr3	9835511	-	ARPC4;ARPC4;ARPC4;TADA3;TADA3	Body;5'UTR;5'UTR;TSS1500;TSS1500
cg14150907	0.0084	4.567e-12	+++	1.4	0.3628	chr8	142275722	-
cg23160522	-0.0464	4.622e-12	---	70.6	0.03334	chr15	75015787	-	CYP1A1	5'UTR
ch.6.67663644F	-0.0076	5.037e-12	---	0	0.7263	chr6	67606923	+
cg01476789	0.0293	5.251e-12	+++	0	0.4884	chr11	71146764	+	DHCR7;DHCR7	Body;Body
cg01072609	0.0254	5.399e-12	+-+	76	0.01554	chr7	140338624	-
cg13392140	0.0082	5.453e-12	+++	0	0.7979	chr9	131785408	-	SH3GLB2	Body
cg09837656	0.0339	5.77e-12	+++	76.6	0.01396	chr15	65149245	+	PLEKHO2	Body
cg23537820	0.0207	5.979e-12	+++	63.4	0.06495	chr21	32627192	+	TIAM1	Body
cg03490288	0.0374	6.033e-12	+++	0	0.4177	chr11	71146658	+	DHCR7;DHCR7	Body;Body
cg02151101	0.0148	6.535e-12	+-+	72.1	0.02783	chr4	53439190	-
cg13838014	-0.0022	6.541e-12	---	45.4	0.1601	chr9	130684329	-	PIP5KL1;PIP5KL1	Body;Body
cg17091793	-0.0186	6.947e-12	---	62.3	0.07045	chr13	49684397	-	FNDC3A;FNDC3A	TSS200;Body
cg05228377	-0.0285	8.058e-12	---	44.5	0.1649	chr11	27384293	-	CCDC34;CCDC34	Body;Body
cg14015502	-0.0506	8.296e-12	---	42.2	0.1773	chr10	104535020	-	C10orf26;C10orf26	TSS1500;Body
cg17633523	0.026	9.726e-12	+++	8.1	0.3369	chr17	37841458	-	PGAP3	Body
cg00045753	0.0406	1.019e-11	+++	49	0.1405	chr9	123630545	+	PHF19	Body
cg08402381	-0.0102	1.299e-11	---	83.5	0.002321	chr10	34587560	+	PARD3	Body
cg13186286	-0.0149	1.332e-11	---	0	0.4257	chr14	91580451	+	C14orf159;C14orf159;C14orf159;C14orf159;C14orf159;C14orf159;C14orf159;C14orf159;C14orf159	1stExon;1stExon;5'UTR;1stExon;5'UTR;5'UTR;TSS1500;1stExon;5'UTR
cg25189904	-0.0185	1.407e-11	---	0	0.5077	chr1	68299493	+	GNG12	TSS1500
cg16710042	0.047	1.408e-11	+++	0	0.8092	chr2	165760725	-	SLC38A11	Body
cg09186818	-0.0226	1.685e-11	---	0	0.688	chr11	119217331	+	C1QTNF5;C1QTNF5;MFRP;MFRP	1stExon;5'UTR;1stExon;5'UTR
cg09126859	0.0341	1.717e-11	+-+	54.6	0.1103	chr12	52244063	+
cg13423759	0.0498	2.171e-11	+-+	66.9	0.04853	chr1	37937403	-
cg18328334	-0.0244	2.774e-11	---	56.2	0.1022	chr2	218808652	-	TNS1;TNS1	1stExon;5'UTR
cg26396357	0.0232	3.007e-11	+++	47.6	0.1481	chr1	44324656	+	ST3GAL3;ST3GAL3;ST3GAL3;ST3GAL3;ST3GAL3;ST3GAL3;ST3GAL3;ST3GAL3;ST3GAL3;ST3GAL3	Body;Body;Body;Body;Body;Body;Body;Body;Body;Body
cg25225655	-0.0299	3.045e-11	---	25.5	0.261	chr17	55468616	+	MSI2;MSI2	Body;Body
cg08621277	0.013	3.409e-11	+++	45	0.1623	chr11	68271518	-	SAPS3;SAPS3;SAPS3;SAPS3;SAPS3;SAPS3	5'UTR;5'UTR;5'UTR;5'UTR;5'UTR;5'UTR
cg16512458	-0.0193	3.489e-11	---	0	0.4268	chr1	226069078	-	TMEM63A	5'UTR
cg15095917	-0.0244	3.732e-11	---	0	0.6637	chr17	7482694	+	CD68;CD68	TSS200;TSS200
cg19508622	0.0228	3.753e-11	+++	0	0.5275	chr8	129103558	-	PVT1	Body
cg12882572	-0.0145	3.822e-11	---	0	0.4234	chr17	35851204	-	DUSP14	5'UTR
cg20640246	-0.0282	4.012e-11	-+-	18.5	0.293	chr12	89749718	-
cg01872024	-0.0175	4.938e-11	---	56	0.1031	chr11	94502804	-	AMOTL1	Body
cg21913159	0.0276	5.109e-11	+++	0	0.6825	chr12	57588171	+	LRP1;MIR1228	Body;TSS200
cg00180930	-0.019	5.308e-11	---	52.8	0.1199	chr6	31746832	+	VARS	Body
cg01323840	0.0359	5.437e-11	+++	0	0.7393	chr16	12901108	+
cg23095729	0.0262	5.515e-11	+++	24.1	0.2678	chr22	20019674	+	C22orf25;MIR185	5'UTR;TSS1500
cg25323497	-0.0285	6.503e-11	-+-	35.8	0.2105	chr6	46923451	-	GPR116	TSS1500
cg06219695	-0.0256	6.767e-11	---	8.2	0.3363	chr16	434256	-	LOC100134368	Body
cg07530599	0.034	7.094e-11	+++	63.7	0.06381	chr17	74275137	-	QRICH2	Body
cg05618595	0.0273	7.293e-11	+-+	64.9	0.05796	chr7	7874409	-
cg09747054	0.0032	7.586e-11	+++	41.9	0.1788	chr8	669656	-	ERICH1	Body
cg12508655	-0.0448	7.654e-11	---	44.3	0.1662	chr5	71800767	-	ZNF366	5'UTR
cg07626482	-0.0246	8.48e-11	---	19.9	0.2872	chr19	47289503	+	SLC1A5;SLC1A5;SLC1A5	TSS1500;Body;5'UTR
cg03187713	0.0078	8.582e-11	+++	0	0.9696	chr7	51330698	-	COBL	Body
cg15433043	-0.0352	1.051e-10	---	67.7	0.04506	chr11	76884243	-	MYO7A;MYO7A;MYO7A	Body;Body;Body
cg17001194	-0.0313	1.053e-10	---	0	0.7874	chr11	116216209	-
cg04809904	0.0279	1.089e-10	+++	59.6	0.08391	chr2	219231526	-	C2orf62	Body
cg12729800	0.0472	1.285e-10	+++	0	0.653	chr17	26206844	-	C17orf108	Body
cg01312837	0.0377	1.405e-10	+++	0	0.8018	chr16	3923772	-	CREBBP;CREBBP	Body;Body
cg27261597	-0.031	1.516e-10	---	63.1	0.06638	chr1	209604378	-	LOC642587;MIR205	Body;TSS1500
cg15847249	-0.0194	1.52e-10	---	0	0.6274	chr5	180238795	-
cg03376062	0.0288	1.546e-10	+++	0	0.7079	chr4	186071253	+	SLC25A4	3'UTR
cg11131599	-0.0339	1.605e-10	---	46.8	0.1524	chr1	204224211	+	PLEKHA6	Body
cg12601059	-0.041	1.618e-10	-?-	0	0.5502	chr13	41976953	-
cg01396774	-0.0279	1.679e-10	---	0	0.8361	chr2	218299024	+	DIRC3	Body
cg20722088	-0.0382	1.702e-10	---	84.4	0.001656	chr12	89742886	+	DUSP6;DUSP6	3'UTR;3'UTR
cg22118126	-0.0059	1.737e-10	---	0	0.987	chr20	39969481	-	LPIN3	TSS200
cg11480762	0.031	1.816e-10	+++	79.7	0.007323	chr10	73103395	+	SLC29A3	Body
cg01959435	0.0291	1.82e-10	+++	39.1	0.1935	chr22	39759957	-	SYNGR1;SYNGR1;SYNGR1	TSS1500;Body;Body
cg20648272	-0.0263	2.013e-10	---	0	0.6938	chr20	35068341	+	DLGAP4	Body
cg07906688	-0.022	2.059e-10	---	84.1	0.001832	chr1	219347887	+	LYPLAL1	Body
cg09186101	-0.0263	2.421e-10	---	0	0.5356	chr17	80197062	-	SLC16A3;SLC16A3;SLC16A3	3'UTR;3'UTR;3'UTR
cg03327619	0.0288	2.5e-10	+++	70.5	0.03379	chr2	159810515	+
cg04066190	-0.0415	2.83e-10	---	0	0.9325	chr6	10407470	-	TFAP2A;TFAP2A;TFAP2A	Body;Body;Body
cg18852857	0.0233	2.901e-10	+++	0	0.618	chr22	26118876	+	ADRBK2	3'UTR
cg23520688	-0.0376	3.072e-10	---	0	0.9829	chr14	103294740	+	TRAF3;TRAF3;TRAF3	5'UTR;5'UTR;5'UTR
cg17633463	-0.023	3.201e-10	---	25.3	0.2624	chr10	99309908	-	UBTD1	Body
cg15733007	0.0413	3.281e-10	+++	0	0.8185	chr6	165324747	-
cg17196465	0.0188	3.341e-10	+++	0	0.9085	chr3	50676567	-	MAPKAPK3	Body
cg13659813	-0.0109	3.361e-10	-+-	49.2	0.1397	chr19	39322968	+	ECH1	TSS1500
cg07543967	0.0357	3.571e-10	+++	15.8	0.3051	chr19	49055443	-	SULT2B1;SULT2B1	1stExon;5'UTR
cg25727853	0.0322	3.633e-10	++?	0	0.7825	chr1	181098609	-
cg05525648	-0.0227	3.733e-10	---	53.8	0.1149	chr10	127705143	+	ADAM12	3'UTR
cg17271592	-0.0202	3.908e-10	---	47.2	0.1507	chr1	149821902	-	HIST2H2AA4;HIST2H2AA3	TSS1500;TSS1500
cg07309820	-0.0209	3.981e-10	---	0	0.8266	chr7	148901717	+	ZNF282	Body
cg10279360	0.0126	4.007e-10	+++	80.4	0.006053	chr14	62017453	-	PRKCH	3'UTR
cg01156249	-0.0439	4.214e-10	---	0	0.8788	chr16	4714794	-	MGRN1;MGRN1;MGRN1;MGRN1	Body;Body;Body;Body
cg02524834	-0.0721	4.352e-10	?--	4.3	0.3068	chr6	41934765	+	CCND3;CCND3	5'UTR;5'UTR
cg07124859	0.0297	4.378e-10	+++	0	0.805	chr12	57588219	+	LRP1;MIR1228	Body;TSS200
cg14051770	0.0432	4.408e-10	+++	0	0.5158	chr7	76054572	-	ZP3;ZP3	Body;1stExon
cg22911462	-0.0214	4.662e-10	---	8.9	0.3334	chr2	73162158	-
cg18479711	0.008	4.683e-10	+++	0	0.9743	chr2	240031454	-	HDAC4	Body
cg17055207	-0.0308	4.688e-10	---	0	0.8152	chr4	8412736	-	ACOX3;ACOX3	Body;Body
cg15102749	0.0262	4.724e-10	+++	64.9	0.05793	chr11	66510893	+	C11orf80	TSS1500
cg00698688	0.0428	4.777e-10	+++	52.2	0.1237	chr19	49055432	+	SULT2B1;SULT2B1	1stExon;5'UTR
cg12547516	-0.0259	4.923e-10	---	54.3	0.1121	chr1	53372233	+	ECHDC2	Body
cg04407215	-0.0045	5.072e-10	---	0	0.5789	chr3	53304322	-
cg27269279	-0.0345	5.074e-10	---	46.2	0.1558	chr11	129306366	-	BARX2	Body
cg01869896	0.0353	5.155e-10	+-+	45	0.1622	chr1	40420299	-	MFSD2A;MFSD2A	TSS1500;TSS1500
cg07289335	-0.0222	5.198e-10	---	0	0.6588	chr5	158937447	-
cg07425824	-0.0295	5.238e-10	---	64.1	0.06153	chr16	69451547	-
cg06897661	0.0093	5.302e-10	+++	75.7	0.01638	chr16	50322074	+	ADCY7;ADCY7	5'UTR;1stExon
cg23928234	0.0251	5.525e-10	+++	0	0.506	chr4	184235706	+	WWC2	Body
cg04431508	0.0197	5.775e-10	+-+	54.8	0.1092	chr3	171693162	+
cg20289911	0.022	5.851e-10	+-+	90.3	3.28e-05	chr20	816362	-	FAM110A;FAM110A	TSS1500;5'UTR
cg00091483	-0.0268	6.077e-10	---	0	0.667	chr12	118574757	+	PEBP1	Body
cg24119674	-0.0207	6.257e-10	---	45.9	0.1573	chr10	79648146	+	DLG5	Body
cg00476430	0.0336	6.505e-10	+++	32	0.2297	chr8	81947741	-	PAG1	5'UTR
cg10418289	-0.0159	6.583e-10	---	59.8	0.08333	chr14	23308294	-	MMP14	Body
cg26333638	-0.0111	7.266e-10	---	0	0.463	chr5	73981611	-	HEXB	Body
cg02911270	-0.0271	7.627e-10	---	0	0.7898	chr8	141629513	+	EIF2C2;EIF2C2	Body;Body
cg07261734	-0.0094	7.674e-10	-+-	51.5	0.127	chr13	49684383	-	FNDC3A;FNDC3A	TSS200;Body
cg14790000	0.0333	7.759e-10	+-+	73	0.02469	chr5	127805611	+	FBN2	Body
cg13212159	0.0407	7.87e-10	+++	0	0.9434	chr17	38075554	+	GSDMB;GSDMB;GSDMB	TSS1500;TSS1500;TSS1500
cg01955025	-0.029	8.001e-10	---	0	0.5117	chr14	91091782	-	TTC7B	Body
cg03565280	0.0363	8.08e-10	+++	0	0.5418	chr5	167755242	-	WWC1;WWC1;WWC1	Body;Body;Body
cg13988448	0.0331	8.106e-10	+++	0	0.9881	chr1	23115536	+	EPHB2;EPHB2	Body;Body
cg13355449	-0.0338	8.119e-10	---	23.4	0.2712	chr6	46923414	-	GPR116	TSS1500
cg03129172	-0.0207	8.456e-10	---	0	0.6167	chr1	12251934	-	TNFRSF1B	Body
cg22855021	0.0286	8.667e-10	+++	11.8	0.322	chr14	81610812	+	TSHR	3'UTR
cg23791626	0.0343	8.895e-10	+++	0	0.4417	chr17	65542892	-	PITPNC1;PITPNC1	Body;Body
cg20771622	-0.0325	9.059e-10	---	0	0.755	chr1	205658253	+
cg11216917	-0.0126	9.269e-10	---	0	0.8332	chr1	204044509	+	SOX13	5'UTR
cg04133502	-0.0421	9.408e-10	---	0	0.4954	chr2	218058686	-
cg18805734	0.031	9.814e-10	+++	60.3	0.08057	chr12	31453901	-	FAM60A;FAM60A;FAM60A	5'UTR;5'UTR;5'UTR
cg08787791	0.0279	1.009e-09	+++	0	0.6168	chr13	43355737	+	C13orf30;C13orf30	1stExon;5'UTR
cg15827436	-0.0214	1.014e-09	---	47.4	0.1495	chr6	31746847	+	VARS	Body
cg03082779	-0.0233	1.069e-09	---	7.6	0.3388	chr20	45947025	-	ZMYND8;LOC100131496;ZMYND8;ZMYND8	Body;TSS1500;Body;Body
cg24544105	-0.0335	1.082e-09	---	20.5	0.2844	chr2	74753312	+	DQX1;DQX1	1stExon;5'UTR
cg05211790	0.0257	1.143e-09	+++	0	0.8963	chr5	34683189	+	RAI14;RAI14;RAI14;RAI14;RAI14	5'UTR;5'UTR;5'UTR;TSS1500;TSS1500
cg16671157	-0.0315	1.154e-09	---	0	0.641	chr3	134413289	-
cg12550146	-0.0244	1.187e-09	---	70.2	0.03474	chr8	668151	-	ERICH1	Body
cg08760493	0.0279	1.204e-09	+++	0	0.5143	chr4	109994039	-	COL25A1;COL25A1	Body;Body
cg03278639	0.0342	1.24e-09	+++	0	0.5215	chr3	128134845	-
cg01668352	0.0256	1.242e-09	+-+	64.8	0.0584	chr12	64482597	-	SRGAP1	Body
cg10380643	-0.015	1.293e-09	---	1.4	0.3627	chr1	1356764	-	LOC441869;LOC441869	TSS200;TSS200
cg19987800	0.0149	1.327e-09	+++	50.4	0.1331	chr13	43181173	+	TNFSF11;TNFSF11	3'UTR;3'UTR
cg24601480	-0.0323	1.391e-09	---	19.7	0.2881	chr6	138814716	+	NHSL1;NHSL1	Body;Body
cg03597034	0.009	1.593e-09	+-+	45.9	0.1575	chr19	18569006	+	ELL	Body
cg08694107	0.0379	1.689e-09	+++	0	0.4278	chr5	149607327	+	CAMK2A;CAMK2A	Body;Body
cg20740711	-0.0088	1.759e-09	---	60.1	0.08173	chr2	113450279	+
cg10433918	-0.0273	1.863e-09	---	71.4	0.03015	chr1	31478730	-	PUM1;PUM1	Body;Body
cg15228451	0.0312	1.9e-09	+++	71.2	0.03115	chr20	34649125	-
cg10324998	-0.022	1.924e-09	---	19.5	0.2885	chr1	92338262	+	TGFBR3	5'UTR
cg13029957	-0.0251	1.946e-09	---	33.8	0.2206	chr5	75831679	+	IQGAP2	Body
cg18326022	-0.0167	1.963e-09	-+-	57	0.09786	chr17	73719885	+	ITGB4;ITGB4;ITGB4	TSS1500;5'UTR;5'UTR
cg00625110	0.0217	1.993e-09	+++	0	0.496	chr16	53741731	-	FTO	Body
cg01922697	-0.0248	2.077e-09	---	0	0.3983	chr11	19894313	-	NAV2;NAV2;NAV2	Body;Body;Body
cg19584649	-0.0224	2.085e-09	---	0	0.4034	chr7	158607898	-	ESYT2	Body
cg01815921	-0.0017	2.105e-09	---	49.5	0.1379	chr17	15903739	+	ZSWIM7;TTC19;ZSWIM7	TSS1500;Body;TSS1500
cg22102078	0.0083	2.124e-09	+-+	69.1	0.03943	chr6	130182512	-	C6orf191	TSS200
cg17187438	0.0078	2.194e-09	+-+	70.8	0.03256	chr8	41016113	-
cg22509845	-0.0353	2.29e-09	---	13.2	0.3159	chr5	82696965	+
cg23576092	0.0235	2.315e-09	+++	70.7	0.03301	chr2	28543298	+	BRE;BRE;BRE;BRE;BRE	3'UTR;Body;Body;Body;3'UTR
cg11024506	-0.0263	2.342e-09	---	54.9	0.1089	chr10	62668850	+	RHOBTB1;RHOBTB1;RHOBTB1;RHOBTB1	Body;Body;Body;Body
cg01201279	-0.0527	2.38e-09	---	3.4	0.3553	chr3	156543471	+	LEKR1	TSS1500
cg05249937	-0.0243	2.495e-09	---	29.6	0.2414	chr19	15345307	-	EPHX3	TSS1500
cg17453767	-0.0363	2.527e-09	---	0	0.6729	chr4	144277796	+	GAB1;GAB1	Body;Body
cg04054902	-0.0112	2.549e-09	---	0	0.6152	chr13	49684404	-	FNDC3A;FNDC3A	TSS200;Body
cg08245274	-0.0123	2.59e-09	---	0	0.9576	chr7	137531258	-	DGKI	1stExon
cg23023970	-0.0211	2.606e-09	---	61.7	0.07327	chr10	134385698	-	INPP5A	Body
cg05104639	-0.0154	2.644e-09	---	65.8	0.05361	chr15	96596922	+
cg10090414	0.0481	2.746e-09	+-+	78	0.01051	chr8	142309652	-
cg06928797	-0.0058	2.796e-09	---	0	0.651	chr11	116966699	-	SIK3	Body
cg04117986	0.0213	2.806e-09	+++	0	0.4169	chr5	149517768	+	PDGFRB	5'UTR
cg22661239	-0.0036	2.841e-09	---	67.1	0.04765	chr7	105331690	-	ATXN7L1	Body
cg08047629	-0.0288	2.894e-09	---	0	0.8649	chr16	30125047	+	GDPD3;LOC100271831	TSS200;TSS1500
cg21005438	-0.0233	2.927e-09	---	17.2	0.2987	chr1	15541182	-	TMEM51;TMEM51;TMEM51;TMEM51	5'UTR;5'UTR;5'UTR;5'UTR
cg15692279	-0.0115	3.045e-09	---	46.4	0.1549	chr1	149821905	-	HIST2H2AA4;HIST2H2AA3	TSS1500;TSS1500
cg10170944	-0.0314	3.096e-09	---	0	0.862	chr12	57599717	+	LRP1	Body
cg00759987	0.0341	3.175e-09	+++	0	0.9735	chr1	27109220	-
cg14312114	-0.0216	3.181e-09	---	15.4	0.3066	chr17	80571580	-
cg01804452	-0.04	3.184e-09	---	0	0.9106	chr5	150878482	+
cg07781736	-0.0239	3.2e-09	---	0	0.7674	chr20	55839008	-	BMP7	Body
ch.22.740407F	-0.0148	3.249e-09	---	0	0.3752	chr22	41649341	+	RANGAP1	Body
cg24482747	0.0227	3.254e-09	+-+	76.3	0.01468	chr12	123315780	+
cg07780735	0.0313	3.273e-09	+++	0	0.6168	chr8	669477	-	ERICH1	Body
cg04618969	-0.0249	3.283e-09	--?	0	0.5674	chr7	101848538	+	CUX1;CUX1;CUX1	Body;Body;Body
cg17819085	-0.012	3.302e-09	---	0	0.6965	chr1	235122803	-
cg20893838	-0.0281	3.334e-09	---	0	0.7247	chr6	7145478	+	RREB1;RREB1;RREB1;RREB1	5'UTR;5'UTR;5'UTR;5'UTR
cg03927470	0.0438	3.362e-09	+++	51.1	0.1296	chr16	14030552	-	ERCC4	Body
cg04775890	-0.021	3.395e-09	---	30.9	0.235	chr19	19586046	-	GATAD2A	Body
cg10468580	-0.0291	3.517e-09	---	18.6	0.2927	chr17	79858018	+	ANAPC11;ANAPC11;ANAPC11;ANAPC11;ANAPC11;ANAPC11;ANAPC11	3'UTR;3'UTR;3'UTR;3'UTR;3'UTR;3'UTR;3'UTR
cg08776942	0.0406	3.534e-09	+++	58.9	0.0877	chr16	11729131	-
cg09857826	-0.0448	3.649e-09	---	16.1	0.3034	chr8	128950533	+	PVT1	Body
cg01152073	-0.0119	3.878e-09	---	0	0.9545	chr5	179246575	+	SQSTM1;SQSTM1;SQSTM1	5'UTR;5'UTR;TSS1500
cg10354495	-0.0232	3.917e-09	---	30	0.2399	chr2	69665232	-	NFU1;NFU1;NFU1;NFU1	TSS1500;TSS1500;TSS1500;TSS1500
cg23374992	-0.0354	3.951e-09	---	0	0.4477	chr2	136872067	-	CXCR4;CXCR4;CXCR4	3'UTR;1stExon;3'UTR
cg05904317	-0.0424	4.024e-09	---	44.3	0.1659	chr4	120518737	-	PDE5A;PDE5A;PDE5A	Body;Body;Body
cg03668470	0.0123	4.026e-09	+++	24	0.2681	chr12	57588180	+	LRP1;MIR1228	Body;TSS200
cg26244575	-0.0176	4.169e-09	---	19.5	0.2886	chr12	76354015	+
cg02505177	-0.0198	4.206e-09	---	0	0.4177	chr10	103574626	-	MGEA5;MGEA5	Body;Body
cg05362860	0.0194	4.207e-09	+-+	53.5	0.1163	chr16	50320692	+	ADCY7	TSS1500
cg00518941	-0.0371	4.213e-09	---	0	0.6412	chr2	46361964	+	PRKCE	Body
cg22211564	-0.0283	4.382e-09	---	0	0.7159	chr3	54988324	+	CACNA2D3	Body
cg00939727	0.0361	4.431e-09	+++	0	0.8453	chr2	134935506	+
cg22267234	0.0321	4.477e-09	+++	0	0.5928	chr11	9087524	-	SCUBE2;SCUBE2	Body;Body
cg26140182	0.034	4.588e-09	+++	52.8	0.1203	chr19	43530536	+	PSG11;PSG11;PSG11;PSG11;PSG11;PSG11	5'UTR;1stExon;1stExon;5'UTR;1stExon;5'UTR
cg15821892	0.0291	4.715e-09	+-+	48.8	0.1416	chr10	98271544	+	TLL2	Body
cg06202585	-0.0099	4.716e-09	---	70.2	0.03496	chr2	38325802	+
cg20235099	-0.0217	4.738e-09	-+-	60.4	0.0802	chr13	111288438	-	CARKD	Body
cg01987702	0.0537	4.743e-09	+++	0	0.4574	chr2	74264707	-
cg09423066	0.022	4.779e-09	+-+	50	0.1351	chr15	76461960	-	C15orf27	Body
cg27531366	0.0173	4.957e-09	+++	14.8	0.3094	chr1	27627058	+	WDTC1	Body
cg08920210	-0.0077	5.283e-09	---	0	0.9082	chr10	101686811	-	DNMBP;NCRNA00093	Body;TSS200
cg15418499	0.0452	5.323e-09	+++	0	0.661	chr11	112028288	+	IL18	5'UTR
cg21161138	-0.0252	5.352e-09	---	0	0.7628	chr5	399360	-	AHRR	Body
cg01719268	-0.0149	5.435e-09	---	0	0.8721	chr16	50244074	-	PAPD5;PAPD5	Body;Body
cg21571135	0.0318	5.502e-09	+-+	32.2	0.2287	chr4	88038713	-	AFF1;AFF1	Body;Body
cg06851122	-0.0259	5.508e-09	---	50.6	0.1321	chr12	13270896	-
cg25756617	-0.0218	5.587e-09	---	8.8	0.3342	chr1	43734917	+	TMEM125	TSS1500
cg02102456	0.0418	5.662e-09	+++	8.5	0.3354	chr2	100824336	-
cg27581644	0.0418	5.696e-09	+++	0	0.3771	chr20	42213729	+	SGK2;SGK2	3'UTR;3'UTR
cg24062310	0.0479	5.737e-09	+++	39.5	0.1914	chr19	41289994	-	RAB4B	Body
cg20793665	0.0049	5.782e-09	+++	72.4	0.0267	chr2	232549224	-
cg15205441	0.0409	5.849e-09	+-+	89.8	5.381e-05	chr10	126782357	-	CTBP2;CTBP2	5'UTR;5'UTR
cg01803759	-0.0203	5.897e-09	---	0	0.6014	chr1	27831295	+
cg12633680	-0.0228	6.12e-09	---	0	0.7041	chr7	150779047	-	FASTK;TMUB1;TMUB1;FASTK	TSS1500;Body;Body;TSS1500
cg09323728	-0.0228	6.159e-09	---	0	0.774	chr8	95962352	-	TP53INP1;TP53INP1	TSS1500;TSS1500
cg18678231	0.0348	6.285e-09	+++	42.6	0.1751	chr20	43159945	-	PKIG;PKIG;PKIG	TSS1500;TSS1500;TSS1500
cg21665747	-0.0178	6.299e-09	---	49.1	0.14	chr11	70967143	+
cg03512250	0.0259	6.557e-09	+-+	83.2	0.002602	chr2	218558933	-	DIRC3	Body
cg09773897	0.018	6.875e-09	+++	65.1	0.05711	chr19	3364892	-	NFIC	Body
cg10341242	-0.0261	6.963e-09	---	16.9	0.3004	chr16	50347849	-	ADCY7	Body
cg18048405	-0.0291	7.262e-09	---	54.1	0.1134	chr17	27333617	+	SEZ6;SEZ6	TSS1500;TSS1500
cg23707540	0.0464	7.306e-09	+-+	86.5	0.0005979	chr10	126836038	-	CTBP2;CTBP2	5'UTR;5'UTR
cg16221201	-0.0247	7.343e-09	---	56.3	0.1017	chr5	71781569	-	ZNF366	5'UTR
cg04331189	-0.0176	7.564e-09	---	0	0.4163	chr2	160142303	-	WDSUB1;WDSUB1;WDSUB1	5'UTR;5'UTR;5'UTR
cg24424889	-0.0415	7.573e-09	---	68.6	0.04158	chr22	39494175	+	APOBEC3H;APOBEC3H;APOBEC3H;APOBEC3H	5'UTR;5'UTR;5'UTR;5'UTR
cg15044252	-0.0307	7.615e-09	---	0	0.7849	chr4	73020263	-
cg13472192	-0.0148	7.854e-09	-+-	63.8	0.06325	chr1	41350014	-
cg14800014	-0.0301	7.867e-09	---	39.3	0.1927	chr5	125800764	-	GRAMD3;GRAMD3;GRAMD3;GRAMD3;GRAMD3	Body;5'UTR;TSS200;Body;Body
cg20923498	-0.0263	8.276e-09	---	63.8	0.06306	chr2	99096920	+	INPP4A;INPP4A;INPP4A;INPP4A	5'UTR;5'UTR;5'UTR;5'UTR
cg10256249	-0.0134	8.377e-09	---	4.7	0.3502	chr2	65657578	+	SPRED2	Body
cg06740893	-0.0256	8.507e-09	---	0	0.9842	chr1	12251869	-	TNFRSF1B	Body
cg06452779	-0.0439	8.903e-09	---	11.7	0.3222	chr21	44590379	+	CRYAA	Body
cg14815361	0.0252	8.918e-09	+++	0	0.4803	chr5	131589552	+
cg08290013	-0.0232	9.41e-09	---	0	0.8478	chr17	27334164	+	SEZ6;SEZ6	TSS1500;TSS1500
cg22305516	-0.0198	9.616e-09	---	36.6	0.2067	chr19	4391533	-	SH3GL1	Body
cg20795913	-0.0214	9.662e-09	---	51	0.1301	chr17	40718830	+	MLX;MLX;MLX	TSS1500;TSS1500;TSS1500
cg08692828	-0.0319	9.723e-09	-+-	76	0.01558	chr7	99055790	+	ATP5J2;ATP5J2;ATP5J2;ATP5J2	3'UTR;3'UTR;3'UTR;3'UTR
cg10400390	-0.0211	9.873e-09	---	0	0.999	chr1	27853797	-
cg16928382	0.0114	9.915e-09	+++	0	0.8164	chr2	102763453	-
cg12126344	0.0225	9.973e-09	+++	0	0.3969	chr1	12207564	+
cg17640147	-0.0172	1e-08	---	42.6	0.1751	chr8	142302237	+
cg11637084	0.0357	1.027e-08	+++	0	0.9332	chr10	52170429	+	SGMS1	5'UTR
cg14280580	-0.0217	1.032e-08	---	0	0.7842	chr9	95484823	-	BICD2;BICD2	Body;Body
cg10138338	-0.0377	1.042e-08	-+-	73.3	0.02371	chr8	142289648	+
cg03903846	0.0062	1.043e-08	+++	0	0.7834	chr6	108877838	-
cg07437908	-0.0277	1.067e-08	---	62.3	0.07067	chr3	185374613	-	IGF2BP2;IGF2BP2	Body;Body
cg20285609	0.0169	1.092e-08	+++	0	0.7778	chr1	41622030	-	SCMH1;SCMH1	5'UTR;Body
cg08618620	-0.0298	1.117e-08	-+-	68.2	0.04318	chr12	52309094	+	ACVRL1;ACVRL1	Body;Body
cg13034073	-0.0169	1.124e-08	---	52.2	0.1234	chr7	2769681	+	GNA12	3'UTR
cg07193666	0.0239	1.126e-08	+++	0	0.4472	chr16	85608224	-
cg17545399	-0.0272	1.238e-08	---	9.9	0.3296	chr10	49459800	+	FRMPD2;FRMPD2	Body;Body
cg07636225	0.0326	1.249e-08	+-+	48.2	0.1451	chr11	63466987	-	RTN3;RTN3;RTN3;RTN3	Body;Body;Body;Body
cg15587041	0.0159	1.269e-08	+++	3.3	0.3555	chr6	45593659	+
cg03086467	-0.0256	1.283e-08	---	22.7	0.2745	chr7	101848281	+	CUX1;CUX1;CUX1	Body;Body;Body
cg19554235	0.044	1.288e-08	+++	0	0.5626	chr20	43159912	-	PKIG;PKIG;PKIG	TSS1500;TSS1500;TSS1500
cg21702971	0.0106	1.294e-08	+++	0	0.7214	chr12	57588243	-	LRP1;MIR1228	Body;TSS200
cg09398200	-0.0031	1.333e-08	-+-	75.3	0.0175	chr15	96596924	+
cg09828503	-0.0218	1.34e-08	---	84.4	0.001673	chr7	5400985	+	TNRC18	Body
cg19022525	-0.0238	1.365e-08	---	27.9	0.2499	chr17	40664917	-	ATP6V0A1;ATP6V0A1;ATP6V0A1	Body;Body;Body
cg12658792	-0.0236	1.404e-08	---	0	0.6716	chr19	43360229	-	PSG10	TSS1500
ch.3.741789F	-0.0084	1.426e-08	---	0	0.6183	chr3	36473771	+	STAC	Body
cg01795964	-0.0323	1.433e-08	-+-	48.7	0.1424	chr7	137532857	-	DGKI	TSS1500
cg15615645	-0.0375	1.448e-08	---	56.2	0.1022	chr10	104543040	-	C10orf26;C10orf26	Body;Body
cg25739016	-0.0257	1.453e-08	---	37.1	0.2038	chr1	167638918	+	RCSD1	Body
cg20157095	0.0311	1.467e-08	+-+	85.2	0.00119	chr11	67780637	+	ALDH3B1;ALDH3B1;ALDH3B1	5'UTR;5'UTR;5'UTR
cg16688582	0.0468	1.484e-08	+-+	13.6	0.3141	chr7	28386631	+	CREB5	5'UTR
cg06932713	0.0135	1.536e-08	+++	30.3	0.2384	chr17	910196	+	ABR;ABR;ABR	Body;Body;Body
cg27642528	0.0179	1.55e-08	+++	0	0.9089	chr10	88814651	+	GLUD1	Body
cg11576166	-0.0343	1.585e-08	---	0	0.7999	chr1	53984743	+	GLIS1	Body
cg19050152	-0.0196	1.593e-08	---	1.9	0.3609	chr5	1828311	+
cg14417954	-0.0089	1.614e-08	---	68.6	0.04143	chr1	1981217	-	PRKCZ	TSS1500
cg11523456	0.0286	1.648e-08	+-+	59.2	0.08615	chr11	65258811	-
cg14389122	-0.0288	1.648e-08	---	14.1	0.3123	chr15	74945851	-	EDC3;EDC3;EDC3	Body;Body;Body
cg08270491	0.0121	1.657e-08	+++	9.2	0.3324	chr8	126100743	+	KIAA0196	5'UTR
cg06823060	0.0307	1.686e-08	+++	8.6	0.335	chr16	81616874	-	CMIP;CMIP	Body;Body
cg05773155	-0.0174	1.7e-08	---	0	0.8719	chr1	201911097	+	LMOD1	Body
cg01889169	-0.0227	1.708e-08	---	19.5	0.2889	chr7	927986	+	C7orf20	Body
cg06118584	-0.0221	1.717e-08	---	0	0.3724	chr16	11770950	+	SNN	3'UTR
cg04096758	-0.0314	1.754e-08	---	0	0.6104	chr6	3424087	-	SLC22A23;SLC22A23	Body;5'UTR
cg10631097	-0.0272	1.759e-08	---	55.7	0.1048	chr2	10144309	-
cg17352215	0.0402	1.764e-08	+++	56	0.103	chr15	90698455	+
cg04967009	-0.0227	1.794e-08	---	0	0.5206	chr4	852566	+	GAK	Body
cg20902353	-0.0298	1.838e-08	---	0	0.6144	chr14	94425114	-	ASB2	TSS1500
cg06381463	-0.0193	1.868e-08	-+-	35.2	0.2137	chr9	129100506	+	FAM125B;FAM125B	Body;Body
cg24592513	-0.0055	1.868e-08	---	66.5	0.05071	chr4	89099589	+
cg00131423	0.0087	1.872e-08	+++	44.5	0.165	chr16	85498042	-
cg07390647	-0.0072	1.897e-08	---	0	0.8361	chr3	98453086	+	ST3GAL6	5'UTR
cg12016746	-0.036	1.947e-08	---	0	0.6011	chr11	68084453	-	LRP5	Body
cg02742775	-0.0268	1.95e-08	--+	86.8	0.0005016	chr12	110156442	-	C12orf34	5'UTR
cg20388732	0.0261	1.981e-08	+++	0	0.4531	chr17	40439433	-	STAT5A	TSS200
cg23230929	-0.0154	1.997e-08	---	29.1	0.2439	chr2	87883547	+
cg15622556	-0.0224	2.069e-08	---	0	0.7785	chr1	12251820	+	TNFRSF1B	Body
cg02810692	0.0099	2.07e-08	+++	0	0.3698	chr3	54962954	-	LRTM1;CACNA2D3	TSS1500;Body
cg21545862	-0.0338	2.088e-08	---	0	0.6394	chr5	174159294	-
cg22360146	0.0322	2.104e-08	+-+	78.1	0.01049	chr1	115301208	+	CSDE1;CSDE1;CSDE1	TSS1500;TSS1500;TSS1500
cg24242051	0.0244	2.199e-08	+++	0	0.8745	chr6	3270566	+	SLC22A23;SLC22A23	3'UTR;3'UTR
cg20545907	-0.0207	2.235e-08	---	28.2	0.2483	chr5	17401890	-
cg20689294	-0.0224	2.248e-08	---	0	0.9241	chr10	129846082	+	PTPRE;PTPRE	Body;Body
cg16395432	0.0116	2.254e-08	+++	46.4	0.1549	chr1	26880807	+	MIR1976;RPS6KA1;RPS6KA1	TSS1500;Body;Body
cg05279864	-0.0204	2.316e-08	---	64.6	0.05953	chr7	87109319	-
cg08160970	-0.0203	2.337e-08	---	0	0.3984	chr19	54180782	+	MIR515-2;MIR515-1	TSS1500;TSS1500
cg13217206	-0.0113	2.434e-08	---	62.1	0.07142	chr1	149815040	+	HIST2H2AA3;HIST2H2AA4	TSS1500;TSS1500
cg02390947	-0.0272	2.583e-08	---	0	0.7157	chr10	105273633	-	NEURL	Body
cg01923775	0.0417	2.631e-08	+++	21.5	0.2796	chr4	169687969	+	PALLD;PALLD;PALLD	Body;Body;Body
cg05176958	-0.0115	2.636e-08	---	0	0.9704	chr8	142316435	-
cg26977759	0.0302	2.642e-08	+++	12.1	0.3205	chr8	37518651	+
cg22182451	-0.0337	2.665e-08	---	22.6	0.2749	chr15	72486158	+	GRAMD2	Body
cg00241638	-0.0182	2.7e-08	---	0	0.6424	chr8	144097644	+	LOC100133669	Body
cg15999590	-0.0172	2.862e-08	-+-	78	0.0106	chr17	40718810	+	MLX;MLX;MLX	TSS1500;TSS1500;TSS1500
cg16162970	0.0139	2.868e-08	+++	0	0.6887	chr14	105779952	-	PACS2;PACS2	TSS1500;TSS1500
cg07312641	-0.0344	2.891e-08	---	0	0.7586	chr7	150778955	-	FASTK;TMUB1;TMUB1;FASTK	TSS1500;Body;Body;TSS1500
cg01740544	-0.0294	2.897e-08	-+-	81.8	0.004067	chr7	26227825	+
cg07100532	-0.0176	2.926e-08	---	31.8	0.2309	chr18	713085	+	ENOSF1;ENOSF1;ENOSF1	TSS1500;TSS1500;TSS1500
cg11344026	0.0156	3.009e-08	+++	0	0.3708	chr11	71144007	-
cg16649560	-0.0201	3.021e-08	---	0	0.8211	chr16	27338391	+	IL4R;IL4R	5'UTR;5'UTR
cg09459955	0.0238	3.042e-08	+-+	69.6	0.0374	chr6	15950764	-
cg00629144	0.0089	3.072e-08	+++	4.9	0.3494	chr3	64009630	-	PSMD6	TSS1500
cg05922993	-0.042	3.074e-08	---	68.8	0.0406	chr1	209604397	+	LOC642587;MIR205	Body;TSS1500
cg18327385	-0.0248	3.074e-08	---	11.7	0.3221	chr1	31478765	-	PUM1;PUM1	Body;Body
cg23097961	0.0244	3.197e-08	+++	0	0.6506	chr19	49055412	+	SULT2B1	TSS200
cg14533737	0.0278	3.254e-08	+++	0	0.6491	chr6	157455836	-	ARID1B;ARID1B;ARID1B	Body;Body;Body
cg23042148	-0.0222	3.28e-08	---	0	0.584	chr2	25502040	-	DNMT3A;DNMT3A	Body;Body
cg05162166	-0.0375	3.323e-08	---	0	0.7343	chr22	41684460	-
cg08983186	-0.0149	3.354e-08	---	31.8	0.2309	chr6	31746874	+	VARS	Body
cg10666406	-0.0074	3.369e-08	---	0	0.4006	chr3	187872353	+	LPP	5'UTR
cg04089246	-0.0216	3.382e-08	---	83.3	0.002514	chr7	47579217	-	TNS3	TSS200
cg03138970	0.0218	3.441e-08	+++	0	0.4369	chr5	177539698	-	N4BP3	TSS1500
cg12043200	-0.0299	3.465e-08	---	0	0.8006	chr14	21090883	-
cg10649156	0.0247	3.474e-08	+++	55.8	0.104	chr22	39688157	-
cg14351425	0.0359	3.474e-08	+-+	46.2	0.1557	chr10	120968739	-	GRK5	Body
cg22144450	0.027	3.52e-08	+++	0	0.4765	chr17	38080378	-	ORMDL3	Body
cg05853772	0.0209	3.554e-08	+++	0	0.5955	chr16	8957249	+	CARHSP1;CARHSP1	5'UTR;5'UTR
cg21710324	-0.0202	3.638e-08	---	52.2	0.1236	chr1	226069189	+	TMEM63A	5'UTR
cg24482246	0.0419	3.772e-08	+++	0	0.5612	chr17	19548992	+
cg20329303	-0.0255	3.811e-08	---	0	0.4156	chr1	10696018	-
cg10184289	-0.0259	3.832e-08	-+-	38.8	0.1953	chr2	64870490	-	SERTAD2	5'UTR
cg19457909	0.0372	3.942e-08	+++	0	0.6247	chr17	59206070	-	BCAS3;BCAS3	Body;Body
cg09575242	0.0301	3.957e-08	+++	0	0.9029	chr4	41260585	+	UCHL1	Body
cg26196087	0.0398	3.966e-08	+++	0	0.6281	chr1	120530251	-	NOTCH2	Body
cg02459469	-0.0222	4.042e-08	---	0	0.5322	chr12	115792152	+
cg14134256	-0.0222	4.144e-08	-+-	85.2	0.001187	chr11	94502879	+	AMOTL1	Body
cg01330316	0.0204	4.185e-08	+-+	47.2	0.1505	chr6	45914282	+	CLIC5;CLIC5	Body;Body
cg18467041	0.0129	4.195e-08	+++	77.3	0.01217	chr2	241955211	+	SNED1	Body
cg05383531	0.0102	4.266e-08	+-+	24.5	0.2657	chr3	49384054	+
cg23999801	0.0255	4.297e-08	+++	0	0.442	chr10	126254661	-	LHPP;LHPP	Body;Body
cg25507226	-0.0129	4.319e-08	---	26	0.259	chr7	157190734	-	DNAJB6	Body
cg04502490	-0.0292	4.355e-08	-+-	35.1	0.214	chr16	30429711	-	ZNF771;ZNF771	3'UTR;3'UTR
cg09624870	-0.0221	4.458e-08	---	87.8	0.0002803	chr10	123871988	+	TACC2;TACC2	Body;Body
cg20938708	-0.0361	4.496e-08	---	0	0.3806	chr17	73679983	-	SAP30BP	Body
cg06543160	-0.0188	4.511e-08	---	0	0.4589	chr1	3738353	-	KIAA0562	Body
cg02435734	-0.0107	4.532e-08	---	0	0.5396	chr11	63581814	+	C11orf84	Body
cg02005755	-0.0311	4.612e-08	---	15.9	0.3047	chr7	135412849	-	SLC13A4;SLC13A4	5'UTR;1stExon
cg10911287	-0.0214	4.622e-08	---	0	0.7656	chr12	125271306	-	SCARB1;SCARB1	Body;Body
cg07458849	0.0273	4.814e-08	+++	0	0.4144	chr14	106004607	+
cg25957043	0.0116	4.891e-08	+++	0	0.9063	chr3	129023906	-	C3orf37;C3orf37	3'UTR;3'UTR
cg03331035	-0.0216	4.949e-08	---	36.1	0.2092	chr8	135813886	-	MIR30B	TSS1500
cg12701188	-0.0243	4.969e-08	---	77.2	0.01248	chr15	99449735	+	IGF1R	Body
cg02034328	-0.0445	5.027e-08	---	58.1	0.09218	chr14	77968467	-
cg26918117	0.0107	5.11e-08	+++	0	0.6746	chr7	101603298	+	CUX1;CUX1;CUX1	Body;Body;Body
cg02761110	-0.0232	5.116e-08	-+-	69.9	0.03617	chr3	65887859	+	MAGI1;MAGI1;MAGI1	Body;Body;Body
cg23964386	-0.0086	5.123e-08	---	47.1	0.151	chr9	114362249	-	PTGR1;PTGR1;PTGR1	TSS200;TSS200;TSS1500
cg13393036	-0.016	5.149e-08	---	0	0.6416	chr8	95962371	+	TP53INP1;TP53INP1	TSS1500;TSS1500
cg22930187	-0.0188	5.15e-08	---	71.1	0.03132	chr1	44398959	+	ARTN;ARTN;ARTN	TSS200;TSS200;TSS200
cg21067023	0.0154	5.245e-08	+-+	59.4	0.0852	chr18	501513	-	COLEC12	TSS1500
cg03523630	-0.0116	5.249e-08	---	0	0.5968	chr6	157040896	+
cg05306310	-0.027	5.253e-08	---	16.1	0.3038	chr21	43186286	-	RIPK4	Body
cg15224741	-0.0233	5.451e-08	-+-	61	0.07685	chr3	185207736	-	TMEM41A	3'UTR
cg17894755	-0.0253	5.489e-08	---	0	0.9065	chr10	104535794	-	C10orf26;C10orf26	TSS200;Body
cg04365699	-0.0302	5.496e-08	---	60.8	0.0781	chr3	177320997	+
cg12303160	-0.0255	5.534e-08	-+-	65.8	0.05357	chr4	54343119	-	LNX1;LNX1	Body;Body
cg04641860	-0.0143	5.62e-08	-+-	29.2	0.2438	chr10	43891547	-	HNRNPF;HNRNPF;HNRNPF;HNRNPF;HNRNPF;HNRNPF	5'UTR;5'UTR;5'UTR;5'UTR;5'UTR;5'UTR
cg24136690	-0.0154	5.712e-08	---	0	0.6496	chr10	5580951	-
cg17751776	-0.016	5.722e-08	---	0	0.8609	chr17	27370117	+	PIPOX;PIPOX	5'UTR;1stExon
cg23894219	-0.0234	5.723e-08	---	71.2	0.03105	chr1	1356565	-	LOC441869;LOC441869;LOC441869	1stExon;Body;5'UTR
cg13672800	-0.0369	5.943e-08	---	0	0.5456	chr20	2795194	+	C20orf141	TSS1500
cg02692177	-0.0235	6.059e-08	---	0	0.3989	chr2	42319371	-
cg03935116	-0.0193	6.084e-08	---	39.3	0.1924	chr12	31476565	-	FAM60A;FAM60A;FLJ13224;FAM60A	5'UTR;5'UTR;TSS1500;5'UTR
cg23151649	-0.0241	6.287e-08	---	22.8	0.274	chr7	151393469	+	PRKAG2;PRKAG2	Body;Body
cg15955277	0.0022	6.304e-08	+++	63.8	0.06333	chr11	75428970	-	MOGAT2	1stExon
cg05164540	0.0347	6.325e-08	+++	42.9	0.1736	chr5	107896573	-
cg01888166	-0.0244	6.37e-08	---	63	0.06688	chr2	20527635	+	PUM2	TSS1500
cg04907802	-0.032	6.427e-08	---	0	0.8552	chr11	2753950	+	KCNQ1;KCNQ1	Body;Body
cg06061966	-0.0212	6.532e-08	-+-	67.5	0.04605	chr11	46366643	+	DGKZ;DGKZ	TSS1500;Body
cg17271585	-0.0238	6.569e-08	-+-	36.9	0.2051	chr20	36153947	-	BLCAP;BLCAP;BLCAP;BLCAP;BLCAP	5'UTR;TSS1500;5'UTR;5'UTR;5'UTR
cg23924526	-0.0258	6.573e-08	---	0.5	0.3659	chr2	45998548	-	PRKCE	Body
cg03962678	-0.0203	6.72e-08	---	0	0.4278	chr11	118398094	-	TTC36	TSS200
cg27104413	0.0171	6.815e-08	+++	0	0.6576	chr3	101044447	-	SENP7;SENP7	3'UTR;3'UTR
cg05767654	-0.0215	6.819e-08	---	46.1	0.1562	chr17	79536389	+	NPLOC4	Body
cg20815778	-0.023	6.924e-08	---	0	0.8728	chr6	72113416	-	MIR30A	TSS200
cg04420889	0.026	6.925e-08	+++	0	0.8451	chr20	42187103	-	SGK2	TSS1500
cg13408597	-0.028	6.981e-08	---	6.2	0.3443	chr9	97865092	-	FANCC	Body
cg00776160	-0.0078	7.1e-08	---	23.3	0.2713	chr1	149815087	+	HIST2H2AA3;HIST2H2AA4	TSS1500;TSS1500
cg18167160	-0.0254	7.121e-08	---	0	0.5111	chr1	23711320	+	TCEA3	Body
cg24921221	-0.0106	7.285e-08	---	0	0.6546	chr8	12584192	-	LONRF1	Body
cg27232569	0.0314	7.295e-08	+++	0	0.9163	chr2	232455630	+
cg18123581	0.0388	7.345e-08	+++	0	0.7884	chr8	90772386	+	RIPK2	Body
cg14010829	-0.0173	7.588e-08	---	64.4	0.06015	chr9	133322940	-	ASS1;ASS1	5'UTR;5'UTR
cg01181105	0.0192	7.618e-08	+-+	70.1	0.0352	chr14	104165277	+	XRCC3;XRCC3;XRCC3;KLC1;KLC1	Body;Body;Body;Body;Body
cg04156940	-0.0312	7.689e-08	---	66.3	0.05163	chr7	55197704	+	EGFR;EGFR;EGFR;EGFR	Body;Body;Body;Body
cg12648523	0.0139	7.738e-08	+++	0	0.5083	chr17	37884314	-	ERBB2;ERBB2	3'UTR;3'UTR
cg27601809	-0.0237	8.052e-08	---	0	0.6833	chr11	72091020	+	CLPB	Body
cg06128142	-0.0264	8.087e-08	-+-	38.2	0.1984	chr16	46963005	+	GPT2;GPT2	3'UTR;3'UTR
cg26960083	-0.0135	8.124e-08	---	42.3	0.1768	chr7	143106298	-	EPHA1	TSS1500
cg14700325	-0.0342	8.156e-08	---	0	0.741	chr17	48274189	-	COL1A1	Body
cg05234415	0.0229	8.196e-08	+++	11.5	0.3229	chr19	38743744	-	PPP1R14A	Body
cg26985674	-0.0244	8.491e-08	-+-	24.5	0.2659	chr2	204980438	+
cg18121601	-0.0189	8.634e-08	---	25.7	0.2601	chr17	1462838	-	PITPNA	Body
cg10959950	0.0237	8.761e-08	+++	61.9	0.07257	chr5	38535574	-	LIFR;LIFR	5'UTR;5'UTR
cg07186962	-0.0049	8.796e-08	---	0	0.9104	chr6	11393478	-
cg10702041	-0.0294	8.843e-08	---	0	0.7501	chr7	150778818	-	FASTK;TMUB1;TMUB1;FASTK	TSS1500;Body;Body;TSS1500
cg07097876	0.0164	8.913e-08	+-+	50.2	0.1342	chr15	71409997	-
cg10530055	-0.0186	9.034e-08	---	0	0.6878	chr1	32041605	+	TINAGL1	TSS1500
cg15488794	0.0279	9.121e-08	+++	0	0.8635	chr20	30262899	+	BCL2L1;BCL2L1	Body;Body
cg19715094	-0.0273	9.163e-08	---	0	0.829	chr11	118402540	+	TMEM25;TMEM25;TMEM25;TMEM25;TMEM25;TMEM25	Body;Body;Body;Body;Body;Body
cg07209977	0.0315	9.178e-08	+++	0	0.7932	chr1	15224956	-	KIAA1026;KIAA1026	Body;Body
cg14541011	0.0212	9.31e-08	+-+	36.1	0.2091	chr9	135989682	+	RALGDS;RALGDS	Body;Body
cg22005145	0.0109	9.418e-08	+++	29.5	0.2423	chr5	150399143	-	GPX3	TSS1500
cg22235258	-0.0311	9.438e-08	---	0	0.8096	chr11	34675402	+	EHF	Body
cg02339122	-0.0326	9.552e-08	---	46.4	0.1549	chr17	54245140	-	ANKFN1	Body
cg23834919	0.0374	9.826e-08	+++	0	0.7662	chr11	122078745	+
cg10330839	-0.0178	9.895e-08	---	0	0.4335	chr19	41115766	+	LTBP4;LTBP4;LTBP4	Body;Body;Body
cg14066905	-0.0153	9.9e-08	-+-	85.3	0.001101	chr11	124953090	-	SLC37A2;SLC37A2	Body;Body
cg12101586	-0.0476	9.956e-08	---	0	0.5257	chr15	75019203	+	CYP1A1	TSS1500
cg09570614	-0.0155	9.965e-08	---	34	0.2197	chr2	112124380	-
cg19914904	-0.0169	1.015e-07	---	0	0.5282	chr10	102756165	+	LZTS2	TSS1500
cg18100045	0.0405	1.036e-07	+++	15.1	0.308	chr3	8634894	+
cg13910174	0.0202	1.047e-07	+++	0	0.7027	chr2	46715231	-
cg01828695	-0.0189	1.051e-07	---	10.9	0.3257	chr12	6935374	-	GPR162;GPR162	Body;Body
cg16433357	-0.01	1.082e-07	---	1.1	0.364	chr6	80340561	-	SH3BGRL2	TSS1500
cg23528791	-0.0215	1.086e-07	---	0	0.7785	chr6	154799663	-	CNKSR3	Body
cg13933279	-0.0179	1.094e-07	---	0	0.7813	chr15	88418502	-
cg06047655	0.0184	1.098e-07	+++	27.8	0.2503	chr2	43567990	+	THADA;THADA	Body;Body
cg07213414	-0.0274	1.104e-07	---	0	0.7513	chr16	23153611	+	USP31	Body
cg11872373	-0.0208	1.104e-07	---	0	0.8638	chr7	151833893	-	MLL3	3'UTR
cg05923785	0.0225	1.13e-07	+++	0	0.4462	chr5	38556108	+	LIFR;LIFR	5'UTR;5'UTR
cg09340403	-0.0217	1.155e-07	-+-	63.4	0.0653	chr6	138247491	+
cg26955845	-0.0388	1.157e-07	---	0	0.5879	chr16	57680131	-	GPR56;GPR56;GPR56;GPR56;GPR56;GPR56;GPR56;GPR56	5'UTR;5'UTR;5'UTR;5'UTR;5'UTR;5'UTR;5'UTR;5'UTR
cg13253055	-0.0245	1.163e-07	---	36.1	0.2092	chr10	104574946	-	C10orf26;C10orf26	3'UTR;3'UTR
cg04427651	0.0165	1.175e-07	+++	38.2	0.1985	chr1	27152694	+	ZDHHC18	TSS1500
cg00056066	-0.0286	1.183e-07	---	0	0.8035	chr10	25010738	+	ARHGAP21	Body
cg03456938	-0.0276	1.188e-07	---	10.5	0.3273	chr16	67197084	+	HSF4;FBXL8;HSF4	TSS1500;Body;TSS1500
cg12659952	-0.0093	1.191e-07	---	0	0.6424	chr6	10410916	-	TFAP2A;TFAP2A;TFAP2A	Body;Body;Body
cg17740822	-0.0129	1.191e-07	---	0	0.4235	chr12	89744609	+	DUSP6;DUSP6	Body;Body
cg25273520	-0.0313	1.191e-07	---	65.9	0.05321	chr15	59713427	-
cg06331682	-0.0364	1.196e-07	---	0	0.8355	chr17	39212764	-	KRTAP2-2	TSS1500
cg00382999	0.0327	1.2e-07	+++	0	0.4378	chr3	136649333	+	NCK1	Body
cg14503537	0.0128	1.2e-07	+++	0	0.9275	chr15	75044351	+	CYP1A2	Body
cg16956876	-0.0155	1.2e-07	---	12.1	0.3205	chr6	31746820	+	VARS	Body
