# Supplementary material for: Placental DNA methylation signatures of maternal smoking during pregnancy and potential impacts on fetal growth
Source: Nat Commun. 2021 Aug 24;12:5095. doi: 10.1038/s41467-021-24558-y (PMC8384884; doi:10.1038/s41467-021-24558-y)
Supplement: Supplementary file 3 — Supplementary Data 1-23 [file 41467_2021_24558_MOESM3_ESM.zip › Supplementary Data/SuppData5_MetaAnalysis_AnyMSDP_PCTadj.xlsx]

## Sheet: SD5
Supplementary Data 5. Meta-analysis results for the association between any MSDP and placental DNAm, while controlling for maternal age, parity, maternal education, and putative cellular heterogeneity; included data from AQUA, EDEN, Gen3G, GENEIDA, INMA, NHBCS, & RICHS. HetIsq = Heterogeneity I2 Value; HetPVal = P-value for Heterogeneity Test; Chr = Chromosome; Pos = Position (hg19); UCSC_RefGene…
CpG	Results from the meta-analysis					Location Annotations
	Effect	P-value	Direction	HetISq	HetPVal	Chr	Pos	Strand	UCSC_RefGene_Name	UCSC_RefGene_Group
cg27402634	-0.2295	5.35e-119	-------	92.6	2.66e-15	chr3	156536860	+
cg20340720	-0.0543	5.383e-42	-------	47.6	0.07548	chr10	104512523	-	C10orf26	Body
cg26843110	-0.0556	1.739e-29	-------	15.7	0.3104	chr15	74935742	+	EDC3;EDC3;EDC3	Body;Body;Body
cg26115089	0.0254	1.329e-28	+++++++	0	0.5234	chr11	93846406	+	HEPHL1	3'UTR
cg00534380	-0.0442	2.527e-25	-------	57.8	0.02739	chr2	101766586	-	TBC1D8	Body
cg00666842	0.0328	1.165e-22	++++++-	72.2	0.001455	chr2	88366145	-	SMYD1	TSS1500
cg03313447	-0.0199	1.264e-22	-------	34.6	0.1643	chr19	41829042	-	CCDC97	3'UTR
cg17823829	0.0598	1.794e-22	+++++++	26.4	0.2268	chr1	202765754	-	KDM5B	Body
cg26648103	-0.0331	8.976e-21	-------	17.6	0.2953	chr11	66791718	+	SYT12	5'UTR
cg19246018	0.0145	1.389e-20	+++++++	53	0.04684	chr2	240031588	+	HDAC4	Body
cg14214914	0.0356	1.569e-20	+++++++	51.1	0.05601	chr9	131870304	+	CRAT;CRAT	Body;Body
cg26433445	0.0241	5.854e-20	+++++++	59.3	0.02236	chr16	81764289	+
cg23752985	-0.0191	1.31e-19	-------	0	0.8578	chr2	85803571	-	VAMP8	TSS1500
cg09491670	0.0157	1.598e-19	++++++-	72	0.00155	chr4	53529646	+
cg26045080	0.0241	6.662e-19	+++++++	34.1	0.168	chr1	36807363	-	STK40	Body
cg25585967	0.0402	7.532e-19	+++++++	63	0.01265	chr5	14452105	+	TRIO	Body
cg06716730	-0.0218	1.399e-18	-------	26.8	0.2239	chr17	35851459	-	DUSP14	5'UTR
cg12291408	-0.0361	1.434e-18	-------	18.6	0.2881	chr7	100037572	+
cg02341503	-0.0202	1.808e-18	+------	46.7	0.08051	chr20	45947123	-	ZMYND8;LOC100131496;ZMYND8;ZMYND8	Body;TSS200;Body;Body
cg24177452	0.0245	3.397e-18	+++++++	47.5	0.07589	chr17	27494295	+	MYO18A;MYO18A	5'UTR;5'UTR
cg25112191	0.0204	5.116e-18	+++++++	26.3	0.2276	chr1	151804260	-	RORC;RORC	1stExon;5'UTR
cg06202585	-0.009	6.641e-18	-------	44.5	0.09425	chr2	38325802	+
cg07457727	-0.0257	9.52e-18	-------	0	0.5511	chr8	131451983	+
cg25589945	-0.0349	1.06e-17	-------	0	0.791	chr2	46429383	-
cg21844472	0.0332	1.796e-17	+++++++	51.8	0.05288	chr3	160559936	+	PPM1L	Body
cg15263021	0.0229	2.12e-17	++++++-	71.2	0.001974	chr11	61273282	+
cg13067221	-0.0429	2.435e-17	-------	16.9	0.3007	chr14	23449582	+	JUB	Body
cg23580000	0.0296	4.141e-17	-++++++	55.4	0.03624	chr16	50322156	+	ADCY7	1stExon
cg16573957	-0.0348	4.572e-17	-------	24.6	0.2413	chr8	21970273	+
cg22018329	0.04	5.542e-17	+++++++	23.5	0.2501	chr19	3116716	-	GNA11	Body
cg04835489	0.0364	1.055e-16	++++++-	67	0.005811	chr1	52624196	+	ZFYVE9;ZFYVE9;ZFYVE9	5'UTR;5'UTR;5'UTR
cg20632537	-0.0316	1.37e-16	-------	66.6	0.006271	chr1	19218839	-	ALDH4A1;ALDH4A1;ALDH4A1	TSS1500;Body;Body
cg07565956	-0.0155	2.262e-16	-------	0	0.5454	chr17	7381288	-	ZBTB4;ZBTB4	5'UTR;5'UTR
cg06397161	0.0334	2.809e-16	+++++++	63.6	0.01134	chr22	39760059	+	SYNGR1;SYNGR1;SYNGR1	Body;TSS200;Body
cg10950949	-0.0222	3.665e-16	------+	51.8	0.05267	chr17	4752739	+	MINK1;MINK1;MINK1;MINK1	Body;Body;Body;Body
cg05451094	0.0295	1.075e-15	+++++++	28.6	0.2103	chr17	26557385	-
cg06340161	-0.0245	1.232e-15	-------	0	0.7422	chr16	46962962	+	GPT2;GPT2	3'UTR;3'UTR
cg23537820	0.019	1.315e-15	+++++++	59.2	0.0226	chr21	32627192	+	TIAM1	Body
cg08586426	0.0311	1.636e-15	+++++++	40.7	0.1195	chr11	33915315	+	LMO2	TSS1500
cg16704246	-0.0185	1.757e-15	-------	56.9	0.0307	chr10	112594670	-	RBM20	Body
cg24577455	0.0313	1.815e-15	+++++++	55.3	0.03694	chr1	2069012	-	PRKCZ;PRKCZ;PRKCZ	5'UTR;Body;5'UTR
cg22976419	0.0256	1.88e-15	+++++++	0	0.5132	chr2	134898400	+
cg00037952	-0.0223	1.9e-15	-------	0	0.5756	chr10	104535276	+	C10orf26;C10orf26	TSS1500;Body
cg12508655	-0.0377	2.223e-15	-------	18	0.2922	chr5	71800767	-	ZNF366	5'UTR
cg04895640	0.0062	2.25e-15	+++++++	52.7	0.04856	chr1	36807418	-	STK40	Body
cg13355449	-0.027	2.492e-15	-------	0	0.8739	chr6	46923414	-	GPR116	TSS1500
cg24583987	0.0449	3.697e-15	+++++++	0	0.486	chr1	42618041	+	GUCA2B	TSS1500
cg05376469	0.0226	3.727e-15	+++++++	50.4	0.06003	chr2	102649931	-
cg22464570	0.0275	3.868e-15	+++++++	6.5	0.3779	chr5	157161695	+	THG1L	Body
cg06882533	0.0228	4.158e-15	-++++++	64	0.01055	chr13	24625581	+
cg21171115	-0.0452	4.302e-15	-------	0	0.5988	chr9	112887903	-	AKAP2;PALM2-AKAP2;PALM2-AKAP2;AKAP2	Body;Body;Body;5'UTR
cg16103203	-0.0273	4.943e-15	------+	57.7	0.02753	chr1	32041507	-	TINAGL1	TSS1500
cg24735129	-0.0292	5.25e-15	-------	0	0.5737	chr11	70957520	+
cg07867517	-0.0327	6.707e-15	-------	38.4	0.1361	chr16	75520165	-	CHST6	5'UTR
cg10317815	-0.0259	7.025e-15	-------	0	0.988	chr11	116232372	+
cg26288577	-0.0257	7.674e-15	------+	54.6	0.03993	chr14	91580429	-	C14orf159;C14orf159;C14orf159;C14orf159;C14orf159;C14orf159;C14orf159;C14orf159;C14orf159	1stExon;1stExon;5'UTR;1stExon;5'UTR;5'UTR;TSS1500;1stExon;5'UTR
cg05266663	0.0313	8.39e-15	+++++++	8	0.3671	chr1	23061564	-	EPHB2;EPHB2	Body;Body
cg20496314	0.0311	1.032e-14	+++++++	52.1	0.05103	chr22	39759864	+	SYNGR1;SYNGR1;SYNGR1	TSS1500;Body;Body
cg04222933	-0.0268	1.064e-14	-------	0	0.8026	chr1	160783181	-	LY9	Body
cg02215430	0.0371	1.151e-14	++++?+-	76.8	0.0006318	chr6	41716413	+	PGC;PGC	TSS1500;TSS1500
cg07086564	0.0324	1.224e-14	-++++++	61.3	0.0167	chr17	59371804	-	BCAS3;BCAS3	Body;Body
cg03078141	0.033	1.568e-14	+++-+++	52.3	0.0501	chr4	129721849	+
cg17196465	0.0162	2.063e-14	+++++++	58.7	0.02427	chr3	50676567	-	MAPKAPK3	Body
cg17194270	0.0364	2.234e-14	+++++++	54.9	0.03831	chr22	39759992	-	SYNGR1;SYNGR1;SYNGR1	Body;TSS200;Body
cg04117986	0.0172	2.509e-14	+++++++	0	0.657	chr5	149517768	+	PDGFRB	5'UTR
cg01955025	-0.0226	2.743e-14	-------	0	0.8377	chr14	91091782	-	TTC7B	Body
cg13718559	0.0212	3.787e-14	++++++?	57.4	0.03842	chr12	6383042	+
cg20636559	-0.036	4.025e-14	-------	27.3	0.2203	chr15	101253502	+
cg22661239	-0.0035	4.035e-14	-------	34.6	0.1638	chr7	105331690	-	ATXN7L1	Body
cg11480762	0.0233	5.468e-14	++++-++	80.7	2.381e-05	chr10	73103395	+	SLC29A3	Body
cg08103568	-0.0331	5.818e-14	-------	43	0.1039	chr4	100737138	+	DAPP1	TSS1500
cg17633523	0.0213	6.924e-14	+++++++	6.1	0.3807	chr17	37841458	-	PGAP3	Body
cg14170787	-0.018	7.477e-14	-------	31.8	0.1851	chr9	112889386	+	AKAP2;PALM2-AKAP2;PALM2-AKAP2;AKAP2	Body;Body;Body;5'UTR
cg27601574	0.0237	7.757e-14	+++++++	28.7	0.2094	chr22	31498863	-	SMTN;SMTN;SMTN	Body;Body;3'UTR
cg21080710	0.0146	1.324e-13	++++++-	58.2	0.02578	chr12	110207029	+	MGC14436;MGC14436;C12orf34	Body;Body;Body
cg24685109	-0.0196	1.452e-13	-------	0	0.4993	chr15	43477090	+	TMEM62;CCNDBP1;CCNDBP1;CCNDBP1;CCNDBP1	3'UTR;TSS1500;TSS1500;TSS1500;TSS1500
cg12921411	0.0196	1.463e-13	+++++++	1.2	0.4152	chr5	150004918	-	SYNPO;SYNPO	Body;Body
cg07530599	0.0262	2.045e-13	+++-+++	76.9	0.0002269	chr17	74275137	-	QRICH2	Body
cg21066063	0.024	2.139e-13	+++++++	36.7	0.1483	chr5	171570130	-	STK10	Body
cg00390484	0.0218	3.094e-13	+++++++	68.3	0.004318	chr22	20019695	-	C22orf25;MIR185	5'UTR;TSS1500
cg15692279	-0.0097	3.226e-13	-------	0	0.5366	chr1	149821905	-	HIST2H2AA4;HIST2H2AA3	TSS1500;TSS1500
cg15847249	-0.016	3.274e-13	------+	0	0.5004	chr5	180238795	-
cg07324087	0.026	3.478e-13	+++-+++	61.5	0.01616	chr17	27948259	+	CORO6	1stExon
cg12882572	-0.0116	3.481e-13	-------	0	0.7139	chr17	35851204	-	DUSP14	5'UTR
cg15733007	0.0338	3.829e-13	+++++++	24.2	0.2443	chr6	165324747	-
cg08290013	-0.0197	4.406e-13	+------	27.7	0.2174	chr17	27334164	+	SEZ6;SEZ6	TSS1500;TSS1500
cg26226650	0.0319	4.502e-13	+++-+++	74.7	0.0005847	chr3	50276265	-	GNAI2	Body
cg25247520	-0.0245	5.473e-13	------+	54.1	0.04208	chr8	128808017	+	MIR1204;PVT1	TSS200;Body
cg08103706	0.0227	6.91e-13	-++++++	57.8	0.02733	chr16	56713771	-
cg05211790	0.0181	7.167e-13	-+++++-	32.8	0.1773	chr5	34683189	+	RAI14;RAI14;RAI14;RAI14;RAI14	5'UTR;5'UTR;5'UTR;TSS1500;TSS1500
cg08694107	0.0306	7.354e-13	+++-+++	70.1	0.002717	chr5	149607327	+	CAMK2A;CAMK2A	Body;Body
cg02132946	-0.0163	8.044e-13	-------	50.8	0.05774	chr16	65807673	-
cg12303160	-0.019	8.844e-13	------+	52.5	0.04922	chr4	54343119	-	LNX1;LNX1	Body;Body
cg24288715	0.0299	9.129e-13	++++++-	60.9	0.0176	chr6	163745629	-	LOC285796	TSS200
cg09607363	-0.0297	9.221e-13	--+---+	44.2	0.09636	chr8	67634416	+	SGK3	5'UTR
cg17271592	-0.0164	1.012e-12	-------	4.9	0.3898	chr1	149821902	-	HIST2H2AA4;HIST2H2AA3	TSS1500;TSS1500
cg05249937	-0.0193	1.143e-12	-------	0	0.5005	chr19	15345307	-	EPHX3	TSS1500
cg25323497	-0.0204	1.198e-12	-------	0	0.6613	chr6	46923451	-	GPR116	TSS1500
cg14375890	0.0221	1.225e-12	-++-+++	58.6	0.02447	chr6	13355672	+
cg20388732	0.021	1.274e-12	+++++++	0	0.8678	chr17	40439433	-	STAT5A	TSS200
cg20235099	-0.0156	1.322e-12	-------	10.1	0.3518	chr13	111288438	-	CARKD	Body
cg08896387	-0.0233	1.327e-12	------+	52.8	0.04797	chr1	24191740	-	FUCA1	Body
cg25104397	-0.0241	1.332e-12	-------	0	0.4648	chr10	104535920	-	C10orf26;C10orf26;C10orf26	5'UTR;Body;1stExon
cg02151101	0.0111	1.56e-12	-++-+++	70.3	0.002559	chr4	53439190	-
cg13838014	-0.0017	1.805e-12	-------	0	0.6908	chr9	130684329	-	PIP5KL1;PIP5KL1	Body;Body
cg21992501	0.0455	1.842e-12	+++-+++	64.8	0.00913	chr2	32872637	+	TTC27	Body
cg05234415	0.0187	2.014e-12	+++++++	0	0.793	chr19	38743744	-	PPP1R14A	Body
cg14800014	-0.0242	2.085e-12	-------	10.6	0.3484	chr5	125800764	-	GRAMD3;GRAMD3;GRAMD3;GRAMD3;GRAMD3	Body;5'UTR;TSS200;Body;Body
cg09126859	0.023	2.154e-12	-++-+++	57	0.03014	chr12	52244063	+
cg07054804	0.0282	2.186e-12	+++-+++	65.8	0.007439	chr11	10621492	-	MRVI1;MRVI1;MRVI1;MRVI1	Body;Body;Body;Body
cg12461099	-0.0262	2.46e-12	-------	0	0.6719	chr1	19217794	-	ALDH4A1;ALDH4A1;ALDH4A1	TSS1500;Body;Body
cg17740322	-0.0168	2.476e-12	-------	56.1	0.03365	chr10	104535521	-	C10orf26;C10orf26	TSS1500;Body
cg13186286	-0.0111	2.719e-12	-------	10.1	0.3519	chr14	91580451	+	C14orf159;C14orf159;C14orf159;C14orf159;C14orf159;C14orf159;C14orf159;C14orf159;C14orf159	1stExon;1stExon;5'UTR;1stExon;5'UTR;5'UTR;TSS1500;1stExon;5'UTR
cg20640246	-0.0207	2.757e-12	-------	0	0.4664	chr12	89749718	-
cg15531386	-0.0494	2.783e-12	-?-----	12.5	0.3352	chr11	116334079	-
cg09186818	-0.0151	3.146e-12	------+	51.9	0.05212	chr11	119217331	+	C1QTNF5;C1QTNF5;MFRP;MFRP	1stExon;5'UTR;1stExon;5'UTR
cg04233054	0.0377	3.2e-12	-++++++	88.7	1.052e-09	chr1	23112654	-	EPHB2;EPHB2	Body;Body
cg05228377	-0.021	3.313e-12	-------	55.3	0.03697	chr11	27384293	-	CCDC34;CCDC34	Body;Body
cg13988448	0.0262	3.444e-12	-++++++	79.7	4.735e-05	chr1	23115536	+	EPHB2;EPHB2	Body;Body
cg13038544	0.0241	3.722e-12	+++++++	54.6	0.03958	chr12	57588198	+	LRP1;MIR1228	Body;TSS200
cg27343684	-0.0222	4.167e-12	------+	46.6	0.0815	chr6	52775252	-	GSTA3	TSS1500
cg09290175	0.0313	4.241e-12	+++++++	58.8	0.02379	chr22	39688265	+
cg24544105	-0.024	4.602e-12	-------	0	0.7778	chr2	74753312	+	DQX1;DQX1	1stExon;5'UTR
cg02977954	-0.0246	4.713e-12	-------	31.2	0.1899	chr1	53371368	-	ECHDC2	Body
cg26396357	0.0174	4.828e-12	+++-+++	9.8	0.354	chr1	44324656	+	ST3GAL3;ST3GAL3;ST3GAL3;ST3GAL3;ST3GAL3;ST3GAL3;ST3GAL3;ST3GAL3;ST3GAL3;ST3GAL3	Body;Body;Body;Body;Body;Body;Body;Body;Body;Body
cg01001472	0.0309	5.011e-12	+++++++	14.6	0.3184	chr13	97947958	+	MBNL2;MBNL2	Body;Body
cg15827436	-0.0156	5.173e-12	--+----	17.6	0.2953	chr6	31746847	+	VARS	Body
cg17001194	-0.023	5.18e-12	-------	0	0.6161	chr11	116216209	-
cg26886259	-0.0076	5.199e-12	---+---	38.5	0.1351	chr5	151486992	-
cg09070415	-0.0219	5.312e-12	------+	56.9	0.0304	chr1	32041052	-	TINAGL1	TSS1500
cg23047335	0.0318	5.354e-12	-++++++	20.2	0.2759	chr17	38075408	-	GSDMB;GSDMB;GSDMB	TSS1500;TSS1500;TSS1500
cg17545399	-0.0214	5.549e-12	-------	0	0.5985	chr10	49459800	+	FRMPD2;FRMPD2	Body;Body
cg22235258	-0.0276	5.694e-12	-------	0	0.7102	chr11	34675402	+	EHF	Body
cg05904317	-0.0342	6.128e-12	--?----	4	0.3909	chr4	120518737	-	PDE5A;PDE5A;PDE5A	Body;Body;Body
cg01476789	0.0231	6.402e-12	+++++++	0	0.8448	chr11	71146764	+	DHCR7;DHCR7	Body;Body
cg12547516	-0.0188	6.447e-12	------+	38.6	0.1343	chr1	53372233	+	ECHDC2	Body
cg10944097	-0.0161	7.579e-12	-------	0	0.5054	chr13	25691517	+
cg20191066	-0.014	7.676e-12	-------	0	0.7375	chr17	56413977	-
cg04902929	0.0165	7.895e-12	+++++++	33	0.1765	chr1	116958941	-	C1orf203;C1orf203;C1orf203;C1orf203;C1orf203	Body;Body;Body;Body;Body
cg03490288	0.0277	8.298e-12	+++++++	0	0.815	chr11	71146658	+	DHCR7;DHCR7	Body;Body
cg23095729	0.0211	8.931e-12	+++++++	27.8	0.2163	chr22	20019674	+	C22orf25;MIR185	5'UTR;TSS1500
cg18026955	-0.022	9.128e-12	-------	38.8	0.133	chr1	12541215	-	VPS13D;VPS13D	Body;Body
cg27189723	-0.0177	9.816e-12	+------	65.2	0.008414	chr7	134137645	-	AKR1B1	Body
cg11788715	0.0391	9.994e-12	+++++++	30.8	0.1927	chr2	84916520	-	DNAH6	Body
cg01761362	0.0331	1.001e-11	+++++++	40.2	0.123	chr17	40051528	+	ACLY;ACLY	Body;Body
cg09837656	0.0229	1.001e-11	+++++++	54.8	0.0387	chr15	65149245	+	PLEKHO2	Body
cg24193588	-0.0258	1.018e-11	+------	33.9	0.169	chr2	101736745	+	TBC1D8	Body
cg20285609	0.0139	1.019e-11	+++++++	0	0.7226	chr1	41622030	-	SCMH1;SCMH1	5'UTR;Body
cg22911462	-0.0146	1.02e-11	-------	50.6	0.05867	chr2	73162158	-
cg11123440	0.012	1.058e-11	-++-+++	55.1	0.03768	chr8	11619852	-
cg02911270	-0.0199	1.098e-11	------+	18.7	0.2872	chr8	141629513	+	EIF2C2;EIF2C2	Body;Body
cg14044375	-0.0311	1.252e-11	+------	43.4	0.1013	chr2	232085909	+	ARMC9	Body
cg27269279	-0.0262	1.366e-11	-------	0	0.5249	chr11	129306366	-	BARX2	Body
cg14015502	-0.0357	1.472e-11	--?---+	59.3	0.03123	chr10	104535020	-	C10orf26;C10orf26	TSS1500;Body
cg18328334	-0.016	1.481e-11	------+	39.1	0.1309	chr2	218808652	-	TNS1;TNS1	1stExon;5'UTR
cg02227879	0.0349	1.539e-11	-+++++-	67.9	0.004677	chr10	75576192	-	CAMK2G;CAMK2G;CAMK2G;CAMK2G;CAMK2G	Body;Body;Body;Body;Body
cg23023970	-0.0159	1.547e-11	-------	0	0.707	chr10	134385698	-	INPP5A	Body
cg11280108	0.0193	1.587e-11	+++++++	23.1	0.2529	chr3	51537627	-
cg06543160	-0.015	1.616e-11	-------	0	0.5518	chr1	3738353	-	KIAA0562	Body
cg01922697	-0.0187	1.778e-11	-------	0	0.6641	chr11	19894313	-	NAV2;NAV2;NAV2	Body;Body;Body
cg04579966	0.0254	1.78e-11	+++-+++	29.8	0.2007	chr13	24846221	-	SPATA13;SPATA13	Body;Body
cg16512458	-0.0125	1.878e-11	-------	0	0.5775	chr1	226069078	-	TMEM63A	5'UTR
cg08112737	-0.0244	1.894e-11	-------	0	0.442	chr4	57178051	-	KIAA1211	Body
cg16221201	-0.0202	1.939e-11	-------	0	0.4397	chr5	71781569	-	ZNF366	5'UTR
cg18048405	-0.0213	2.256e-11	-------	0	0.633	chr17	27333617	+	SEZ6;SEZ6	TSS1500;TSS1500
cg04618969	-0.0171	2.276e-11	----?--	0	0.4677	chr7	101848538	+	CUX1;CUX1;CUX1	Body;Body;Body
cg07168214	-0.0253	2.716e-11	-------	0	0.5428	chr17	7380112	+	ZBTB4;ZBTB4	5'UTR;5'UTR
cg00629144	0.0079	2.783e-11	+++++++	17.6	0.2958	chr3	64009630	-	PSMD6	TSS1500
cg07309820	-0.0154	3.145e-11	------+	35.9	0.1542	chr7	148901717	+	ZNF282	Body
cg01668352	0.0161	3.452e-11	+++-+++	46.6	0.08117	chr12	64482597	-	SRGAP1	Body
cg11254053	-0.019	3.757e-11	-------	0	0.4261	chr1	33497125	+	AK2;AK2	Body;Body
cg26955845	-0.0312	3.771e-11	------+	56.7	0.03129	chr16	57680131	-	GPR56;GPR56;GPR56;GPR56;GPR56;GPR56;GPR56;GPR56	5'UTR;5'UTR;5'UTR;5'UTR;5'UTR;5'UTR;5'UTR;5'UTR
cg24601480	-0.0233	3.83e-11	-------	0	0.5453	chr6	138814716	+	NHSL1;NHSL1	Body;Body
cg02005755	-0.0247	3.937e-11	-------	0	0.549	chr7	135412849	-	SLC13A4;SLC13A4	5'UTR;1stExon
cg23548577	0.0198	3.939e-11	++++++-	54.7	0.03933	chr2	39890554	-
cg04133502	-0.0295	3.961e-11	-------	12.4	0.335	chr2	218058686	-
cg04431508	0.0145	3.963e-11	+++-+++	43.2	0.1026	chr3	171693162	+
cg07781736	-0.0185	4.021e-11	-------	0	0.8566	chr20	55839008	-	BMP7	Body
cg25225655	-0.0209	4.043e-11	------+	21.5	0.2653	chr17	55468616	+	MSI2;MSI2	Body;Body
cg06897661	0.0077	4.394e-11	+++++++	5.5	0.3854	chr16	50322074	+	ADCY7;ADCY7	5'UTR;1stExon
cg02273889	-0.0264	4.734e-11	-------	51.1	0.05638	chr5	123941379	-
cg19578175	0.0315	4.93e-11	++++++-	47.4	0.07682	chr11	15964499	-
cg23986143	0.0186	5.3e-11	++++++-	56.2	0.03308	chr7	76054256	+	ZP3;ZP3	5'UTR;TSS200
cg04961225	-0.0216	5.317e-11	-------	13.8	0.3242	chr12	91332479	+
cg09857826	-0.0349	6.1e-11	-------	67.6	0.005018	chr8	128950533	+	PVT1	Body
cg13217206	-0.0095	6.422e-11	-------	12.3	0.3356	chr1	149815040	+	HIST2H2AA3;HIST2H2AA4	TSS1500;TSS1500
cg08591265	-0.0205	6.45e-11	-------	0	0.6532	chr17	56082867	+	SFRS1;SFRS1	3'UTR;Body
cg21005438	-0.0166	6.673e-11	-------	23.6	0.2493	chr1	15541182	-	TMEM51;TMEM51;TMEM51;TMEM51	5'UTR;5'UTR;5'UTR;5'UTR
cg10380643	-0.0103	8.201e-11	--+----	35	0.1613	chr1	1356764	-	LOC441869;LOC441869	TSS200;TSS200
cg26483432	-0.015	8.312e-11	-------	0	0.8388	chr1	149815043	+	HIST2H2AA3;HIST2H2AA4	TSS1500;TSS1500
cg06118584	-0.0164	8.703e-11	-------	0	0.907	chr16	11770950	+	SNN	3'UTR
cg06219695	-0.0172	8.822e-11	-------	0	0.6764	chr16	434256	-	LOC100134368	Body
cg04962621	-0.021	8.977e-11	-------	3.2	0.4013	chr16	4714733	-	MGRN1;MGRN1;MGRN1;MGRN1	Body;Body;Body;Body
cg22080628	0.017	9.147e-11	+++++++	38.9	0.1324	chr1	45473666	-	HECTD3	Body
ch.6.147534874F	-0.0052	9.528e-11	-------	70.4	0.002452	chr6	147493181	+
cg22509845	-0.0273	9.899e-11	-------	0	0.5812	chr5	82696965	+
cg26977759	0.018	1.009e-10	-++++++	40	0.1244	chr8	37518651	+
cg00779167	-0.0202	1.055e-10	-------	31.4	0.188	chr1	109753001	+
cg04066190	-0.0297	1.095e-10	+------	38.3	0.1368	chr6	10407470	-	TFAP2A;TFAP2A;TFAP2A	Body;Body;Body
cg00156230	-0.0244	1.125e-10	-------	0	0.5757	chr7	45073692	+	CCM2;CCM2;CCM2;CCM2;CCM2	Body;Body;Body;Body;Body
cg17453767	-0.027	1.2e-10	-------	0	0.4529	chr4	144277796	+	GAB1;GAB1	Body;Body
cg01330316	0.0155	1.286e-10	+++-+++	0	0.5278	chr6	45914282	+	CLIC5;CLIC5	Body;Body
cg13029957	-0.0185	1.334e-10	-------	11.3	0.3429	chr5	75831679	+	IQGAP2	Body
cg14389122	-0.0222	1.339e-10	-------	31.1	0.1903	chr15	74945851	-	EDC3;EDC3;EDC3	Body;Body;Body
cg20432384	-0.0154	1.385e-10	+-+----	15	0.3158	chr1	9438252	+
cg02610360	0.0181	1.495e-10	-++++++	28.5	0.2112	chr11	120197521	-	TMEM136	5'UTR
cg10805254	-0.0426	1.548e-10	-?-----	22.2	0.2665	chr3	72433837	+	RYBP	Body
cg10653339	-0.017	1.589e-10	-------	0	0.7656	chr6	43463490	+	TJAP1;TJAP1;TJAP1;TJAP1;TJAP1;TJAP1;TJAP1	5'UTR;5'UTR;5'UTR;5'UTR;Body;5'UTR;5'UTR
cg15414028	-0.0192	1.593e-10	-------	0	0.8125	chr10	14644188	-	FAM107B	Body
cg20566484	0.0258	1.64e-10	+++++++	19.8	0.2789	chr14	94489832	-
cg13237945	0.021	1.643e-10	++++++-	50.6	0.05875	chr13	43355739	+	C13orf30;C13orf30	1stExon;5'UTR
cg05656486	0.0188	1.658e-10	+++++++	0	0.9385	chr1	161171383	-	NDUFS2;NDUFS2	5'UTR;TSS1500
cg15488794	0.0193	1.67e-10	+++++++	0	0.5749	chr20	30262899	+	BCL2L1;BCL2L1	Body;Body
cg07626482	-0.0169	1.674e-10	-------	0	0.5507	chr19	47289503	+	SLC1A5;SLC1A5;SLC1A5	TSS1500;Body;5'UTR
cg25756617	-0.0164	1.689e-10	-------	0	0.8227	chr1	43734917	+	TMEM125	TSS1500
cg01039421	0.0065	1.741e-10	-++-+++	37.6	0.1418	chr3	138045705	-	TXNDC6	5'UTR
cg12648523	0.0115	1.746e-10	+++-+++	54.7	0.03914	chr17	37884314	-	ERBB2;ERBB2	3'UTR;3'UTR
cg06301496	-0.0214	1.799e-10	-------	0	0.617	chr20	23350364	+	GZF1	Body
cg03082779	-0.0156	1.937e-10	-------	41.1	0.1171	chr20	45947025	-	ZMYND8;LOC100131496;ZMYND8;ZMYND8	Body;TSS1500;Body;Body
cg25189904	-0.0143	1.985e-10	-------	36.2	0.1524	chr1	68299493	+	GNG12	TSS1500
cg23160522	-0.0318	2.013e-10	------+	59.8	0.02092	chr15	75015787	-	CYP1A1	5'UTR
cg01008405	0.0143	2.12e-10	+++-+++	59.1	0.02283	chr5	139039026	+	CXXC5	5'UTR
cg05279864	-0.0159	2.124e-10	-------	0	0.8065	chr7	87109319	-
cg00625110	0.017	2.168e-10	+++++++	0	0.7811	chr16	53741731	-	FTO	Body
cg06212471	0.0058	2.203e-10	++++++-	0	0.513	chr4	72458478	+
cg18479711	0.0073	2.258e-10	+++++++	8.5	0.3637	chr2	240031454	-	HDAC4	Body
cg19559587	0.0234	2.37e-10	+++++++	53	0.04699	chr12	57588144	+	LRP1;MIR1228	Body;TSS200
cg15224741	-0.0174	2.382e-10	-------	0	0.5122	chr3	185207736	-	TMEM41A	3'UTR
cg11255159	0.0189	2.406e-10	+++++++	22.1	0.261	chr19	18401021	-
cg03234604	-0.0253	2.51e-10	-------	0	0.7588	chr13	43336307	+
cg04514469	-0.0152	2.535e-10	?-----+	2.9	0.3976	chr14	95942666	-	C14orf49	TSS1500
cg21161138	-0.0179	2.554e-10	-----+-	0	0.4602	chr5	399360	-	AHRR	Body
cg14399183	0.017	2.624e-10	+++++++	0	0.918	chr9	124048308	+	GSN;GSN;GSN;GSN;GSN;GSN;GSN	5'UTR;5'UTR;5'UTR;5'UTR;5'UTR;5'UTR;5'UTR
cg03302897	-0.0156	2.643e-10	-------	0	0.6052	chr11	72982929	-	P2RY6;P2RY6;P2RY6;P2RY6	5'UTR;TSS1500;5'UTR;5'UTR
cg03597034	0.0075	2.705e-10	+++-++-	62.9	0.01296	chr19	18569006	+	ELL	Body
cg20902353	-0.0239	2.737e-10	-------	7.4	0.372	chr14	94425114	-	ASB2	TSS1500
cg14155027	-0.0223	2.754e-10	-------	28.5	0.211	chr4	106888581	+	NPNT	Body
cg01396774	-0.0179	2.816e-10	------+	31.9	0.1845	chr2	218299024	+	DIRC3	Body
cg16320427	0.0186	2.831e-10	-++-+++	44.2	0.09665	chr3	71158765	+	FOXP1	Body
cg20648272	-0.0199	3.037e-10	-------	7.8	0.3685	chr20	35068341	+	DLGAP4	Body
cg13392140	0.0061	3.176e-10	-++++++	22	0.2617	chr9	131785408	-	SH3GLB2	Body
cg00903932	-0.0198	3.44e-10	--+----	27.7	0.2173	chr1	101258727	+
cg10305797	-0.0123	3.53e-10	--+----	0	0.6781	chr19	35981677	-	KRTDAP	TSS1500
cg11182874	-0.0196	3.54e-10	-------	0	0.8222	chr8	102472508	+
cg01719268	-0.0111	3.621e-10	------+	31.7	0.1858	chr16	50244074	-	PAPD5;PAPD5	Body;Body
cg05306310	-0.0205	3.622e-10	-------	0	0.5353	chr21	43186286	-	RIPK4	Body
cg21929564	0.0167	3.809e-10	+++-+++	0	0.459	chr5	42757171	-	CCDC152	5'UTR
cg23374992	-0.0238	3.812e-10	------+	63.7	0.01127	chr2	136872067	-	CXCR4;CXCR4;CXCR4	3'UTR;1stExon;3'UTR
cg21721022	-0.0195	3.997e-10	-------	0	0.6006	chr6	29407834	-	OR10C1	1stExon
cg14541011	0.0177	4.182e-10	+++-+++	65.2	0.008371	chr9	135989682	+	RALGDS;RALGDS	Body;Body
cg17910478	0.0325	4.21e-10	-++-++-	77	0.0002136	chr1	228581288	+
cg21710324	-0.0159	4.237e-10	-------	0	0.6064	chr1	226069189	+	TMEM63A	5'UTR
cg19508622	0.0139	4.241e-10	+++++++	22.5	0.2576	chr8	129103558	-	PVT1	Body
cg12434312	-0.0145	4.281e-10	-------	0	0.6438	chr10	129845509	-	PTPRE;PTPRE	Body;TSS1500
ch.3.741789F	-0.006	4.284e-10	-------	0	0.8316	chr3	36473771	+	STAC	Body
cg09607047	-0.0167	4.636e-10	--+--+-	37.2	0.145	chr16	14402157	-	MIR365-1	TSS1500
cg14478036	0.0062	4.734e-10	+++++++	48.4	0.07086	chr9	19173124	-
cg12920963	-0.0147	5.189e-10	-------	0	0.7742	chr5	1468661	-	LPCAT1	Body
cg03655395	-0.0135	5.277e-10	-------	0	0.5553	chr1	56943111	+
cg13212159	0.0281	5.325e-10	+++++++	41.5	0.1144	chr17	38075554	+	GSDMB;GSDMB;GSDMB	TSS1500;TSS1500;TSS1500
cg10400390	-0.0146	5.403e-10	-------	12.4	0.3354	chr1	27853797	-
cg10170944	-0.0202	5.483e-10	-------	0	0.8398	chr12	57599717	+	LRP1	Body
cg17091793	-0.0119	5.622e-10	-----+-	26.6	0.2257	chr13	49684397	-	FNDC3A;FNDC3A	TSS200;Body
cg20722088	-0.0261	5.765e-10	-------	0	0.4326	chr12	89742886	+	DUSP6;DUSP6	3'UTR;3'UTR
cg01461514	-0.0201	6.645e-10	-------	0	0.4964	chr7	55177182	-	EGFR;EGFR;EGFR;EGFR	Body;Body;Body;Body
cg20847762	-0.0111	6.768e-10	-------	0	0.4755	chr13	21291467	+	IL17D	Body
cg14288673	-0.0183	6.866e-10	-------	8.9	0.3609	chr21	19258040	+	NCRNA00157	TSS200
cg01072609	0.0169	6.944e-10	+++-+++	57.3	0.02898	chr7	140338624	-
ch.6.67663644F	-0.0053	6.965e-10	-------	0	0.9254	chr6	67606923	+
cg23576092	0.0157	7.216e-10	-++++--	83.8	1.821e-06	chr2	28543298	+	BRE;BRE;BRE;BRE;BRE	3'UTR;Body;Body;Body;3'UTR
cg11131599	-0.0212	7.322e-10	------+	51.4	0.05477	chr1	204224211	+	PLEKHA6	Body
cg18678231	0.0261	7.332e-10	+++-+++	0	0.4862	chr20	43159945	-	PKIG;PKIG;PKIG	TSS1500;TSS1500;TSS1500
cg12371914	-0.0202	7.807e-10	---+---	37	0.1463	chr7	127556680	+	SND1	Body
cg11676189	-0.0157	7.814e-10	------+	42.8	0.1057	chr2	69875470	-
cg09186101	-0.0164	7.815e-10	-------	26.3	0.228	chr17	80197062	-	SLC16A3;SLC16A3;SLC16A3	3'UTR;3'UTR;3'UTR
cg01662334	-0.0178	8.035e-10	-------	0	0.8564	chr7	27704065	-	HIBADH	TSS1500
cg01977473	-0.0182	8.106e-10	------+	22	0.2614	chr5	125800916	-	GRAMD3;GRAMD3;GRAMD3;GRAMD3;GRAMD3	Body;5'UTR;5'UTR;Body;Body
cg05362860	0.0166	8.769e-10	+++-+++	55.2	0.0372	chr16	50320692	+	ADCY7	TSS1500
cg26333638	-0.0078	8.893e-10	-------	0	0.8604	chr5	73981611	-	HEXB	Body
cg14790000	0.0216	8.979e-10	-++-+++	60.3	0.01932	chr5	127805611	+	FBN2	Body
cg10530055	-0.014	9.439e-10	-------	10.3	0.3507	chr1	32041605	+	TINAGL1	TSS1500
cg04504043	-0.018	9.448e-10	--+----	60.5	0.0187	chr11	34534480	+	ELF5;ELF5	5'UTR;TSS1500
cg09989847	-0.0198	9.847e-10	-------	0	0.9534	chr6	86205036	+	NT5E	3'UTR
cg25702651	0.0341	1.011e-09	++++++-	49.9	0.06237	chr3	192675515	-
cg19539667	-0.0152	1.02e-09	-------	0	0.5903	chr17	43339831	+	LOC100133991;LOC100133991;C17orf46	Body;Body;TSS1500
cg00877964	-0.0095	1.024e-09	-------	0	0.8361	chr2	65215638	+	SLC1A4;SLC1A4;SLC1A4	1stExon;TSS1500;5'UTR
cg11576166	-0.0252	1.032e-09	-------	0	0.7288	chr1	53984743	+	GLIS1	Body
cg11367901	0.0173	1.063e-09	-++-+++	77.7	0.0001542	chr3	129341854	+
cg23894219	-0.017	1.088e-09	------+	36.1	0.1529	chr1	1356565	-	LOC441869;LOC441869;LOC441869	1stExon;Body;5'UTR
cg14605961	-0.0228	1.095e-09	-------	0	0.8879	chr17	80841593	-	TBCD	Body
cg05162166	-0.0275	1.14e-09	------+	54.7	0.03945	chr22	41684460	-
cg17055207	-0.0213	1.152e-09	-------	0	0.8207	chr4	8412736	-	ACOX3;ACOX3	Body;Body
cg06946797	-0.018	1.192e-09	+------	58.1	0.02614	chr16	11422409	+
cg22931002	0.0131	1.198e-09	+++++++	0	0.4577	chr2	97541870	+	FAM178B;FAM178B	3'UTR;3'UTR
cg02855302	-0.0179	1.272e-09	------+	0	0.5271	chr14	103453791	-	CDC42BPB	Body
cg23520688	-0.0235	1.281e-09	--+----	8.7	0.362	chr14	103294740	+	TRAF3;TRAF3;TRAF3	5'UTR;5'UTR;5'UTR
cg04992191	-0.0238	1.305e-09	-------	23.6	0.2489	chr1	238341559	-
cg27601809	-0.0192	1.319e-09	-------	0	0.7072	chr11	72091020	+	CLPB	Body
cg12182580	-0.0137	1.321e-09	--+---+	22.9	0.2545	chr11	130514052	-
cg09747054	0.0023	1.357e-09	+++++++	46.4	0.08258	chr8	669656	-	ERICH1	Body
cg12150039	0.0128	1.366e-09	+++++++	0	0.5263	chr19	35490532	+	GRAMD1A;GRAMD1A	TSS1500;TSS1500
cg14351425	0.0258	1.369e-09	+++++++	0	0.9614	chr10	120968739	-	GRK5	Body
cg01323840	0.0264	1.37e-09	+++-+++	55.1	0.03772	chr16	12901108	+
cg20938708	-0.0311	1.376e-09	--+----	0	0.5974	chr17	73679983	-	SAP30BP	Body
cg06128142	-0.0185	1.377e-09	--+---+	0	0.5642	chr16	46963005	+	GPT2;GPT2	3'UTR;3'UTR
cg05821771	-0.0231	1.38e-09	------+	65.9	0.00732	chr16	1795420	-	MAPK8IP3;MAPK8IP3	Body;Body
cg20793665	0.0039	1.394e-09	+++++++	35.9	0.1539	chr2	232549224	-
cg21834684	-0.0238	1.416e-09	-------	0	0.8553	chr14	81797427	-	STON2	Body
cg24363858	-0.0177	1.416e-09	--+----	40.8	0.1194	chr6	138752062	+	NHSL1;NHSL1	Body;Body
cg20923498	-0.02	1.433e-09	-------	41.6	0.1139	chr2	99096920	+	INPP4A;INPP4A;INPP4A;INPP4A	5'UTR;5'UTR;5'UTR;5'UTR
cg01888166	-0.0193	1.438e-09	-------	0	0.4497	chr2	20527635	+	PUM2	TSS1500
cg10468580	-0.0201	1.44e-09	------+	38.4	0.1358	chr17	79858018	+	ANAPC11;ANAPC11;ANAPC11;ANAPC11;ANAPC11;ANAPC11;ANAPC11	3'UTR;3'UTR;3'UTR;3'UTR;3'UTR;3'UTR;3'UTR
cg14555736	-0.0222	1.537e-09	--+----	0.2	0.4221	chr12	128852982	-	TMEM132C	Body
cg18327385	-0.0169	1.563e-09	-------	25.5	0.2344	chr1	31478765	-	PUM1;PUM1	Body;Body
cg18461635	0.0196	1.583e-09	+++-+++	6.3	0.3794	chr3	46990143	-	CCDC12	Body
cg10138338	-0.0266	1.606e-09	-------	4.3	0.3935	chr8	142289648	+
cg12409874	0.0048	1.636e-09	++++++-	66.4	0.006537	chr21	43938777	-	SLC37A1	Body
cg21913159	0.0199	1.66e-09	++++++-	53.1	0.04656	chr12	57588171	+	LRP1;MIR1228	Body;TSS200
cg01479738	-0.0181	1.662e-09	-------	0	0.5665	chr13	60741560	-
cg23924526	-0.0181	1.678e-09	------+	39.9	0.1252	chr2	45998548	-	PRKCE	Body
cg08700083	-0.027	1.702e-09	--+----	37.2	0.1448	chr4	48382815	+	SLAIN2	Body
ch.7.1100907F	-0.009	1.735e-09	-?-----	66.4	0.01092	chr7	47388000	+	TNS3	Body
cg05598919	0.0114	1.736e-09	+++-+++	61.3	0.01679	chr7	45128053	+	NACAD	Body
cg21169762	-0.0176	1.784e-09	-------	31	0.1913	chr14	81790336	+	STON2	Body
cg02435734	-0.008	1.813e-09	-------	0	0.7595	chr11	63581814	+	C11orf84	Body
cg17702736	-0.0342	1.855e-09	-?-----	13.5	0.3284	chr6	35941709	+	SLC26A8;SLC26A8	Body;Body
cg22860917	-0.0299	1.855e-09	-------	0	0.9782	chr2	38919351	-	GALM	Body
cg08389666	-0.0329	1.921e-09	-------	0	0.6334	chr19	37159208	-	ZNF461	TSS1500
cg10553983	0.0197	1.936e-09	+++-+++	44.1	0.09711	chr2	73318514	+	RAB11FIP5	Body
cg15433043	-0.0243	1.975e-09	--+----	41.5	0.1139	chr11	76884243	-	MYO7A;MYO7A;MYO7A	Body;Body;Body
cg05000339	-0.014	1.991e-09	------+	23.2	0.2521	chr17	29817128	+	RAB11FIP4	Body
cg03327619	0.0172	2.048e-09	+++++++	11	0.3455	chr2	159810515	+
cg06331682	-0.0341	2.049e-09	------?	41.4	0.1295	chr17	39212764	-	KRTAP2-2	TSS1500
cg20893838	-0.019	2.074e-09	------+	30.2	0.1973	chr6	7145478	+	RREB1;RREB1;RREB1;RREB1	5'UTR;5'UTR;5'UTR;5'UTR
cg00939727	0.0232	2.084e-09	-++++++	52.4	0.04989	chr2	134935506	+
cg18551353	0.0193	2.084e-09	+++++++	49	0.06763	chr20	49454326	-	BCAS4;BCAS4;BCAS4	Body;Body;Body
cg08327744	0.016	2.214e-09	+++++-+	31.3	0.1894	chr8	33423298	-	RNF122	Body
cg03611039	-0.018	2.277e-09	-------	0	0.5213	chr8	26001360	-
cg15171273	-0.0208	2.295e-09	-------	0	0.4306	chr8	131539725	-
cg00626515	-0.0146	2.373e-09	--+----	0	0.487	chr20	56287004	-	PMEPA1;PMEPA1;PMEPA1	TSS1500;TSS1500;TSS1500
cg16596691	-0.0197	2.398e-09	------+	55.7	0.03519	chr19	41260294	+	SNRPA	Body
cg02339122	-0.024	2.437e-09	----+--	60.2	0.01954	chr17	54245140	-	ANKFN1	Body
cg03359362	-0.0269	2.484e-09	-------	0	0.8409	chr19	47289611	-	SLC1A5;SLC1A5;SLC1A5	TSS1500;Body;5'UTR
cg07834322	-0.0337	2.533e-09	-------	25	0.238	chr15	25438254	-	SNORD115-13	TSS1500
cg20150640	-0.0204	2.533e-09	-------	0	0.5241	chr1	23697656	-	C1orf213;C1orf213;C1orf213;ZNF436	3'UTR;Body;1stExon;TSS1500
cg10666406	-0.0059	2.539e-09	-------	0	0.5152	chr3	187872353	+	LPP	5'UTR
cg02034328	-0.0374	2.549e-09	---+---	34.5	0.1651	chr14	77968467	-
cg09978077	-0.0166	2.602e-09	------+	36.7	0.1484	chr22	42229983	+	SREBF2	Body
cg18121601	-0.0139	2.607e-09	--+---+	54.5	0.04031	chr17	1462838	-	PITPNA	Body
cg27261597	-0.019	2.607e-09	------+	67.9	0.004691	chr1	209604378	-	LOC642587;MIR205	Body;TSS1500
cg01433468	-0.0215	2.61e-09	-------	0	0.6176	chr1	211779638	-
cg26758396	-0.0157	2.708e-09	-------	0	0.9917	chr20	6104274	+	FERMT1	TSS200
cg10820936	-0.0167	2.746e-09	+------	0	0.5939	chr2	216871234	+	MREG	Body
cg03086467	-0.018	2.77e-09	--+---+	58	0.02645	chr7	101848281	+	CUX1;CUX1;CUX1	Body;Body;Body
cg03962678	-0.016	2.849e-09	+------	41.9	0.1116	chr11	118398094	-	TTC36	TSS200
ch.12.1569034F	-0.0038	2.878e-09	------+	28.1	0.2137	chr12	77413631	+
cg05097887	-0.0173	2.927e-09	--+----	0.5	0.4199	chr10	75184282	-	ZMYND17	3'UTR
cg25960854	0.0074	2.942e-09	+++++++	0	0.6734	chr19	1160184	+	SBNO2	5'UTR
cg18416096	0.0116	2.968e-09	+++++++	0	0.7619	chr5	150029342	-	SYNPO;SYNPO;SYNPO;SYNPO	Body;Body;Body;Body
cg22202689	-0.0182	3.01e-09	-------	0	0.6214	chr19	49298227	-
cg26157579	0.0188	3.05e-09	+++++-+	0	0.7523	chr15	65137040	+	PLEKHO2	Body
cg10341242	-0.0193	3.127e-09	------+	44.6	0.09363	chr16	50347849	-	ADCY7	Body
cg03707955	-0.0205	3.25e-09	-------	0	0.4508	chr15	61237076	-	RORA	Body
cg10593028	-0.0199	3.322e-09	------+	68.8	0.003763	chr11	108422791	-	EXPH5;EXPH5;EXPH5	1stExon;5'UTR;Body
ch.20.20712870F	-0.0011	3.466e-09	-------	31.5	0.1874	chr20	20764870	+
cg13557373	0.0112	3.488e-09	+++++-+	43.2	0.1028	chr1	203567067	-
cg06382008	-0.0178	3.506e-09	-------	0	0.5353	chr16	72146513	-	DHX38	3'UTR
cg01361361	-0.0158	3.641e-09	--+--+-	13.5	0.3271	chr3	188618380	-
cg20771622	-0.0216	3.645e-09	-------	16.7	0.3023	chr1	205658253	+
cg07103329	0.0107	3.678e-09	+++++++	44.8	0.09274	chr14	78265689	-	ADCK1;ADCK1	TSS1500;TSS1500
cg26767081	-0.0046	3.748e-09	-------	45.9	0.08576	chr3	194293260	-
cg22502492	-0.0176	3.803e-09	--+---+	17.6	0.2955	chr1	23697506	-	C1orf213;C1orf213;C1orf213;ZNF436	3'UTR;Body;1stExon;TSS1500
cg11024506	-0.0171	3.851e-09	+------	42.2	0.1098	chr10	62668850	+	RHOBTB1;RHOBTB1;RHOBTB1;RHOBTB1	Body;Body;Body;Body
cg03935116	-0.0137	3.953e-09	-------	5.2	0.3871	chr12	31476565	-	FAM60A;FAM60A;FLJ13224;FAM60A	5'UTR;5'UTR;TSS1500;5'UTR
cg16710042	0.0289	3.954e-09	+++++++	55.2	0.0372	chr2	165760725	-	SLC38A11	Body
cg16671157	-0.0211	3.957e-09	------+	42.7	0.1063	chr3	134413289	-
cg09168797	-0.0206	4.006e-09	------+	0	0.6231	chr5	125800797	+	GRAMD3;GRAMD3;GRAMD3;GRAMD3;GRAMD3;GRAMD3	Body;5'UTR;1stExon;5'UTR;Body;Body
cg24718756	0.0293	4.07e-09	-++++++	18.8	0.2866	chr5	126308095	+	MARCH3	5'UTR
cg17874413	-0.0168	4.115e-09	-------	0	0.8045	chr6	32152269	+	AGER;AGER	TSS1500;TSS1500
cg27247612	-0.0199	4.167e-09	-------	0	0.7641	chr8	131414151	-	ASAP1	1stExon
cg10256249	-0.0105	4.169e-09	-------	0	0.9771	chr2	65657578	+	SPRED2	Body
cg12050175	-0.0156	4.219e-09	-------	1.7	0.4117	chr10	44754714	+
cg19406975	-0.0196	4.289e-09	------+	0	0.4815	chr1	249110746	+	SH3BP5L	Body
cg01212562	-0.014	4.304e-09	-------	0	0.5435	chr21	46868092	-	COL18A1	Body
cg11855643	-0.028	4.311e-09	-------	18.2	0.2907	chr1	184473341	-	C1orf21	Body
cg04277821	-0.0231	4.502e-09	-------	0	0.9183	chr6	150572395	-
cg14028856	0.0148	4.567e-09	+++++++	0	0.9318	chr1	41845592	+
cg03457984	-0.0217	4.617e-09	-------	0	0.7902	chr2	74227100	-
cg09329079	0.0194	4.689e-09	++++++-	5.4	0.3856	chr7	1582834	-	TMEM184A	3'UTR
cg00059309	-0.0191	4.765e-09	-------	2.4	0.4066	chr17	78293397	+	RNF213;RNF213	3'UTR;Body
cg17352215	0.0293	4.785e-09	++++++-	29.7	0.2014	chr15	90698455	+
cg21741284	-0.0364	4.856e-09	------+	0	0.5347	chr11	2908036	+	CDKN1C;CDKN1C;CDKN1C	TSS1500;TSS1500;TSS1500
cg02855207	0.0149	4.916e-09	+++-+++	56.2	0.03315	chr11	73087016	-	RELT;RELT	TSS1500;TSS1500
cg11070657	-0.0162	4.974e-09	--+----	43.7	0.09939	chr8	134871397	-
cg15774391	0.0155	4.997e-09	+++-+++	26.8	0.2243	chr17	40439628	+	STAT5A;STAT5A	5'UTR;1stExon
cg15823872	-0.0152	5.037e-09	+-+----	44	0.09772	chr1	1357361	-	LOC441869;LOC441869	TSS1500;TSS1500
cg03331035	-0.0171	5.07e-09	------+	5.9	0.3824	chr8	135813886	-	MIR30B	TSS1500
cg14066905	-0.0111	5.105e-09	--+----	50.6	0.05901	chr11	124953090	-	SLC37A2;SLC37A2	Body;Body
cg08523727	-0.0159	5.151e-09	--+----	0	0.69	chr16	89947630	+	TCF25	Body
cg23834919	0.0257	5.228e-09	+++++++	0	0.9012	chr11	122078745	+
cg25507226	-0.0085	5.309e-09	--+---+	64.7	0.009375	chr7	157190734	-	DNAJB6	Body
cg17187438	0.0049	5.313e-09	+++-++-	54.4	0.04069	chr8	41016113	-
cg21130113	0.0278	5.339e-09	+++-+++	38	0.1392	chr3	193973396	+
cg20290367	-0.0294	5.359e-09	-------	0	0.9869	chr17	20060457	-	CYTSB;CYTSB;CYTSB;CYTSB	Body;Body;Body;Body
cg06851122	-0.019	5.408e-09	------+	0	0.4989	chr12	13270896	-
cg23217386	-0.016	5.413e-09	-------	0	0.9862	chr11	5653254	+	TRIM34;TRIM34;TRIM34;TRIM6-TRIM34;TRIM34	5'UTR;5'UTR;TSS1500;Body;5'UTR
cg01808736	0.0123	5.532e-09	+++++++	0	0.5855	chr5	219908	+	SDHA	Body
cg14150907	0.005	5.536e-09	+++++++	0	0.5649	chr8	142275722	-
cg04907802	-0.0245	5.68e-09	-------	0	0.4538	chr11	2753950	+	KCNQ1;KCNQ1	Body;Body
cg26947773	-0.0168	5.732e-09	-------	0	0.9495	chr14	93392220	-	CHGA	Body
cg00145141	-0.0179	5.752e-09	-------	16.7	0.3027	chr17	4464022	-	GGT6;GGT6	TSS200;TSS200
cg25957043	0.0076	5.762e-09	+++++++	0	0.6464	chr3	129023906	-	C3orf37;C3orf37	3'UTR;3'UTR
cg13735018	-0.0261	5.778e-09	-------	0	0.9749	chr6	158404121	-	SYNJ2	Body
cg00012576	-0.013	5.807e-09	--+----	0	0.8693	chr13	94568320	+	GPC6	Body
cg03044452	-0.0193	5.87e-09	-------	0	0.9572	chr17	4464024	-	GGT6;GGT6	TSS200;TSS200
cg16594273	-0.0132	6.233e-09	-------	14.5	0.3194	chr16	58131312	-
cg05737526	-0.0044	6.257e-09	-------	0	0.4919	chr18	3454175	+	TGIF1;TGIF1;TGIF1;TGIF1;TGIF1;TGIF1;TGIF1;TGIF1	5'UTR;Body;5'UTR;Body;5'UTR;Body;Body;5'UTR
cg10864979	-0.018	6.296e-09	------+	20.8	0.2707	chr8	128879141	-	PVT1	Body
cg18899667	-0.0188	6.584e-09	-------	0	0.7702	chr14	52174876	-	FRMD6;FRMD6	Body;Body
cg20825472	-0.0226	6.602e-09	-------	0	0.9395	chr6	149207153	-	UST	Body
cg06679262	-0.0206	6.606e-09	-------	0	0.5129	chr19	46576968	-
cg11550865	-0.026	6.619e-09	-------	0	0.4544	chr15	59501408	-	MYO1E	Body
cg14245199	-0.0181	6.627e-09	-------	0	0.5304	chr14	100540291	+	EVL	Body
cg08621277	0.0088	6.88e-09	+++++++	0	0.728	chr11	68271518	-	SAPS3;SAPS3;SAPS3;SAPS3;SAPS3;SAPS3	5'UTR;5'UTR;5'UTR;5'UTR;5'UTR;5'UTR
cg27345946	0.0183	7.135e-09	+++++++	0	0.9197	chr3	9835511	-	ARPC4;ARPC4;ARPC4;TADA3;TADA3	Body;5'UTR;5'UTR;TSS1500;TSS1500
cg20140201	-0.0196	7.17e-09	--+----	1.7	0.4115	chr2	241835670	-	C2orf54	TSS200
cg27606341	-0.0144	7.184e-09	+------	9.2	0.3585	chr5	39219632	-	FYB;FYB;FYB;FYB	1stExon;5'UTR;5'UTR;1stExon
cg10418289	-0.0099	7.239e-09	-------	29.2	0.2056	chr14	23308294	-	MMP14	Body
cg12409547	-0.0122	7.452e-09	------+	36.5	0.1502	chr1	22222815	-	HSPG2	Body
cg14276286	0.0119	7.467e-09	+++++-+	33.1	0.1754	chr11	111782364	-	HSPB2;CRYAB	TSS1500;1stExon
cg13792694	-0.0176	7.469e-09	------+	0	0.6518	chr9	97865232	+	FANCC	Body
cg23707540	0.0327	7.473e-09	+++-+++	58.6	0.02456	chr10	126836038	-	CTBP2;CTBP2	5'UTR;5'UTR
cg16696234	-0.0112	7.599e-09	-------	30.7	0.1939	chr1	23697297	+	C1orf213;C1orf213;C1orf213;ZNF436	3'UTR;Body;1stExon;TSS1500
cg15440026	0.0172	7.61e-09	+++++++	27.7	0.2169	chr15	94022195	+
cg26683005	-0.0176	7.683e-09	-------	0	0.6397	chr19	48752990	+	CARD8	TSS200
cg19712979	-0.0155	7.724e-09	--+----	0	0.4666	chr6	33173307	-	HSD17B8	Body
cg19698472	-0.0196	7.774e-09	+------	16.7	0.3022	chr5	53966914	-
cg10590842	-0.0176	7.847e-09	-------	0	0.4556	chr4	149083955	+	NR3C2;NR3C2	Body;Body
cg19554235	0.0306	8.013e-09	+++++++	18.8	0.286	chr20	43159912	-	PKIG;PKIG;PKIG	TSS1500;TSS1500;TSS1500
cg01872024	-0.0116	8.143e-09	+------	43.8	0.09863	chr11	94502804	-	AMOTL1	Body
cg27168737	-0.017	8.161e-09	+----+-	51.1	0.05637	chr1	238049504	+	LOC100130331;ZP4	Body;Body
cg13691824	-0.018	8.193e-09	--+----	0	0.5782	chr5	134788649	+	TIFAB	TSS1500
cg09623986	0.0098	8.289e-09	+++-+++	61.5	0.01608	chr2	74753896	+	AUP1;DQX1	3'UTR;TSS1500
cg25338563	-0.0125	8.461e-09	-------	0	0.965	chr8	103669495	+
cg20689294	-0.0153	8.467e-09	-------	0	0.966	chr10	129846082	+	PTPRE;PTPRE	Body;Body
cg01795964	-0.0231	8.47e-09	-------	0	0.5501	chr7	137532857	-	DGKI	TSS1500
cg22011366	-0.0118	8.529e-09	--+---+	33.3	0.1736	chr2	128189311	+
cg09933929	-0.0197	8.952e-09	-------	0	0.6629	chr7	154677023	+	DPP6;DPP6;DPP6	Body;Body;Body
cg27303933	-0.0111	8.956e-09	------+	16.7	0.3025	chr5	56029418	-
cg13049992	-0.0123	9.131e-09	--+---+	46	0.08516	chr5	125800778	+	GRAMD3;GRAMD3;GRAMD3;GRAMD3;GRAMD3	Body;5'UTR;TSS200;Body;Body
cg08777402	0.0081	9.225e-09	+?+++++	0	0.7174	chr2	121013745	-	RALB	5'UTR
cg01244651	-0.0186	9.357e-09	-------	0	0.6624	chr1	43734751	+	TMEM125	TSS1500
cg03794445	-0.0184	9.472e-09	------+	18.7	0.2873	chr1	209605401	+	LOC642587;MIR205	Body;TSS200
cg09533845	0.0158	9.596e-09	+++++++	4.7	0.3908	chr8	81290007	-
cg00683496	-0.0211	9.715e-09	-------	0	0.9758	chr8	121575063	-	SNTB1	Body
cg03615933	-0.0177	9.723e-09	------+	47.4	0.07633	chr5	142586466	+	ARHGAP26;ARHGAP26	Body;Body
cg00698688	0.0293	9.815e-09	+++++++	73.6	0.0008952	chr19	49055432	+	SULT2B1;SULT2B1	1stExon;5'UTR
cg11202887	-0.0261	1.005e-08	-------	23.5	0.2497	chr13	112076016	-
cg19242583	-0.0165	1.008e-08	--+----	14.4	0.3199	chr1	27056317	+	ARID1A;ARID1A	Body;Body
cg22469897	-0.0182	1.031e-08	--?---?	0	0.6126	chr19	51858276	+	ETFB;ETFB	TSS200;Body
cg01549977	-0.0196	1.032e-08	--+----	45.6	0.08742	chr14	65743867	-
cg14691871	-0.0218	1.039e-08	---+---	6.9	0.3751	chr11	57382167	+	SERPING1;SERPING1	3'UTR;3'UTR
cg23928234	0.0178	1.04e-08	+++++++	59.5	0.02171	chr4	184235706	+	WWC2	Body
cg22119665	-0.0159	1.048e-08	-----+-	0	0.7981	chr22	23745131	-	ZDHHC8P	TSS1500
cg19216561	0.015	1.063e-08	+++-+++	24.7	0.2407	chr4	53750116	-	SCFD2	Body
cg07906688	-0.0142	1.065e-08	-------	44.6	0.09396	chr1	219347887	+	LYPLAL1	Body
cg21520549	-0.0149	1.074e-08	--+----	23.4	0.2506	chr2	36589883	-	CRIM1	Body
cg26140182	0.0251	1.074e-08	+++-+++	56.2	0.03325	chr19	43530536	+	PSG11;PSG11;PSG11;PSG11;PSG11;PSG11	5'UTR;1stExon;1stExon;5'UTR;1stExon;5'UTR
cg05059480	0.015	1.096e-08	+++++++	0	0.5185	chr15	40633202	-	C15orf52	TSS200
cg07708516	-0.0143	1.105e-08	--+----	19.8	0.2783	chr12	8815359	-	MFAP5;MFAP5	1stExon;5'UTR
cg06568783	-0.0103	1.122e-08	-------	0	0.8893	chr17	45388128	+	ITGB3	3'UTR
cg14280580	-0.0147	1.124e-08	------+	30.4	0.196	chr9	95484823	-	BICD2;BICD2	Body;Body
cg14140691	-0.0124	1.171e-08	+-+----	0	0.4407	chr9	141012312	+	CACNA1B	Body
cg19753864	-0.0171	1.19e-08	-------	0	0.5193	chr2	38320028	+
cg14692453	-0.019	1.233e-08	-------	0	0.7357	chr2	97508486	+	ANKRD23	Body
cg23342718	-0.0063	1.245e-08	+------	44.8	0.09251	chr12	115135576	+
cg10411510	0.02	1.277e-08	+++++++	0	0.7218	chr7	17337427	-	AHR	TSS1500
cg26234900	-0.0132	1.279e-08	--+----	0	0.4301	chr6	32820214	+	TAP1	Body
cg03129172	-0.0125	1.291e-08	--+---+	52.2	0.05076	chr1	12251934	-	TNFRSF1B	Body
cg16251079	-0.0048	1.294e-08	-------	48.2	0.07174	chr1	113497932	+	SLC16A1;SLC16A1;SLC16A1	5'UTR;5'UTR;1stExon
cg10279360	0.0094	1.303e-08	-++-+++	67.2	0.005511	chr14	62017453	-	PRKCH	3'UTR
cg23403099	-0.0112	1.313e-08	-------	0	0.8581	chr17	32942254	-	TMEM132E	Body
cg01803759	-0.014	1.337e-08	-------	0	0.8883	chr1	27831295	+
cg09893570	0.0249	1.342e-08	+++++++	43.5	0.1008	chr17	58248058	+
cg15205441	0.0271	1.345e-08	+++-+++	64.2	0.01022	chr10	126782357	-	CTBP2;CTBP2	5'UTR;5'UTR
cg00971747	-0.0169	1.355e-08	------+	0	0.5177	chr1	200864307	+	C1orf106;C1orf106	5'UTR;Body
cg08528000	0.0173	1.357e-08	+++++++	0	0.7646	chr1	198224330	+	NEK7	Body
cg01692088	-0.0113	1.369e-08	-------	16.5	0.3037	chr1	2476749	+
cg18421538	-0.0161	1.375e-08	+------	47.6	0.0756	chr4	8305940	-	HTRA3	Body
cg15068641	-0.014	1.377e-08	-------	0	0.4912	chr2	236636823	+	AGAP1;AGAP1	Body;Body
cg24424889	-0.0298	1.392e-08	--+----	74.2	0.0007248	chr22	39494175	+	APOBEC3H;APOBEC3H;APOBEC3H;APOBEC3H	5'UTR;5'UTR;5'UTR;5'UTR
cg03061518	-0.0169	1.396e-08	------+	30.9	0.1924	chr12	123738291	+	C12orf65;C12orf65	Body;Body
cg20289911	0.0137	1.42e-08	+++-+++	62.7	0.01324	chr20	816362	-	FAM110A;FAM110A	TSS1500;5'UTR
cg03372385	-0.0203	1.422e-08	-------	5.4	0.3856	chr6	25324431	-	LRRC16A	Body
cg13056222	-0.0111	1.424e-08	------+	30.4	0.1961	chr1	204219199	-	PLEKHA6	Body
cg07437908	-0.0188	1.432e-08	-------	0	0.4987	chr3	185374613	-	IGF2BP2;IGF2BP2	Body;Body
cg11421182	-0.0116	1.455e-08	-----+-	57.5	0.02848	chr20	36153479	-	BLCAP;BLCAP;BLCAP;BLCAP;BLCAP	5'UTR;TSS1500;5'UTR;5'UTR;5'UTR
cg10099957	0.017	1.47e-08	-++-+++	58.9	0.02355	chr16	87869757	+	SLC7A5	Body
cg14417954	-0.0061	1.488e-08	-------	59.2	0.02255	chr1	1981217	-	PRKCZ	TSS1500
cg22102078	0.0063	1.495e-08	+++++-+	22.6	0.2572	chr6	130182512	-	C6orf191	TSS200
cg16231917	-0.0238	1.557e-08	-------	0	0.6225	chr8	128930166	-	PVT1	Body
cg25727853	0.0185	1.559e-08	++++?++	37.9	0.1534	chr1	181098609	-
cg15692360	-0.0189	1.563e-08	-------	0	0.7529	chr20	6104267	+	FERMT1	TSS200
cg24526103	-0.0259	1.569e-08	-------	0	0.455	chr13	110433784	+	IRS2	Body
cg20545907	-0.0139	1.578e-08	------+	42	0.1106	chr5	17401890	-
cg16442587	-0.0161	1.581e-08	-------	0	0.9681	chr18	56514573	+
cg07425824	-0.0183	1.585e-08	------+	68.5	0.004094	chr16	69451547	-
cg10333415	-0.0223	1.586e-08	-------	11.3	0.343	chr3	194934502	+	C3orf21	Body
cg15617847	-0.0216	1.594e-08	-------	0	0.6126	chr2	65215434	+	SLC1A4;SLC1A4	TSS1500;TSS200
cg07780735	0.0189	1.595e-08	+++++++	25.2	0.2363	chr8	669477	-	ERICH1	Body
cg02524834	-0.0391	1.602e-08	-?+---+	60.9	0.02558	chr6	41934765	+	CCND3;CCND3	5'UTR;5'UTR
cg01783960	0.0163	1.606e-08	+++-+++	66.6	0.006309	chr1	17298540	+	CROCC	Body
cg02657160	-0.0158	1.61e-08	-------	5.3	0.3864	chr3	98311063	+	CPOX	Body
cg06381463	-0.0139	1.623e-08	--+---+	24.5	0.2423	chr9	129100506	+	FAM125B;FAM125B	Body;Body
cg16298041	-0.0238	1.623e-08	-------	0	0.7205	chr10	100380381	+	HPSE2;HPSE2;HPSE2;HPSE2	Body;Body;Body;Body
cg24643282	-0.0088	1.633e-08	+------	72.2	0.001459	chr1	240256019	+	FMN2	1stExon
cg01013171	-0.0178	1.637e-08	-------	22.4	0.258	chr14	75716369	-
cg16328079	-0.0206	1.672e-08	-------	0	0.7494	chr3	65706740	+	MAGI1;MAGI1;MAGI1	Body;Body;Body
cg24593138	-0.0153	1.695e-08	------+	36	0.1532	chr1	19687988	-	CAPZB	Body
cg04344000	-0.0158	1.708e-08	------+	27.2	0.2206	chr6	117869857	+	DCBLD1	Body
cg22016731	-0.0154	1.734e-08	-------	0	0.7385	chr1	40311142	+	TRIT1	Body
cg02505177	-0.0126	1.736e-08	------+	49.7	0.06344	chr10	103574626	-	MGEA5;MGEA5	Body;Body
cg00911267	-0.0184	1.754e-08	------+	21.7	0.2637	chr16	89418486	-	ANKRD11	5'UTR
cg11657122	0.0181	1.771e-08	+++++++	0	0.5118	chr5	150444590	-	TNIP1	Body
cg19766178	-0.0251	1.774e-08	+------	1.5	0.4131	chr7	3214400	+
cg19584649	-0.0145	1.777e-08	-------	0	0.6482	chr7	158607898	-	ESYT2	Body
cg22115196	0.0109	1.792e-08	+++-+++	0	0.5259	chr4	54829461	+
cg19032799	-0.0115	1.797e-08	--+---+	34.9	0.1616	chr5	136983354	+	MIR874;KLHL3	TSS200;Body
cg09323728	-0.0161	1.817e-08	-------	0	0.8219	chr8	95962352	-	TP53INP1;TP53INP1	TSS1500;TSS1500
cg02390947	-0.0205	1.821e-08	--+----	0	0.7254	chr10	105273633	-	NEURL	Body
cg06618629	-0.0127	1.825e-08	------+	0	0.8202	chr17	4437077	-	SPNS2	Body
cg25709050	-0.0147	1.835e-08	-------	19.2	0.2835	chr17	29817279	-	RAB11FIP4	Body
cg22211564	-0.0145	1.843e-08	--+--+-	61.2	0.01702	chr3	54988324	+	CACNA2D3	Body
cg02900356	0.0159	1.847e-08	+++++++	0	0.5051	chr16	31214494	-	PYCARD;PYCARD	TSS1500;TSS1500
cg22305516	-0.0133	1.865e-08	------+	11.4	0.3423	chr19	4391533	-	SH3GL1	Body
cg00776080	0.0117	1.875e-08	+++++++	0	0.5743	chr12	53442322	-	TENC1;TENC1	5'UTR;TSS1500
cg04602081	-0.0133	1.878e-08	------+	17.1	0.2994	chr1	16498086	-
cg27294796	-0.0125	1.893e-08	-------	0	0.5085	chr15	90456387	+	C15orf38	TSS200
cg05164540	0.0262	1.906e-08	++++++-	0	0.4914	chr5	107896573	-
cg07543967	0.0224	1.906e-08	+++-++-	76	0.0003362	chr19	49055443	-	SULT2B1;SULT2B1	1stExon;5'UTR
cg10727259	-0.0136	1.91e-08	-------	0	0.7673	chr10	101686538	-	NCRNA00093;DNMBP	TSS1500;Body
cg26620900	-0.0191	1.924e-08	-------	0	0.8531	chr13	44715436	+
cg08983186	-0.0102	1.93e-08	--+----	0	0.4501	chr6	31746874	+	VARS	Body
cg04427651	0.0128	1.931e-08	+++++++	45.8	0.08612	chr1	27152694	+	ZDHHC18	TSS1500
cg08047629	-0.0191	1.934e-08	------+	66.1	0.007076	chr16	30125047	+	GDPD3;LOC100271831	TSS200;TSS1500
cg09862425	0.0086	1.948e-08	+++++++	70.8	0.002213	chr16	81639791	+	CMIP;CMIP	Body;Body
cg27304549	-0.0281	1.992e-08	------+	18.1	0.2914	chr1	17973490	-	ARHGEF10L;ARHGEF10L	Body;Body
cg20242392	-0.0111	1.996e-08	-------	0	0.5478	chr7	137439258	-	DGKI	Body
cg05095252	-0.0186	2.016e-08	-------	0	0.4659	chr2	150308042	+	LYPD6	Body
cg00091483	-0.0172	2.03e-08	-------	0	0.8767	chr12	118574757	+	PEBP1	Body
cg01577114	-0.0115	2.039e-08	-------	0	0.881	chr14	61906283	+	PRKCH	Body
cg10963664	-0.0143	2.044e-08	------+	0	0.8275	chr10	76859206	-	DUSP13;DUSP13;DUSP13;DUSP13;DUSP13	1stExon;5'UTR;Body;Body;3'UTR
cg00232059	0.01	2.051e-08	-++++++	22.9	0.2545	chr22	45131501	+	PRR5;PRR5;PRR5;PRR5-ARHGAP8;PRR5;PRR5	Body;Body;Body;Body;Body;Body
cg06269559	-0.0159	2.057e-08	+------	27.4	0.2197	chr2	15298785	-
cg00768179	-0.0224	2.066e-08	-------	0	0.9494	chr1	8083892	+	ERRFI1	5'UTR
cg13800209	0.0083	2.117e-08	-++++++	0	0.4323	chr15	37390284	-	MEIS2;MEIS2;MEIS2;MEIS2;MEIS2;MEIS2;MEIS2	1stExon;Body;Body;5'UTR;Body;Body;Body
cg23208271	-0.0246	2.122e-08	-------	0	0.9992	chr7	37148793	+	ELMO1	Body
cg16594468	-0.0117	2.141e-08	-------	0	0.866	chr8	102039579	+
cg16162970	0.009	2.149e-08	++-++++	57	0.03025	chr14	105779952	-	PACS2;PACS2	TSS1500;TSS1500
cg16250812	0.0103	2.185e-08	+++++-+	11.5	0.3421	chr1	65299902	-	JAK1	3'UTR
cg05647567	0.0158	2.193e-08	+++++++	0	0.9973	chr5	172222550	+
cg19551485	-0.0168	2.199e-08	-----+-	5.5	0.385	chr3	55693182	-	C3orf51;ERC2	Body;3'UTR
cg04809904	0.0155	2.219e-08	+++++++	3.6	0.3986	chr2	219231526	-	C2orf62	Body
cg04316126	-0.0288	2.242e-08	-------	0	0.6374	chr19	50366381	+	PNKP	Body
cg10180650	-0.0134	2.27e-08	-------	4.4	0.3933	chr20	34962886	+
cg23151649	-0.0173	2.276e-08	------+	39.8	0.1262	chr7	151393469	+	PRKAG2;PRKAG2	Body;Body
cg00374747	-0.0162	2.3e-08	-------	5.9	0.3825	chr11	2907930	+	CDKN1C;CDKN1C;CDKN1C	TSS1500;TSS1500;TSS1500
cg20266593	0.0039	2.351e-08	++-++++	0	0.8407	chr6	32119041	+	PRRT1	Body
cg16956876	-0.0102	2.36e-08	--+----	11.5	0.3415	chr6	31746820	+	VARS	Body
cg11628021	0.018	2.371e-08	-++++++	58.5	0.02497	chr19	17491382	+
cg11441533	-0.0166	2.418e-08	-------	0	0.6879	chr12	64295363	-	SRGAP1	Body
cg09113483	0.0101	2.508e-08	+++++++	57.4	0.02885	chr1	61517807	-
cg12686478	-0.0263	2.533e-08	-------	28.4	0.2116	chr2	121748565	+	GLI2	3'UTR
cg09477232	0.0187	2.536e-08	+++++++	0	0.9914	chr7	106061801	-
cg04107759	-0.0124	2.557e-08	-------	0	0.4342	chr10	122741763	-
cg07188896	-0.0165	2.56e-08	-------	6.3	0.3799	chr10	59546843	-
cg15633699	-0.0153	2.63e-08	--+----	9.1	0.3596	chr1	1356728	+	LOC441869;LOC441869	TSS200;TSS200
cg16649560	-0.0146	2.637e-08	-------	0	0.6966	chr16	27338391	+	IL4R;IL4R	5'UTR;5'UTR
ch.11.1980478F	-0.0146	2.644e-08	----?--	0	0.871	chr11	94597700	+	AMOTL1	Body
cg21356710	0.0112	2.694e-08	+++++++	0	0.9035	chr2	24234017	-	MFSD2B	Body
cg04089246	-0.0164	2.721e-08	--+----	76.9	0.0002213	chr7	47579217	-	TNS3	TSS200
cg13253055	-0.018	2.732e-08	-------	0	0.778	chr10	104574946	-	C10orf26;C10orf26	3'UTR;3'UTR
cg05520031	0.0182	2.766e-08	++-++++	29.5	0.2028	chr9	129262012	+	FAM125B	Body
cg16664584	-0.0127	2.79e-08	+------	11.9	0.3386	chr1	94454989	-
cg05922993	-0.0289	2.793e-08	------+	49.6	0.06425	chr1	209604397	+	LOC642587;MIR205	Body;TSS1500
cg14095761	0.0155	2.802e-08	+++-+++	49.5	0.06476	chr9	35713238	+	TLN1	Body
cg20412217	-0.0301	2.829e-08	-------	0	0.5904	chr4	3417894	-	RGS12;RGS12;RGS12	Body;Body;Body
cg14801864	0.0177	2.847e-08	-++-+++	41.4	0.1149	chr20	17540975	-	BFSP1	TSS1500
cg09171253	-0.0134	2.879e-08	--+----	42.8	0.1052	chr2	10567147	+	HPCAL1;HPCAL1	3'UTR;3'UTR
cg15821892	0.0213	2.91e-08	+++?+++	1.6	0.4062	chr10	98271544	+	TLL2	Body
cg21224291	-0.004	2.921e-08	-----+-	54.2	0.04158	chr5	72251508	+	FCHO2;FCHO2	TSS1500;TSS1500
cg25670076	0.0171	2.935e-08	+++++++	0	0.6264	chr6	90807675	+	BACH2;BACH2	5'UTR;5'UTR
cg19788250	-0.0226	2.941e-08	------+	0	0.6119	chr21	27540220	-	APP;APP;APP;APP;APP	Body;Body;Body;Body;Body
cg03278639	0.0244	2.96e-08	+++-++-	23.6	0.2494	chr3	128134845	-
cg17250262	-0.0156	2.988e-08	-------	0	0.8629	chr2	30457110	+	LBH	Body
cg05525648	-0.0144	3.005e-08	-------	0	0.7183	chr10	127705143	+	ADAM12	3'UTR
cg13130319	-0.0177	3.006e-08	-------	0	0.8918	chr14	77964542	+	ISM2;ISM2	Body;Body
cg01301660	-0.0153	3.01e-08	-------	14.1	0.3226	chr5	110886711	-
cg24694549	-0.019	3.049e-08	-------	0	0.7931	chr12	67072769	-	GRIP1;GRIP1	1stExon;5'UTR
cg12016746	-0.0253	3.063e-08	------+	24.2	0.2445	chr11	68084453	-	LRP5	Body
cg13297120	-0.0159	3.063e-08	+------	0	0.5701	chr11	115545869	+
cg24242051	0.019	3.078e-08	+++++++	8	0.3672	chr6	3270566	+	SLC22A23;SLC22A23	3'UTR;3'UTR
cg13070573	-0.0131	3.09e-08	------+	30.2	0.1976	chr20	34995363	+	DLGAP4	TSS200
cg02049979	-0.0192	3.119e-08	-------	0	0.9686	chr8	8718066	-	MFHAS1	Body
cg23289456	-0.016	3.168e-08	-------	32.8	0.1776	chr20	749620	+	C20orf54	TSS1500
cg18359596	-0.0208	3.172e-08	-------	0	0.6428	chr14	89875471	+	FOXN3;FOXN3	Body;Body
cg11838898	-0.0151	3.242e-08	-------	0	0.5722	chr2	131672890	+	ARHGEF4;ARHGEF4	TSS1500;TSS1500
cg15425670	-0.0351	3.248e-08	-?-----	0	0.4207	chr2	42461109	+	EML4;EML4	Body;Body
cg26984805	-0.0129	3.286e-08	--+----	0	0.439	chr10	71176501	+	TACR2;TACR2	1stExon;5'UTR
cg09331106	-0.0137	3.3e-08	------+	0	0.6991	chr2	10260230	+
cg06928797	-0.0032	3.311e-08	------+	44.5	0.09413	chr11	116966699	-	SIK3	Body
cg06646139	-0.0217	3.323e-08	-------	0	0.989	chr4	78096345	+
cg04912993	-0.0301	3.34e-08	--?---?	0	0.4068	chr3	105236259	-	ALCAM	Body
cg01889169	-0.015	3.362e-08	------+	0	0.4907	chr7	927986	+	C7orf20	Body
cg00702872	-0.0101	3.367e-08	+------	23.7	0.2482	chr6	3524580	-
cg05146599	-0.0141	3.367e-08	-------	0	0.9758	chr5	55007208	+	SLC38A9	5'UTR
cg12704098	-0.0257	3.393e-08	-------	44.8	0.09229	chr3	56838665	+	ARHGEF3	Body
cg14993830	-0.0165	3.398e-08	-------	35.9	0.1541	chr1	87667612	+
cg12550146	-0.016	3.481e-08	------+	61.1	0.0173	chr8	668151	-	ERICH1	Body
cg14537183	-0.0143	3.481e-08	+------	0	0.4295	chr9	140093576	+	C9orf75;C9orf75	1stExon;1stExon
cg00518941	-0.0245	3.522e-08	-------	0	0.9562	chr2	46361964	+	PRKCE	Body
cg00814909	-0.0154	3.528e-08	--+---+	0	0.4947	chr4	1225599	+	CTBP1;CTBP1	Body;Body
cg12554634	-0.0174	3.532e-08	-------	0	0.8222	chr19	50159969	-	SCAF1	Body
cg10039928	-0.0115	3.567e-08	+-+----	66.5	0.006467	chr8	98880860	-	MATN2;MATN2	TSS1500;TSS1500
cg06823060	0.0201	3.586e-08	++++++-	16.9	0.3008	chr16	81616874	-	CMIP;CMIP	Body;Body
cg05682319	-0.0248	3.605e-08	-------	0	0.9129	chr5	1003069	+
cg08933276	-0.016	3.628e-08	+-+----	48.8	0.06858	chr7	2770410	+	GNA12	3'UTR
cg15677957	-0.0043	3.669e-08	-------	28.2	0.2128	chr18	47088780	-	LIPG	Body
cg00673344	0.0126	3.682e-08	+++++++	0	0.9379	chr3	156807691	+
cg11171549	-0.0173	3.71e-08	------+	4.5	0.3924	chr11	117748512	-	FXYD6;FXYD6;FXYD6;FXYD6;FXYD6	TSS1500;TSS1500;TSS1500;TSS1500;TSS1500
cg16360861	-0.0148	3.768e-08	-------	0	0.6439	chr5	34684597	+	RAI14;RAI14;RAI14;RAI14;RAI14	TSS200;5'UTR;5'UTR;5'UTR;TSS200
cg15622556	-0.0132	3.772e-08	--+---+	59.7	0.02116	chr1	12251820	+	TNFRSF1B	Body
cg24787929	-0.0151	3.788e-08	-------	0	0.9955	chr11	35915447	+
cg18031708	-0.0123	3.798e-08	-------	0	0.9982	chr5	112951239	+
cg00526163	-0.002	3.799e-08	-------	0	0.7344	chr1	171454351	-	BAT2L2	TSS1500
cg26223797	0.0454	3.814e-08	+?+++++	47.9	0.08731	chr5	54131694	-
cg08891096	-0.024	3.819e-08	-------	0	0.7113	chr16	15951809	+	MYH11;MYH11;MYH11;MYH11	TSS1500;TSS1500;TSS1500;TSS1500
cg05789595	0.0163	3.833e-08	-+++++-	34	0.1686	chr6	56555274	+	DST;DST;DST;DST	Body;Body;Body;Body
cg09685472	-0.011	3.849e-08	-----++	45.4	0.08867	chr16	81527427	-	CMIP	Body
cg11258108	0.012	3.884e-08	+++++++	4.4	0.393	chr4	77676189	-	SHROOM3	Body
cg23097499	0.0225	3.892e-08	+++++++	0	0.6612	chr1	12225569	+	TNFRSF1B	TSS1500
cg09115116	-0.0112	3.92e-08	-------	21.4	0.2665	chr11	72982950	+	P2RY6;P2RY6;P2RY6;P2RY6	5'UTR;TSS1500;5'UTR;5'UTR
cg02715629	-0.0109	3.922e-08	-------	0	0.8606	chr8	124193817	-	FAM83A;FAM83A	TSS1500;TSS1500
cg25739016	-0.0176	3.963e-08	------+	28.5	0.2107	chr1	167638918	+	RCSD1	Body
cg05280806	0.0093	3.966e-08	+++++++	0	0.5641	chr17	79366205	+
cg03034101	-0.0172	3.973e-08	--+----	0	0.9662	chr4	166631112	-
cg20815778	-0.0161	3.985e-08	------+	0	0.5268	chr6	72113416	-	MIR30A	TSS200
cg09313445	-0.0156	4.033e-08	-------	0	0.9254	chr14	71177141	-
cg14533737	0.0206	4.044e-08	++++++-	45.2	0.09002	chr6	157455836	-	ARID1B;ARID1B;ARID1B	Body;Body;Body
cg14312114	-0.0126	4.058e-08	+-+---+	74.7	0.000586	chr17	80571580	-
cg25352733	-0.0157	4.065e-08	-------	4	0.396	chr1	94060102	-	BCAR3	Body
cg22182451	-0.0224	4.079e-08	-------	0	0.8506	chr15	72486158	+	GRAMD2	Body
cg19861486	-0.0231	4.099e-08	-------	0	0.8413	chr13	99231630	+
cg12852187	0.0152	4.103e-08	-++++-+	58.2	0.0258	chr2	231903372	-	C2orf72	Body
cg22855021	0.0197	4.109e-08	++++++-	0	0.5371	chr14	81610812	+	TSHR	3'UTR
cg25592353	-0.0129	4.118e-08	------+	8.6	0.3628	chr7	45139780	-	TBRG4;TBRG4;TBRG4	3'UTR;3'UTR;3'UTR
cg08760493	0.0194	4.121e-08	+++++++	0	0.4537	chr4	109994039	-	COL25A1;COL25A1	Body;Body
cg16450097	-0.0138	4.16e-08	--+--+-	54.2	0.04125	chr8	101348467	+
cg20558160	-0.0128	4.169e-08	-------	0	0.4741	chr5	1466242	-	LPCAT1	Body
cg27246744	0.019	4.188e-08	+++++++	0	0.7348	chr3	31746590	+	OSBPL10	Body
cg00089966	-0.0121	4.208e-08	-------	0.5	0.4199	chr5	159340430	-
cg24595152	-0.0134	4.222e-08	-------	0	0.6162	chr3	43733831	+	ABHD5	Body
cg06740893	-0.0147	4.231e-08	------+	50.6	0.05881	chr1	12251869	-	TNFRSF1B	Body
cg06367655	-0.0157	4.237e-08	-------	0	0.5481	chr19	51644625	+	SIGLEC7;SIGLEC7	TSS1500;TSS1500
cg05452742	0.0219	4.282e-08	-++++++	8.5	0.3639	chr11	34070756	-
cg05120716	-0.0124	4.34e-08	--+----	0	0.5134	chr16	23881993	+	PRKCB;PRKCB	Body;Body
cg27295042	0.0056	4.362e-08	+++++++	0	0.6396	chr1	10738569	+	CASZ1;CASZ1	Body;Body
cg12091331	0.0197	4.433e-08	-++++++	34.6	0.1639	chr8	42065314	-	PLAT;PLAT	TSS200;TSS200
cg05664352	-0.0251	4.468e-08	------+	0	0.6151	chr10	3441404	-
cg13893427	0.0273	4.511e-08	++++++-	66.2	0.006882	chr17	40710960	+
cg01793445	-0.0103	4.535e-08	------+	0	0.5554	chr1	167632415	-	RCSD1	Body
cg24758280	0.0123	4.559e-08	-++++++	46.4	0.08263	chr2	208494443	+
cg04331189	-0.0127	4.565e-08	+----+-	29.8	0.201	chr2	160142303	-	WDSUB1;WDSUB1;WDSUB1	5'UTR;5'UTR;5'UTR
cg17879376	0.0095	4.605e-08	+++++++	0	0.907	chr1	32212024	-	BAI2	Body
cg20701461	-0.0121	4.656e-08	-------	0	0.4939	chr1	45801852	-	MUTYH;MUTYH;MUTYH;MUTYH;MUTYH;MUTYH	5'UTR;Body;Body;Body;5'UTR;5'UTR
cg10378927	0.011	4.701e-08	++++++-	33.1	0.1752	chr19	52777016	-	ZNF766	Body
cg19465268	0.0092	4.713e-08	+++++++	0	0.9124	chr7	75517941	-	RHBDD2;RHBDD2	3'UTR;3'UTR
cg10433918	-0.0163	4.749e-08	-------	0	0.7497	chr1	31478730	-	PUM1;PUM1	Body;Body
cg21463605	-0.0123	4.775e-08	+-----+	49.3	0.0657	chr22	18268249	+
cg00829063	-0.0177	4.787e-08	--+----	0	0.6291	chr2	8596070	-
cg22487391	0.0151	4.8e-08	+++++++	19.2	0.2834	chr1	95437072	+
cg15102749	0.0169	4.832e-08	+++++++	22.3	0.2589	chr11	66510893	+	C11orf80	TSS1500
cg26604214	0.0146	4.858e-08	+++++++	0	0.6024	chr17	2907678	+	RAP1GAP2;RAP1GAP2	Body;Body
cg12426870	-0.0097	4.859e-08	--+----	0	0.8973	chr1	59282482	-
cg01419914	0.0149	4.871e-08	+++++++	28.4	0.2113	chr17	79374691	-	BAHCC1	Body
cg17707493	0.0055	4.903e-08	++-+++-	22.2	0.2603	chr17	42222405	-	C17orf53;C17orf53	Body;Body
cg18902795	0.0139	4.969e-08	-++++++	0	0.7155	chr6	166124436	-
cg21552292	0.0115	5.021e-08	+++++++	0	0.7624	chr5	14316516	+	TRIO	Body
cg06055229	0.008	5.022e-08	+++-+++	0	0.5491	chr5	124077966	-	ZNF608	Body
cg09756855	-0.0217	5.053e-08	------+	60.6	0.01852	chr2	111493356	+	ACOXL;ACOXL;ACOXL	5'UTR;5'UTR;5'UTR
cg14490025	-0.0195	5.073e-08	-------	0	0.7869	chr6	41703872	+	TFEB;TFEB	5'UTR;TSS1500
cg15881332	0.0201	5.088e-08	+++++++	18.9	0.2855	chr7	106505786	+	PIK3CG	TSS200
cg00045753	0.0243	5.098e-08	-+++++-	59.9	0.02056	chr9	123630545	+	PHF19	Body
cg19399165	0.0095	5.118e-08	+++++++	12.5	0.3339	chr2	27301252	+	EMILIN1	TSS200
cg01181105	0.0143	5.126e-08	+++-+++	68	0.004594	chr14	104165277	+	XRCC3;XRCC3;XRCC3;KLC1;KLC1	Body;Body;Body;Body;Body
cg09596614	-0.0164	5.136e-08	-------	0	0.9348	chr9	112970404	-	C9orf152;C9orf152	5'UTR;1stExon
cg26704579	-0.0044	5.154e-08	-------	0	0.4958	chr15	75018690	-	CYP1A1	TSS1500
cg04173992	0.0102	5.169e-08	+++++++	48.3	0.07141	chr5	149520651	-	PDGFRB	5'UTR
cg11842367	-0.0182	5.192e-08	-------	0	0.9592	chr1	78703580	+	MGC27382	Body
cg04460567	-0.0337	5.254e-08	------+	50.9	0.05703	chr1	24193498	+	FUCA1	Body
cg26383468	-0.0168	5.328e-08	--+---+	0	0.7005	chr10	1247560	-	ADARB2	Body
cg15044252	-0.0182	5.329e-08	--+----	0	0.7135	chr4	73020263	-
cg14205864	-0.0194	5.339e-08	+----+-	17	0.2998	chr13	113841719	-	PCID2;PCID2;PCID2	Body;Body;Body
cg21723861	-0.0095	5.375e-08	-----+-	55.3	0.03681	chr17	39686628	+
cg26837192	-0.0204	5.376e-08	-------	0	0.7784	chr2	48813184	-	STON1;STON1-GTF2A1L	Body;Body
cg25354348	-0.0164	5.386e-08	--+----	51.5	0.05398	chr10	670562	-	DIP2C	Body
cg22691824	-0.0111	5.394e-08	+-+----	20.2	0.2752	chr7	1364975	+
cg20556304	0.0115	5.445e-08	+++++++	0	0.6471	chr6	170819931	+
cg22160073	-0.0174	5.487e-08	-------	33.9	0.1691	chr11	5653405	-	TRIM34;TRIM34;TRIM34;TRIM6-TRIM34;TRIM34	5'UTR;5'UTR;TSS200;Body;5'UTR
cg07053838	-0.023	5.505e-08	-------	0	0.93	chr2	217493951	+
cg04096758	-0.0212	5.507e-08	-------	0	0.9211	chr6	3424087	-	SLC22A23;SLC22A23	Body;5'UTR
cg10946404	-0.0138	5.536e-08	-------	0.7	0.4185	chr8	59575772	-
cg18326022	-0.0103	5.548e-08	+------	41.5	0.1142	chr17	73719885	+	ITGB4;ITGB4;ITGB4	TSS1500;5'UTR;5'UTR
cg05714559	0.0096	5.568e-08	+++-+++	0	0.7168	chr5	149980682	-	SYNPO;SYNPO	1stExon;5'UTR
cg14087083	-0.0164	5.66e-08	-------	0	0.603	chr10	104575064	+	C10orf26;C10orf26	3'UTR;3'UTR
cg11384744	-0.0173	5.666e-08	------+	0	0.441	chr7	16794623	+	TSPAN13	Body
cg14000467	-0.0203	5.685e-08	--+---+	0	0.5489	chr19	13053719	+	CALR	Body
cg25076881	-0.01	5.689e-08	--++---	28.2	0.2133	chr1	159409836	-	OR10J1	1stExon
cg22941573	-0.0211	5.724e-08	-------	51.8	0.05263	chr20	48761279	-	TMEM189;TMEM189-UBE2V1;TMEM189;TMEM189	Body;Body;Body;Body
cg10354495	-0.0158	5.728e-08	------+	0	0.5834	chr2	69665232	-	NFU1;NFU1;NFU1;NFU1	TSS1500;TSS1500;TSS1500;TSS1500
cg23022313	-0.013	5.757e-08	-----+-	13.9	0.3238	chr11	66674504	-	PC;PC;PC	5'UTR;5'UTR;5'UTR
cg08355099	-0.014	5.851e-08	-------	7.8	0.3688	chr1	204224820	-	PLEKHA6	Body
cg13195895	0.0161	5.863e-08	-++++++	43	0.1039	chr1	147012788	-	BCL9	TSS1500
cg09937039	0.0142	5.869e-08	+++-+++	55.1	0.03747	chr14	75989203	+	BATF	Body
cg18128976	-0.0133	5.952e-08	--+----	0.5	0.4199	chr15	40355992	-
cg27035251	0.0116	6.182e-08	+++-+++	32.6	0.1789	chr19	17958825	+	JAK3;JAK3	5'UTR;1stExon
cg00102726	-0.0249	6.205e-08	-------	0	0.9487	chr21	46897181	-	COL18A1;COL18A1;COL18A1	Body;Body;Body
cg16199280	-0.0167	6.212e-08	--+----	61.5	0.01626	chr6	10405499	-	TFAP2A;TFAP2A;TFAP2A	Body;Body;Body
cg13034073	-0.0118	6.243e-08	-------	19.8	0.2784	chr7	2769681	+	GNA12	3'UTR
cg07846400	-0.0144	6.263e-08	--+----	15.8	0.3094	chr4	119318892	+
cg13381844	-0.0253	6.314e-08	--+---+	16.1	0.3068	chr1	17973557	-	ARHGEF10L;ARHGEF10L	Body;Body
cg23296408	-0.0015	6.315e-08	-----+-	0	0.528	chr14	91580613	+	C14orf159;C14orf159;C14orf159;C14orf159;C14orf159;C14orf159;C14orf159;C14orf159;C14orf159	1stExon;1stExon;5'UTR;1stExon;5'UTR;5'UTR;TSS1500;1stExon;5'UTR
cg14957841	-0.0199	6.373e-08	---+---	19.6	0.2803	chr2	178035371	+
cg03653726	-0.0282	6.433e-08	-------	0	0.9177	chr7	2769253	-	GNA12	3'UTR
cg15955277	0.0018	6.437e-08	+++++++	22.6	0.2565	chr11	75428970	-	MOGAT2	1stExon
cg23706211	-0.0142	6.448e-08	-------	0	0.8985	chr1	109792854	+	CELSR2	1stExon
cg00667298	-0.0121	6.492e-08	-----++	24.3	0.2439	chr6	29576329	+	GABBR1;GABBR1;GABBR1	Body;Body;Body
cg02810692	0.0065	6.508e-08	-++++++	40.2	0.1234	chr3	54962954	-	LRTM1;CACNA2D3	TSS1500;Body
cg12358764	0.0069	6.578e-08	-++++++	55.7	0.03509	chr5	139632464	-	PFDN1	Body
cg13997765	-0.0133	6.632e-08	-------	0	0.7095	chr8	143627866	-
cg26807301	-0.0182	6.641e-08	------+	13.7	0.3249	chr16	22326380	-	POLR3E	Body
cg08370839	-0.019	6.647e-08	-------	0	0.8634	chr10	105678654	-	OBFC1	TSS1500
cg05066178	-0.0136	6.681e-08	------+	0	0.4693	chr12	110316228	-	GLTP	Body
cg06932713	0.0107	6.712e-08	-++++++	46.7	0.08061	chr17	910196	+	ABR;ABR;ABR	Body;Body;Body
cg00093971	-0.0141	6.784e-08	-----+-	0	0.8547	chr3	51907586	-
cg06466796	0.0108	6.788e-08	++++?-+	52.2	0.06326	chr2	218691529	-	TNS1	Body
cg00580497	-0.0104	6.795e-08	-------	4.2	0.3942	chr5	1153746	-
cg03531326	-0.0079	6.798e-08	--+----	0	0.4233	chr19	39443344	-	FBXO17;FBXO17	5'UTR;TSS200
cg13294602	-0.0164	6.809e-08	------+	0	0.8096	chr8	141567779	-	EIF2C2;EIF2C2	Body;Body
cg04976330	-0.0168	6.851e-08	------+	35.2	0.1594	chr1	31480640	-	PUM1;PUM1	Body;Body
cg08182270	-0.0196	6.877e-08	------+	59.2	0.02257	chr15	65677663	-	IGDCC4	Body
cg00016968	-0.011	6.897e-08	--+----	4.1	0.3954	chr1	113250448	-	RHOC;RHOC;RHOC	TSS1500;TSS1500;TSS1500
cg00886182	-0.021	6.898e-08	-------	38.6	0.1345	chr2	23658462	-	KLHL29	5'UTR
cg04343509	-0.0157	6.955e-08	------+	38.3	0.1366	chr11	68135744	-	LRP5	Body
cg14780837	0.025	7.065e-08	+++++++	0	0.9427	chr22	39760267	-	SYNGR1;SYNGR1;SYNGR1	Body;1stExon;Body
cg13181974	0.013	7.082e-08	-++++++	0	0.713	chr15	37389489	+	MEIS2;MEIS2;MEIS2;MEIS2;MEIS2;MEIS2;MEIS2	Body;Body;Body;Body;Body;Body;Body
cg07950397	-0.0091	7.12e-08	+-+----	53.4	0.04493	chr19	10022659	-	OLFM2	Body
cg13651690	-0.0156	7.158e-08	--+----	24	0.2458	chr14	106320748	+
cg01723031	-0.0249	7.178e-08	-----+-	22.7	0.2559	chr4	37975326	-	TBC1D1	Body
cg10421739	-0.0402	7.184e-08	--?----	28.5	0.2212	chr6	100759926	-
cg02423534	0.0105	7.189e-08	-++-+++	59.6	0.02145	chr12	49160180	+	ADCY6;ADCY6	3'UTR;3'UTR
cg04157865	0.0156	7.201e-08	+++++++	16	0.3081	chr17	77914162	-	TBC1D16	3'UTR
cg10369888	-0.02	7.206e-08	-------	0	0.8268	chr17	46138081	+	NFE2L1	3'UTR
cg07572435	0.0153	7.288e-08	+++++++	0	0.5151	chr8	143868013	-	LY6D	TSS200
cg03228985	-0.0224	7.306e-08	-----+-	0	0.7413	chr1	1083642	+
cg17633463	-0.0155	7.334e-08	------+	0	0.4672	chr10	99309908	-	UBTD1	Body
cg01849047	0.0071	7.397e-08	+++++++	0	0.5522	chr16	3646322	-	BTBD12	Body
cg05100070	0.0215	7.409e-08	+++++++	0	0.5052	chr6	100896760	-	SIM1	Body
cg07546943	0.0121	7.426e-08	+++-+++	26	0.2306	chr2	236523362	+	AGAP1;AGAP1	Body;Body
cg12150931	-0.0203	7.428e-08	-------	0	0.7918	chr12	54782782	-	ZNF385A;ZNF385A	Body;Body
cg27171837	-0.018	7.436e-08	-------	5.1	0.3879	chr1	228510986	-	OBSCN;OBSCN	Body;Body
cg05169499	0.0201	7.44e-08	+++-+++	52.6	0.04903	chr12	52673946	+
cg10057614	-0.0123	7.457e-08	-------	35.2	0.1597	chr16	56841060	-	NUP93	Body
cg05374263	-0.0221	7.482e-08	-------	0	0.9416	chr16	66417182	-	CDH5	Body
cg27658026	-0.0089	7.514e-08	--+----	46.1	0.08422	chr10	105239085	+	CALHM3	TSS200
cg20118577	-0.0122	7.537e-08	------+	0	0.7107	chr18	72839832	-
cg13590228	-0.0149	7.55e-08	------+	0	0.4477	chr3	150477925	-	SIAH2	Body
cg15615645	-0.0239	7.551e-08	-------	26.7	0.2249	chr10	104543040	-	C10orf26;C10orf26	Body;Body
cg01244346	0.0048	7.557e-08	+++++++	53.3	0.04535	chr2	74272962	+	TET3	TSS1500
cg08504143	-0.0099	7.567e-08	-------	0	0.726	chr19	836606	+
cg03120102	-0.0279	7.657e-08	-------	0	0.5574	chr16	78991723	-	WWOX	Body
cg02859589	-0.0203	7.672e-08	--+----	46.1	0.08465	chr19	7463252	+	ARHGEF18	5'UTR
cg19286687	0.0128	7.676e-08	+++++-+	42.9	0.1049	chr2	220282243	+	DES	TSS1500
cg09862509	-0.0103	7.752e-08	--+----	0	0.4949	chr1	181069576	-
cg08901089	-0.0153	7.775e-08	------+	7.2	0.3729	chr7	148895445	-	ZNF282	Body
cg06531595	0.0171	7.78e-08	-++++++	42.8	0.1056	chr4	120439736	+	PDE5A;PDE5A;PDE5A	Body;Body;Body
cg19751789	-0.0114	7.838e-08	-------	0	0.6905	chr19	11199944	-	LDLR	TSS200
cg04168494	-0.0161	7.859e-08	--+----	60.3	0.01936	chr11	122675369	+	UBASH3B	Body
cg00180930	-0.0107	7.878e-08	--+---+	31.4	0.1886	chr6	31746832	+	VARS	Body
cg14134256	-0.0163	7.88e-08	+-++---	67.4	0.005347	chr11	94502879	+	AMOTL1	Body
cg14043702	-0.0213	7.92e-08	--+----	0	0.9694	chr1	101136251	+
cg09168808	0.0115	8.038e-08	+++-+++	12.8	0.3321	chr12	115124584	-
cg14689479	-0.0054	8.112e-08	-----+-	7.8	0.369	chr8	53326618	+
cg20520561	0.0311	8.176e-08	+?+++++	61.3	0.02424	chr2	19417431	+
cg06994022	-0.0229	8.25e-08	-------	0	0.6463	chr18	45660070	+
cg13003178	-0.0221	8.269e-08	--+----	71	0.002087	chr13	36073819	-	MIR548F5;NBEA	Body;Body
cg18885540	-0.0214	8.315e-08	-------	0	0.8259	chr14	64322768	+	SYNE2;SYNE2	5'UTR;5'UTR
cg09970175	0.0196	8.336e-08	+++++++	0	0.8969	chr15	48011443	-	SEMA6D;SEMA6D;SEMA6D;SEMA6D;SEMA6D;SEMA6D	5'UTR;5'UTR;5'UTR;5'UTR;5'UTR;5'UTR
cg23909079	-0.0148	8.376e-08	+------	43.6	0.09992	chr10	87403707	+	GRID1	Body
cg08106279	-0.0148	8.391e-08	------+	0	0.5317	chr1	2060014	-	PRKCZ;PRKCZ;PRKCZ	5'UTR;Body;5'UTR
cg12291247	0.0178	8.426e-08	++-++++	0	0.8735	chr10	75411501	+	SYNPO2L;SYNPO2L	TSS1500;Body
cg13705810	-0.013	8.5e-08	-------	0	0.985	chr19	17556074	-
cg27317813	0.0126	8.502e-08	+++-+++	4.9	0.3895	chr12	4398508	-	CCND2	Body
cg02484411	-0.0158	8.684e-08	-------	0	0.601	chr2	493514	+
cg27406983	0.0099	8.711e-08	+++++++	0	0.8756	chr15	22923823	+	CYFIP1	5'UTR
cg06741653	-0.0115	8.712e-08	-------	0	0.7716	chr12	4351720	+
cg22421766	-0.0078	8.729e-08	--+----	26.4	0.2275	chr1	1217658	-	SCNN1D;SCNN1D;SCNN1D	5'UTR;1stExon;1stExon
cg12658792	-0.017	8.742e-08	--+----	29.5	0.2032	chr19	43360229	-	PSG10	TSS1500
cg02348430	0.0025	8.765e-08	+++-++-	0	0.7246	chr10	60567288	+	BICC1	Body
cg00320980	-0.0097	8.78e-08	-------	0	0.9679	chr10	134839587	+
cg19619003	0.0126	8.78e-08	+++-+++	0	0.6265	chr1	41846758	-
cg19910200	-0.0171	8.79e-08	--+----	0	0.6942	chr19	55888150	-	TMEM190	TSS200
cg05001964	-0.0213	8.864e-08	+------	0	0.4737	chr16	54318808	-	IRX3	Body
cg09828503	-0.0151	8.878e-08	--+----	42.2	0.1095	chr7	5400985	+	TNRC18	Body
cg04885642	-0.0174	8.934e-08	--+----	18.9	0.2858	chr1	166000382	+
cg10415171	0.0216	8.98e-08	++-++++	44.9	0.09159	chr14	77413900	+
cg03443331	0.0142	8.989e-08	+++++++	0	0.9583	chr2	97302668	-	KIAA1310;KIAA1310	Body;5'UTR
cg01558401	0.0094	9.011e-08	+++-+-+	38.2	0.1375	chr5	148786377	-	LOC728264	TSS200
cg04407215	-0.0026	9.031e-08	--+--+-	55.3	0.03664	chr3	53304322	-
cg26719625	-0.0101	9.04e-08	------+	0	0.5582	chr17	16322482	-	TRPV2	Body
cg22867816	0.0066	9.226e-08	+++++++	0	0.8579	chr4	16081205	+	PROM1;PROM1	5'UTR;5'UTR
cg00622702	-0.0277	9.233e-08	-------	0	0.8402	chr21	34727950	-	IFNAR1	3'UTR
cg18059933	-0.018	9.251e-08	-------	0	0.7553	chr8	95962463	+	TP53INP1;TP53INP1	TSS1500;TSS1500
cg14051770	0.0289	9.349e-08	++++++-	53.5	0.0446	chr7	76054572	-	ZP3;ZP3	Body;1stExon
cg14815361	0.0182	9.355e-08	+++-++-	32	0.1836	chr5	131589552	+
cg08882099	-0.0113	9.412e-08	-----+-	0	0.6034	chr6	107612007	-	PDSS2	Body
cg10508639	-0.016	9.44e-08	------+	70.5	0.002411	chr5	154239017	-	CNOT8	5'UTR
cg11849327	-0.0156	9.443e-08	-------	0	0.694	chr10	76682695	+	MYST4	Body
cg02459469	-0.0138	9.457e-08	------?	3.9	0.3916	chr12	115792152	+
cg09232555	0.0129	9.582e-08	-++-+++	53.4	0.04524	chr8	11619866	-
cg22086834	-0.0217	9.601e-08	-------	19.6	0.2798	chr7	94278830	-	SGCE;SGCE;SGCE	Body;Body;Body
cg01274826	0.019	9.663e-08	-+-++-+	52.6	0.04862	chr19	12596128	-	ZNF709;ZNF709	TSS1500;5'UTR
cg12729800	0.0279	9.709e-08	++++++-	68.1	0.004486	chr17	26206844	-	C17orf108	Body
cg08160970	-0.0144	9.725e-08	------?	0	0.9627	chr19	54180782	+	MIR515-2;MIR515-1	TSS1500;TSS1500
cg00354542	-0.023	9.949e-08	------+	0	0.512	chr16	434356	+	LOC100134368	Body
cg06130322	-0.0197	9.961e-08	+------	5.9	0.3824	chr12	129103970	+	TMEM132C	Body
cg18720617	-0.0182	1.012e-07	------+	17.2	0.2988	chr18	33485067	-	MIR187	TSS200
cg04837597	-0.0105	1.015e-07	--+----	7.3	0.3721	chr13	43706545	-
cg17852744	-0.0124	1.015e-07	-------	0	0.6773	chr1	53809725	-
cg13913933	-0.0161	1.016e-07	-------	0	0.9601	chr2	59202222	+
cg04365699	-0.0229	1.032e-07	--+----	15.7	0.3103	chr3	177320997	+
cg06186450	0.0134	1.034e-07	+++++++	0	0.8088	chr1	154942910	-	SHC1;SHC1;SHC1;SHC1	5'UTR;5'UTR;1stExon;1stExon
cg07695058	-0.015	1.042e-07	--+---+	12.7	0.3331	chr15	95803603	-
cg13305246	0.0114	1.045e-07	+++++++	52.9	0.04756	chr1	84768702	-	SAMD13;SAMD13;SAMD13	5'UTR;5'UTR;Body
cg24136690	-0.0092	1.047e-07	--+----	27.3	0.2202	chr10	5580951	-
cg12737152	0.0154	1.051e-07	++-++++	9.8	0.3542	chr11	129565909	-
cg01255509	-0.0141	1.067e-07	+------	57.2	0.0295	chr17	78160907	-	CARD14;CARD14	TSS1500;Body
cg06404572	0.0092	1.074e-07	+++-+++	28.4	0.2117	chr8	131374842	+	ASAP1	Body
cg17888086	0.0167	1.076e-07	-++++++	21.7	0.2636	chr1	37945057	+	ZC3H12A	Body
cg05278307	-0.0106	1.077e-07	--+---+	31.5	0.1875	chr11	117300892	+	DSCAML1	Body
cg25835307	-0.0077	1.08e-07	---+--+	42.4	0.108	chr11	87908134	+	RAB38	Body
cg27658601	-0.0129	1.083e-07	--+---+	34.1	0.1678	chr17	80794081	+	TBCD;ZNF750	Body;5'UTR
cg25450200	-0.0201	1.085e-07	-------	0	0.5319	chr17	27330794	+	SEZ6;SEZ6	Body;Body
cg12743031	-0.0114	1.087e-07	-------	0	0.735	chr8	27219512	-	PTK2B;PTK2B;PTK2B;PTK2B	5'UTR;5'UTR;5'UTR;5'UTR
cg16739178	0.0102	1.087e-07	+++++-+	51.5	0.05395	chr16	85470674	-
cg24631518	0.0142	1.087e-07	+++-?++	52.4	0.06202	chr10	73104270	-	SLC29A3	Body
cg14240304	0.0154	1.089e-07	+++++++	0	0.6433	chr11	65323116	-	LTBP3;LTBP3;LTBP3	Body;5'UTR;Body
cg04084026	-0.0157	1.099e-07	------+	42.9	0.1051	chr16	57832309	+	KIFC3;KIFC3;KIFC3	TSS1500;5'UTR;5'UTR
cg24897126	-0.0083	1.102e-07	-------	39.8	0.126	chr1	6474383	-
cg07197785	-0.0347	1.109e-07	-------	0	0.8659	chr1	111813690	-
cg15442728	-0.0144	1.112e-07	------+	9.2	0.3588	chr14	91580280	-	C14orf159;C14orf159;C14orf159;C14orf159;C14orf159	TSS200;TSS200;TSS200;TSS200;TSS1500
cg03394909	-0.0104	1.113e-07	--+---+	57.9	0.02679	chr2	220305921	+	SPEG	Body
cg04446870	0.0219	1.114e-07	+++++++	0	0.9367	chr17	64440273	+	PRKCA	Body
cg23919678	0.0111	1.118e-07	-++-+++	32.6	0.179	chr6	155476467	+	TIAM2	Body
cg14476101	0.0129	1.127e-07	+++-+++	0	0.48	chr1	120255992	-	PHGDH	Body
cg12485906	-0.0106	1.129e-07	+------	35	0.1609	chr15	67588794	+	IQCH;IQCH	Body;Body
cg00495512	-0.025	1.131e-07	-------	0	0.6019	chr7	114483210	-
cg03897489	-0.0161	1.135e-07	-------	24.4	0.243	chr8	126512934	+
cg09414045	-0.0034	1.135e-07	---+---	30.5	0.1954	chr1	110162465	-	AMPD2;AMPD2;AMPD2	1stExon;TSS1500;5'UTR
cg17751776	-0.0108	1.145e-07	--+---+	50.4	0.05996	chr17	27370117	+	PIPOX;PIPOX	5'UTR;1stExon
cg22390040	-0.0232	1.145e-07	+------	5.7	0.3837	chr8	17220621	-	MTMR7	Body
cg06011086	-0.0116	1.146e-07	------+	22.1	0.2611	chr8	61823275	+
cg12149299	0.0128	1.147e-07	+++++++	0	0.7284	chr12	96762309	-	CDK17;CDK17	5'UTR;5'UTR
cg18966152	0.0099	1.148e-07	+++++++	0	0.932	chr1	86077581	+
cg00301660	-0.0295	1.15e-07	+----+-	56.4	0.03242	chr8	49783269	+
cg03515829	-0.0117	1.162e-07	--+----	0	0.5012	chr7	134233829	+
cg22963296	-0.0163	1.18e-07	---+---	0	0.7674	chr2	64092376	-	UGP2;UGP2	Body;Body
cg16444826	-0.0139	1.181e-07	-------	0	0.7903	chr2	30441244	+
