# Supplementary material for: Placental DNA methylation signatures of maternal smoking during pregnancy and potential impacts on fetal growth
Source: Nat Commun. 2021 Aug 24;12:5095. doi: 10.1038/s41467-021-24558-y (PMC8384884; doi:10.1038/s41467-021-24558-y)
Supplement: Supplementary file 3 — Supplementary Data 1-23 [file 41467_2021_24558_MOESM3_ESM.zip › Supplementary Data/SuppData6_MetaAnalysis_SustMSDP_PCTadj.xlsx]

## Sheet: SD6
Supplementary Data 6. Meta-analysis results for the association between sustained MSDP and placental DNAm, while controlling for maternal age, parity, maternal education, and putative cellular heterogeneity; included data from EDEN, GENEIDA & INMA. HetIsq = Heterogeneity I2 Value; HetPVal = P-value for Heterogeneity Test; Chr = Chromosome; Pos = Position (hg19); UCSC_RefGene_Name = Gene Annotatsi…
CpG	Results from the meta-analysis					Location Annotations
	Effect	P-value	Direction	HetISq	HetPVal	Chr	Pos	Strand	UCSC_RefGene_Name	UCSC_RefGene_Group
cg27402634	-0.2578	7.22e-181	---	46.4	0.1545	chr3	156536860	+
cg20340720	-0.0763	2.19e-58	---	0	0.4738	chr10	104512523	-	C10orf26	Body
cg26843110	-0.0822	1.738e-36	---	6	0.3451	chr15	74935742	+	EDC3;EDC3;EDC3	Body;Body;Body
cg03313447	-0.029	1.928e-34	---	69	0.03952	chr19	41829042	-	CCDC97	3'UTR
cg00666842	0.0486	2.232e-34	+++	64.2	0.06123	chr2	88366145	-	SMYD1	TSS1500
cg04835489	0.0604	1.109e-30	+++	0	0.4448	chr1	52624196	+	ZFYVE9;ZFYVE9;ZFYVE9	5'UTR;5'UTR;5'UTR
cg09491670	0.0225	3.96e-29	+++	84.8	0.001403	chr4	53529646	+
cg00534380	-0.0612	1.029e-28	---	0	0.5848	chr2	101766586	-	TBC1D8	Body
cg26115089	0.0317	1.998e-27	+++	0	0.6141	chr11	93846406	+	HEPHL1	3'UTR
cg17823829	0.0855	3.797e-27	+++	0	0.8127	chr1	202765754	-	KDM5B	Body
cg14214914	0.0503	1.2e-26	+++	0	0.6009	chr9	131870304	+	CRAT;CRAT	Body;Body
cg25112191	0.0313	1.706e-25	+++	0	0.7221	chr1	151804260	-	RORC;RORC	1stExon;5'UTR
cg21844472	0.0509	1.778e-25	+++	0	0.4823	chr3	160559936	+	PPM1L	Body
cg03078141	0.0554	2.188e-25	+++	51.6	0.1267	chr4	129721849	+
cg26433445	0.0338	1.344e-23	+++	85.6	0.0009551	chr16	81764289	+
cg25585967	0.061	2.161e-23	+++	65.7	0.05436	chr5	14452105	+	TRIO	Body
cg07457727	-0.0378	5.574e-23	---	17.8	0.2964	chr8	131451983	+
cg15263021	0.0363	1.581e-22	+++	48.1	0.1456	chr11	61273282	+
cg12291408	-0.0524	2.344e-22	---	20.5	0.284	chr7	100037572	+
cg06338697	-0.0451	2.779e-22	---	0.8	0.365	chr10	34587539	+	PARD3	Body
cg06716730	-0.032	4.468e-22	---	34.9	0.2151	chr17	35851459	-	DUSP14	5'UTR
cg26045080	0.0316	4.856e-21	+++	65.9	0.05315	chr1	36807363	-	STK40	Body
cg23680900	-0.0181	6.262e-21	---	65.3	0.056	chr15	75017924	-	CYP1A1	TSS200
cg23548577	0.0324	1.242e-20	+++	73.3	0.02365	chr2	39890554	-
cg06340161	-0.0365	1.467e-20	---	0	0.3884	chr16	46962962	+	GPT2;GPT2	3'UTR;3'UTR
cg22018329	0.0579	1.673e-20	+++	26.9	0.2545	chr19	3116716	-	GNA11	Body
cg26648103	-0.0432	4.302e-20	---	0	0.685	chr11	66791718	+	SYT12	5'UTR
cg19246018	0.0157	6.517e-20	+++	0	0.8305	chr2	240031588	+	HDAC4	Body
cg20496314	0.049	8.557e-20	+++	54.5	0.1112	chr22	39759864	+	SYNGR1;SYNGR1;SYNGR1	TSS1500;Body;Body
cg02132946	-0.0265	1.944e-19	---	0	0.8235	chr16	65807673	-
cg14044375	-0.0509	2.28e-19	---	33.5	0.2224	chr2	232085909	+	ARMC9	Body
cg25589945	-0.0474	2.519e-19	---	0	0.4438	chr2	46429383	-
cg05266663	0.0458	4.586e-19	+++	29.8	0.2406	chr1	23061564	-	EPHB2;EPHB2	Body;Body
cg17194270	0.0534	7.763e-19	+++	0	0.3992	chr22	39759992	-	SYNGR1;SYNGR1;SYNGR1	Body;TSS200;Body
cg10950949	-0.0316	8.341e-19	---	47.7	0.1478	chr17	4752739	+	MINK1;MINK1;MINK1;MINK1	Body;Body;Body;Body
cg22976419	0.0369	1.324e-18	+++	0	0.5115	chr2	134898400	+
cg16103203	-0.0417	1.498e-18	---	0	0.789	chr1	32041507	-	TINAGL1	TSS1500
cg24735129	-0.0446	2.304e-18	---	0	0.7517	chr11	70957520	+
cg24177452	0.0312	2.844e-18	+++	65.1	0.05713	chr17	27494295	+	MYO18A;MYO18A	5'UTR;5'UTR
cg07565956	-0.0227	4.023e-18	---	0	0.6676	chr17	7381288	-	ZBTB4;ZBTB4	5'UTR;5'UTR
cg07086564	0.0483	4.596e-18	+++	12.9	0.3173	chr17	59371804	-	BCAS3;BCAS3	Body;Body
cg02341503	-0.0254	4.828e-18	---	0	0.9383	chr20	45947123	-	ZMYND8;LOC100131496;ZMYND8;ZMYND8	Body;TSS200;Body;Body
cg11280108	0.0297	8.814e-18	+++	33.6	0.2218	chr3	51537627	-
cg04895640	0.0074	1.006e-17	+++	76.1	0.01529	chr1	36807418	-	STK40	Body
cg13067221	-0.0603	1.703e-17	---	2.3	0.3595	chr14	23449582	+	JUB	Body
cg17740322	-0.0276	2.146e-17	---	24	0.2684	chr10	104535521	-	C10orf26;C10orf26	TSS1500;Body
cg21992501	0.0703	2.457e-17	+++	53.2	0.1179	chr2	32872637	+	TTC27	Body
cg24583987	0.0629	2.499e-17	+++	0	0.8998	chr1	42618041	+	GUCA2B	TSS1500
cg00037952	-0.0313	5.404e-17	---	55	0.1081	chr10	104535276	+	C10orf26;C10orf26	TSS1500;Body
cg16573957	-0.0492	6.958e-17	---	33.8	0.2208	chr8	21970273	+
cg22464570	0.037	7.45e-17	+++	0	0.47	chr5	157161695	+	THG1L	Body
cg17910478	0.0613	8.184e-17	+++	16.5	0.3018	chr1	228581288	+
cg06882533	0.0312	1.14e-16	+++	0	0.481	chr13	24625581	+
cg08103706	0.0357	1.186e-16	+++	55.2	0.1073	chr16	56713771	-
cg20632537	-0.0413	1.229e-16	---	49.4	0.1384	chr1	19218839	-	ALDH4A1;ALDH4A1;ALDH4A1	TSS1500;Body;Body
cg05376469	0.0334	1.368e-16	+++	0	0.4236	chr2	102649931	-
cg01001472	0.0494	2.076e-16	+++	28.6	0.2465	chr13	97947958	+	MBNL2;MBNL2	Body;Body
cg24363858	-0.0346	2.19e-16	---	71.3	0.03063	chr6	138752062	+	NHSL1;NHSL1	Body;Body
cg07168214	-0.0419	2.959e-16	---	0	0.372	chr17	7380112	+	ZBTB4;ZBTB4	5'UTR;5'UTR
cg23752985	-0.0254	3.768e-16	---	26.3	0.2574	chr2	85803571	-	VAMP8	TSS1500
cg04222933	-0.0383	3.846e-16	---	0	0.704	chr1	160783181	-	LY9	Body
cg24193588	-0.0413	5.708e-16	---	0	0.603	chr2	101736745	+	TBC1D8	Body
cg27189723	-0.0288	7.15e-16	---	0	0.8862	chr7	134137645	-	AKR1B1	Body
cg07867517	-0.0449	7.456e-16	---	35.5	0.2122	chr16	75520165	-	CHST6	5'UTR
cg24577455	0.0458	8.565e-16	+++	12.8	0.3177	chr1	2069012	-	PRKCZ;PRKCZ;PRKCZ	5'UTR;Body;5'UTR
cg21066063	0.0335	1.008e-15	+++	0	0.8041	chr5	171570130	-	STK10	Body
cg06397161	0.0456	1.011e-15	+++	52.9	0.1196	chr22	39760059	+	SYNGR1;SYNGR1;SYNGR1	Body;TSS200;Body
cg09290175	0.0441	1.232e-15	+++	74.4	0.02004	chr22	39688265	+
cg07054804	0.0444	1.244e-15	+-+	65.6	0.05466	chr11	10621492	-	MRVI1;MRVI1;MRVI1;MRVI1	Body;Body;Body;Body
cg19578175	0.0479	2.133e-15	+++	0	0.5444	chr11	15964499	-
cg14170787	-0.0269	2.171e-15	---	36.8	0.2056	chr9	112889386	+	AKAP2;PALM2-AKAP2;PALM2-AKAP2;AKAP2	Body;Body;Body;5'UTR
cg13355449	-0.0358	2.533e-15	---	0	0.3996	chr6	46923414	-	GPR116	TSS1500
cg26288577	-0.0341	2.971e-15	---	18.2	0.2944	chr14	91580429	-	C14orf159;C14orf159;C14orf159;C14orf159;C14orf159;C14orf159;C14orf159;C14orf159;C14orf159	1stExon;1stExon;5'UTR;1stExon;5'UTR;5'UTR;TSS1500;1stExon;5'UTR
cg09070415	-0.0333	3.302e-15	---	21	0.2819	chr1	32041052	-	TINAGL1	TSS1500
cg16704246	-0.0258	4.107e-15	---	64.2	0.06135	chr10	112594670	-	RBM20	Body
cg11024506	-0.0281	4.234e-15	---	32.6	0.2266	chr10	62668850	+	RHOBTB1;RHOBTB1;RHOBTB1;RHOBTB1	Body;Body;Body;Body
cg24718756	0.0477	5.185e-15	+++	54.6	0.1106	chr5	126308095	+	MARCH3	5'UTR
cg01761362	0.0468	5.284e-15	+++	63.7	0.06349	chr17	40051528	+	ACLY;ACLY	Body;Body
cg08103568	-0.0452	5.629e-15	---	57.4	0.09543	chr4	100737138	+	DAPP1	TSS1500
cg02227879	0.0581	5.97e-15	+++	0	0.4015	chr10	75576192	-	CAMK2G;CAMK2G;CAMK2G;CAMK2G;CAMK2G	Body;Body;Body;Body;Body
cg26226650	0.0447	6.022e-15	+-+	49.8	0.1366	chr3	50276265	-	GNAI2	Body
cg23097499	0.0411	6.533e-15	+++	53.2	0.1181	chr1	12225569	+	TNFRSF1B	TSS1500
cg23580000	0.0357	7.048e-15	+++	7.7	0.3386	chr16	50322156	+	ADCY7	1stExon
cg12461099	-0.0378	7.179e-15	---	0	0.6977	chr1	19217794	-	ALDH4A1;ALDH4A1;ALDH4A1	TSS1500;Body;Body
cg08586426	0.0423	7.401e-15	+++	54.8	0.1094	chr11	33915315	+	LMO2	TSS1500
cg27601574	0.0334	8.036e-15	+++	0	0.4901	chr22	31498863	-	SMTN;SMTN;SMTN	Body;Body;3'UTR
cg12921411	0.0259	9.669e-15	+++	19.2	0.2899	chr5	150004918	-	SYNPO;SYNPO	Body;Body
cg05169499	0.0363	1.196e-14	+++	44.2	0.1668	chr12	52673946	+
cg14375890	0.0306	1.233e-14	+-+	64.1	0.06175	chr6	13355672	+
cg20191066	-0.0218	1.32e-14	---	0	0.5106	chr17	56413977	-
cg25225655	-0.0316	1.388e-14	---	0	0.4202	chr17	55468616	+	MSI2;MSI2	Body;Body
cg23047335	0.0472	1.47e-14	+++	0	0.4267	chr17	38075408	-	GSDMB;GSDMB;GSDMB	TSS1500;TSS1500;TSS1500
cg25702651	0.0536	1.502e-14	+-+	72.4	0.02663	chr3	192675515	-
cg09607363	-0.0426	1.588e-14	---	35.9	0.2102	chr8	67634416	+	SGK3	5'UTR
cg25104397	-0.0374	2.073e-14	---	0	0.3994	chr10	104535920	-	C10orf26;C10orf26;C10orf26	5'UTR;Body;1stExon
cg21171115	-0.0625	2.311e-14	---	0	0.4659	chr9	112887903	-	AKAP2;PALM2-AKAP2;PALM2-AKAP2;AKAP2	Body;Body;Body;5'UTR
cg27343684	-0.0328	2.555e-14	---	0	0.3679	chr6	52775252	-	GSTA3	TSS1500
cg25323497	-0.0299	2.731e-14	---	0	0.4362	chr6	46923451	-	GPR116	TSS1500
cg24685109	-0.0262	2.928e-14	---	0	0.8399	chr15	43477090	+	TMEM62;CCNDBP1;CCNDBP1;CCNDBP1;CCNDBP1	3'UTR;TSS1500;TSS1500;TSS1500;TSS1500
cg09837656	0.034	2.974e-14	+++	68	0.04374	chr15	65149245	+	PLEKHO2	Body
cg19559587	0.0347	3.495e-14	+++	0	0.5535	chr12	57588144	+	LRP1;MIR1228	Body;TSS200
cg03327619	0.0295	4.349e-14	+++	34.4	0.2175	chr2	159810515	+
cg18026955	-0.0329	5.727e-14	---	34	0.2197	chr1	12541215	-	VPS13D;VPS13D	Body;Body
cg20242392	-0.0188	7.04e-14	---	39.9	0.1892	chr7	137439258	-	DGKI	Body
cg20636559	-0.0495	7.275e-14	---	0	0.9616	chr15	101253502	+
cg08402381	-0.0119	8.67e-14	---	86.2	0.0007023	chr10	34587560	+	PARD3	Body
cg07309820	-0.0215	9.235e-14	---	0	0.8611	chr7	148901717	+	ZNF282	Body
cg24119674	-0.0224	1.155e-13	---	51.4	0.1276	chr10	79648146	+	DLG5	Body
cg20566484	0.0386	1.243e-13	+++	61.1	0.07665	chr14	94489832	-
cg22911462	-0.0202	1.287e-13	---	6.9	0.3414	chr2	73162158	-
cg09186818	-0.0215	1.32e-13	---	0	0.8199	chr11	119217331	+	C1QTNF5;C1QTNF5;MFRP;MFRP	1stExon;5'UTR;1stExon;5'UTR
cg07324087	0.0357	1.33e-13	+++	44	0.1675	chr17	27948259	+	CORO6	1stExon
cg16199280	-0.0363	1.423e-13	---	0	0.735	chr6	10405499	-	TFAP2A;TFAP2A;TFAP2A	Body;Body;Body
cg04902929	0.0237	1.451e-13	+++	0	0.519	chr1	116958941	-	C1orf203;C1orf203;C1orf203;C1orf203;C1orf203	Body;Body;Body;Body;Body
cg00390484	0.0263	1.949e-13	+++	83	0.002789	chr22	20019695	-	C22orf25;MIR185	5'UTR;TSS1500
cg01072609	0.0262	1.967e-13	+-+	56.5	0.1003	chr7	140338624	-
cg13038544	0.0349	2.019e-13	+++	0	0.6426	chr12	57588198	+	LRP1;MIR1228	Body;TSS200
cg25247520	-0.0349	2.148e-13	---	0	0.6466	chr8	128808017	+	MIR1204;PVT1	TSS200;Body
cg15488794	0.0282	2.322e-13	+++	0	0.8133	chr20	30262899	+	BCL2L1;BCL2L1	Body;Body
cg23986143	0.026	2.476e-13	+++	0	0.6617	chr7	76054256	+	ZP3;ZP3	5'UTR;TSS200
cg25189904	-0.0199	2.544e-13	---	0	0.5396	chr1	68299493	+	GNG12	TSS1500
cg17633523	0.027	2.618e-13	+++	0	0.3723	chr17	37841458	-	PGAP3	Body
cg02215430	0.047	2.689e-13	++?	0	0.9028	chr6	41716413	+	PGC;PGC	TSS1500;TSS1500
cg20235099	-0.0218	2.903e-13	---	45.3	0.1608	chr13	111288438	-	CARKD	Body
cg05451094	0.0363	2.909e-13	+++	0	0.6096	chr17	26557385	-
cg24288715	0.0403	3.217e-13	+++	36.6	0.2066	chr6	163745629	-	LOC285796	TSS200
cg11788715	0.0609	3.587e-13	+++	0	0.9069	chr2	84916520	-	DNAH6	Body
cg18328334	-0.0254	4.201e-13	---	73	0.02449	chr2	218808652	-	TNS1;TNS1	1stExon;5'UTR
cg16320427	0.0285	5.009e-13	+++	61	0.07702	chr3	71158765	+	FOXP1	Body
cg14478036	0.0091	5.01e-13	+++	52.6	0.1215	chr9	19173124	-
cg20722088	-0.0422	5.266e-13	---	79.4	0.007725	chr12	89742886	+	DUSP6;DUSP6	3'UTR;3'UTR
cg01955025	-0.0309	5.289e-13	---	0	0.5942	chr14	91091782	-	TTC7B	Body
cg23160522	-0.0471	5.462e-13	---	63	0.06723	chr15	75015787	-	CYP1A1	5'UTR
cg21080710	0.0179	5.582e-13	+++	0	0.4054	chr12	110207029	+	MGC14436;MGC14436;C12orf34	Body;Body;Body
cg05228377	-0.0292	5.991e-13	---	45.7	0.1585	chr11	27384293	-	CCDC34;CCDC34	Body;Body
cg14790000	0.0341	6.395e-13	+-+	58.6	0.08925	chr5	127805611	+	FBN2	Body
cg13718559	0.0261	6.855e-13	+++	62.4	0.06988	chr12	6383042	+
cg13237945	0.0346	7.007e-13	+++	45.5	0.1596	chr13	43355739	+	C13orf30;C13orf30	1stExon;5'UTR
cg22080628	0.0255	7.162e-13	+++	38.3	0.1976	chr1	45473666	-	HECTD3	Body
cg11628021	0.0317	8.008e-13	+++	0	0.8571	chr19	17491382	+
cg00180930	-0.018	8.121e-13	---	70.1	0.0354	chr6	31746832	+	VARS	Body
cg17707493	0.0088	8.794e-13	+++	16.9	0.3003	chr17	42222405	-	C17orf53;C17orf53	Body;Body
cg11131599	-0.0335	9.442e-13	---	16.6	0.3013	chr1	204224211	+	PLEKHA6	Body
cg04117986	0.0219	1.057e-12	+++	0	0.8721	chr5	149517768	+	PDGFRB	5'UTR
cg15827436	-0.0216	1.164e-12	---	66.2	0.05172	chr6	31746847	+	VARS	Body
cg23537820	0.0215	1.182e-12	+-+	63.6	0.06398	chr21	32627192	+	TIAM1	Body
cg13392140	0.0079	1.203e-12	+++	0	0.7623	chr9	131785408	-	SH3GLB2	Body
cg13893427	0.0489	1.273e-12	+-+	61.3	0.07528	chr17	40710960	+
cg12508655	-0.0452	1.379e-12	---	57	0.09794	chr5	71800767	-	ZNF366	5'UTR
cg15847249	-0.02	1.64e-12	---	0	0.8825	chr5	180238795	-
cg14015502	-0.0505	1.81e-12	---	53.5	0.1165	chr10	104535020	-	C10orf26;C10orf26	TSS1500;Body
cg12303160	-0.0287	2.147e-12	---	55.5	0.1057	chr4	54343119	-	LNX1;LNX1	Body;Body
cg26483432	-0.0213	2.191e-12	---	66.1	0.05215	chr1	149815043	+	HIST2H2AA3;HIST2H2AA4	TSS1500;TSS1500
cg13838014	-0.0022	2.259e-12	---	36.6	0.2065	chr9	130684329	-	PIP5KL1;PIP5KL1	Body;Body
cg09186101	-0.0245	2.397e-12	---	18.7	0.2922	chr17	80197062	-	SLC16A3;SLC16A3;SLC16A3	3'UTR;3'UTR;3'UTR
cg04365699	-0.0361	2.408e-12	---	61.1	0.07629	chr3	177320997	+
cg04233054	0.057	2.464e-12	+++	42.3	0.177	chr1	23112654	-	EPHB2;EPHB2	Body;Body
cg06219695	-0.0258	2.577e-12	---	9.1	0.3329	chr16	434256	-	LOC100134368	Body
cg10380643	-0.0147	2.596e-12	---	0	0.3898	chr1	1356764	-	LOC441869;LOC441869	TSS200;TSS200
cg05525648	-0.0218	2.598e-12	---	45	0.1622	chr10	127705143	+	ADAM12	3'UTR
cg14150907	0.0086	3.161e-12	+++	0	0.55	chr8	142275722	-
cg02151101	0.0146	3.747e-12	+-+	82.9	0.002915	chr4	53439190	-
cg24544105	-0.0319	4.036e-12	---	27.8	0.2505	chr2	74753312	+	DQX1;DQX1	1stExon;5'UTR
cg02911270	-0.0279	4.325e-12	---	0	0.8646	chr8	141629513	+	EIF2C2;EIF2C2	Body;Body
cg20289911	0.0223	4.362e-12	+-+	88.8	0.0001331	chr20	816362	-	FAM110A;FAM110A	TSS1500;5'UTR
cg20640246	-0.0278	4.596e-12	---	9.6	0.3309	chr12	89749718	-
cg02610360	0.0266	4.736e-12	+++	31.5	0.2324	chr11	120197521	-	TMEM136	5'UTR
cg27345946	0.0305	5.594e-12	+++	27.1	0.2538	chr3	9835511	-	ARPC4;ARPC4;ARPC4;TADA3;TADA3	Body;5'UTR;5'UTR;TSS1500;TSS1500
cg06740893	-0.0247	5.597e-12	---	0	0.9312	chr1	12251869	-	TNFRSF1B	Body
cg15823872	-0.0202	6.345e-12	---	44.3	0.166	chr1	1357361	-	LOC441869;LOC441869	TSS1500;TSS1500
cg08290013	-0.0245	6.401e-12	---	0	0.9386	chr17	27334164	+	SEZ6;SEZ6	TSS1500;TSS1500
cg10944097	-0.0219	6.458e-12	---	0	0.7848	chr13	25691517	+
cg17001194	-0.0303	6.459e-12	---	0	0.6668	chr11	116216209	-
cg06946797	-0.0263	6.676e-12	---	83.2	0.002603	chr16	11422409	+
cg05249937	-0.0252	6.836e-12	---	33.4	0.223	chr19	15345307	-	EPHX3	TSS1500
cg00779167	-0.029	7.276e-12	---	0	0.7469	chr1	109753001	+
cg17055207	-0.0319	8.632e-12	---	0	0.8505	chr4	8412736	-	ACOX3;ACOX3	Body;Body
cg17091793	-0.0176	9.451e-12	---	53.7	0.1155	chr13	49684397	-	FNDC3A;FNDC3A	TSS200;Body
cg16512458	-0.0192	1.01e-11	---	12.6	0.3184	chr1	226069078	-	TMEM63A	5'UTR
cg26977759	0.0295	1.035e-11	+++	16.7	0.301	chr8	37518651	+
cg15433043	-0.036	1.066e-11	---	72	0.02805	chr11	76884243	-	MYO7A;MYO7A;MYO7A	Body;Body;Body
cg10433918	-0.0283	1.07e-11	---	69.2	0.03879	chr1	31478730	-	PUM1;PUM1	Body;Body
cg04133502	-0.0429	1.08e-11	---	0	0.6076	chr2	218058686	-
cg01872024	-0.0176	1.152e-11	---	64.9	0.05795	chr11	94502804	-	AMOTL1	Body
cg11255159	0.0268	1.172e-11	+++	49.4	0.1383	chr19	18401021	-
cg11576166	-0.034	1.175e-11	---	0	0.854	chr1	53984743	+	GLIS1	Body
cg06128142	-0.0275	1.21e-11	---	27.2	0.2532	chr16	46963005	+	GPT2;GPT2	3'UTR;3'UTR
cg12547516	-0.0267	1.22e-11	---	36.6	0.2064	chr1	53372233	+	ECHDC2	Body
cg02005755	-0.0332	1.25e-11	---	7	0.3413	chr7	135412849	-	SLC13A4;SLC13A4	5'UTR;1stExon
cg06564500	-0.0283	1.252e-11	---	17	0.2999	chr22	19892663	-	TXNRD2	Body
ch.6.67663644F	-0.0076	1.475e-11	---	0	0.8742	chr6	67606923	+
cg12729800	0.0472	1.556e-11	+++	0	0.6894	chr17	26206844	-	C17orf108	Body
cg16710042	0.0443	1.809e-11	+++	0	0.7203	chr2	165760725	-	SLC38A11	Body
cg12882572	-0.0139	1.89e-11	---	0	0.3777	chr17	35851204	-	DUSP14	5'UTR
cg09126859	0.0313	2.045e-11	+-+	58.9	0.0877	chr12	52244063	+
cg14800014	-0.0317	2.077e-11	---	7.6	0.339	chr5	125800764	-	GRAMD3;GRAMD3;GRAMD3;GRAMD3;GRAMD3	Body;5'UTR;TSS200;Body;Body
cg24601480	-0.0317	2.423e-11	---	14.8	0.3092	chr6	138814716	+	NHSL1;NHSL1	Body;Body
cg15224741	-0.0256	2.567e-11	---	51.3	0.1283	chr3	185207736	-	TMEM41A	3'UTR
cg10530055	-0.0189	2.594e-11	---	0	0.7113	chr1	32041605	+	TINAGL1	TSS1500
cg22509845	-0.0366	2.828e-11	---	0	0.4271	chr5	82696965	+
cg03129172	-0.0194	2.912e-11	---	0	0.6259	chr1	12251934	-	TNFRSF1B	Body
cg01959435	0.0287	2.969e-11	+++	0	0.4645	chr22	39759957	-	SYNGR1;SYNGR1;SYNGR1	TSS1500;Body;Body
cg01476789	0.0284	3.387e-11	+++	0	0.4735	chr11	71146764	+	DHCR7;DHCR7	Body;Body
cg22211564	-0.0262	3.599e-11	---	0	0.9027	chr3	54988324	+	CACNA2D3	Body
cg07530599	0.0337	3.713e-11	+++	69	0.03976	chr17	74275137	-	QRICH2	Body
cg01977473	-0.0234	3.733e-11	---	72.5	0.02628	chr5	125800916	-	GRAMD3;GRAMD3;GRAMD3;GRAMD3;GRAMD3	Body;5'UTR;5'UTR;Body;Body
cg04809904	0.026	3.887e-11	+++	33.9	0.2203	chr2	219231526	-	C2orf62	Body
cg15622556	-0.0216	4.523e-11	---	0	0.8168	chr1	12251820	+	TNFRSF1B	Body
cg18326022	-0.0165	4.642e-11	---	55.5	0.1056	chr17	73719885	+	ITGB4;ITGB4;ITGB4	TSS1500;5'UTR;5'UTR
cg05618595	0.026	4.721e-11	+-+	63.2	0.06622	chr7	7874409	-
cg04514469	-0.0201	4.776e-11	---	0	0.9808	chr14	95942666	-	C14orf49	TSS1500
cg26396357	0.0219	4.791e-11	+++	53.6	0.1159	chr1	44324656	+	ST3GAL3;ST3GAL3;ST3GAL3;ST3GAL3;ST3GAL3;ST3GAL3;ST3GAL3;ST3GAL3;ST3GAL3;ST3GAL3	Body;Body;Body;Body;Body;Body;Body;Body;Body;Body
cg07780735	0.0324	5.218e-11	+++	0	0.7067	chr8	669477	-	ERICH1	Body
cg21161138	-0.0255	5.249e-11	---	0	0.8807	chr5	399360	-	AHRR	Body
cg13029957	-0.0252	5.721e-11	---	24.7	0.2651	chr5	75831679	+	IQGAP2	Body
cg13186286	-0.0142	5.826e-11	---	0	0.5187	chr14	91580451	+	C14orf159;C14orf159;C14orf159;C14orf159;C14orf159;C14orf159;C14orf159;C14orf159;C14orf159	1stExon;1stExon;5'UTR;1stExon;5'UTR;5'UTR;TSS1500;1stExon;5'UTR
cg00045753	0.0383	5.861e-11	+++	41.2	0.1824	chr9	123630545	+	PHF19	Body
cg17196465	0.0186	6.039e-11	+++	0	0.8578	chr3	50676567	-	MAPKAPK3	Body
cg12550146	-0.0248	6.128e-11	---	69.6	0.03717	chr8	668151	-	ERICH1	Body
cg21913159	0.0281	6.518e-11	+++	0	0.697	chr12	57588171	+	LRP1;MIR1228	Body;TSS200
cg24424889	-0.0445	6.581e-11	---	78.9	0.008798	chr22	39494175	+	APOBEC3H;APOBEC3H;APOBEC3H;APOBEC3H	5'UTR;5'UTR;5'UTR;5'UTR
cg03490288	0.036	7.297e-11	+++	0	0.3738	chr11	71146658	+	DHCR7;DHCR7	Body;Body
cg17453767	-0.0366	7.335e-11	---	0	0.4125	chr4	144277796	+	GAB1;GAB1	Body;Body
cg14312114	-0.0207	7.374e-11	---	8.8	0.334	chr17	80571580	-
cg18899667	-0.0288	7.543e-11	---	0	0.8857	chr14	52174876	-	FRMD6;FRMD6	Body;Body
cg01719268	-0.0153	7.83e-11	---	0	0.8196	chr16	50244074	-	PAPD5;PAPD5	Body;Body
cg00625110	0.0221	8.37e-11	+++	0	0.7526	chr16	53741731	-	FTO	Body
cg13423759	0.0471	8.376e-11	+++	58.7	0.08865	chr1	37937403	-
cg00698688	0.0424	8.877e-11	+++	61.4	0.07509	chr19	49055432	+	SULT2B1;SULT2B1	1stExon;5'UTR
cg01869896	0.0363	8.955e-11	+-+	57	0.09753	chr1	40420299	-	MFSD2A;MFSD2A	TSS1500;TSS1500
cg08591265	-0.0281	9.017e-11	---	0	0.6289	chr17	56082867	+	SFRS1;SFRS1	3'UTR;Body
cg25756617	-0.021	9.026e-11	---	20.8	0.2828	chr1	43734917	+	TMEM125	TSS1500
cg04618969	-0.0243	9.111e-11	--?	0	0.8469	chr7	101848538	+	CUX1;CUX1;CUX1	Body;Body;Body
cg01396774	-0.0271	9.241e-11	---	0	0.6896	chr2	218299024	+	DIRC3	Body
cg23023970	-0.0207	9.352e-11	---	55.6	0.105	chr10	134385698	-	INPP5A	Body
cg07543967	0.0373	9.421e-11	+++	16.1	0.3035	chr19	49055443	-	SULT2B1;SULT2B1	1stExon;5'UTR
cg01156249	-0.0431	9.549e-11	---	0	0.4904	chr16	4714794	-	MGRN1;MGRN1;MGRN1;MGRN1	Body;Body;Body;Body
cg09747054	0.003	1.029e-10	+++	54.7	0.1102	chr8	669656	-	ERICH1	Body
cg12601059	-0.0409	1.184e-10	-?-	0	0.5222	chr13	41976953	-
cg20771622	-0.0324	1.257e-10	---	0	0.8385	chr1	205658253	+
cg23095729	0.0264	1.262e-10	+++	44.3	0.1662	chr22	20019674	+	C22orf25;MIR185	5'UTR;TSS1500
cg03278639	0.0354	1.294e-10	+++	0	0.7063	chr3	128134845	-
cg27269279	-0.0339	1.297e-10	---	32.5	0.2272	chr11	129306366	-	BARX2	Body
cg10170944	-0.0293	1.35e-10	---	0	0.8929	chr12	57599717	+	LRP1	Body
cg08776942	0.0425	1.398e-10	+++	69.1	0.03933	chr16	11729131	-
cg19406975	-0.0284	1.409e-10	---	0	0.7593	chr1	249110746	+	SH3BP5L	Body
cg02524834	-0.0639	1.422e-10	?--	62	0.1047	chr6	41934765	+	CCND3;CCND3	5'UTR;5'UTR
cg22661239	-0.0038	1.422e-10	---	74	0.0213	chr7	105331690	-	ATXN7L1	Body
cg04066190	-0.0426	1.431e-10	---	0	0.9852	chr6	10407470	-	TFAP2A;TFAP2A;TFAP2A	Body;Body;Body
cg08621277	0.0125	1.484e-10	+++	37	0.2045	chr11	68271518	-	SAPS3;SAPS3;SAPS3;SAPS3;SAPS3;SAPS3	5'UTR;5'UTR;5'UTR;5'UTR;5'UTR;5'UTR
cg04579966	0.034	1.537e-10	+-+	40.8	0.1846	chr13	24846221	-	SPATA13;SPATA13	Body;Body
cg07781736	-0.024	1.548e-10	---	0	0.7298	chr20	55839008	-	BMP7	Body
cg01323840	0.0351	1.575e-10	+++	5.6	0.3465	chr16	12901108	+
cg19050152	-0.0192	1.601e-10	---	60.4	0.07985	chr5	1828311	+
cg06851122	-0.0272	1.711e-10	---	28	0.2495	chr12	13270896	-
cg20740711	-0.0088	1.759e-10	---	69.1	0.03912	chr2	113450279	+
cg05922993	-0.0453	1.781e-10	---	61.2	0.07583	chr1	209604397	+	LOC642587;MIR205	Body;TSS1500
cg08983186	-0.0164	1.782e-10	---	13.3	0.3157	chr6	31746874	+	VARS	Body
cg19508622	0.0208	1.793e-10	+++	0	0.8846	chr8	129103558	-	PVT1	Body
cg07124859	0.03	1.808e-10	+++	0	0.8009	chr12	57588219	+	LRP1;MIR1228	Body;TSS200
cg16221201	-0.0251	1.835e-10	---	46.7	0.1531	chr5	71781569	-	ZNF366	5'UTR
cg15095917	-0.0239	1.836e-10	---	0	0.8698	chr17	7482694	+	CD68;CD68	TSS200;TSS200
cg01828695	-0.0177	1.867e-10	---	35.7	0.2111	chr12	6935374	-	GPR162;GPR162	Body;Body
cg10468580	-0.0294	1.925e-10	---	24.9	0.2641	chr17	79858018	+	ANAPC11;ANAPC11;ANAPC11;ANAPC11;ANAPC11;ANAPC11;ANAPC11	3'UTR;3'UTR;3'UTR;3'UTR;3'UTR;3'UTR;3'UTR
cg08694107	0.0395	1.931e-10	+++	0	0.6728	chr5	149607327	+	CAMK2A;CAMK2A	Body;Body
cg12182580	-0.0192	2.024e-10	---	0	0.3907	chr11	130514052	-
cg27261597	-0.0299	2.041e-10	---	64.4	0.06015	chr1	209604378	-	LOC642587;MIR205	Body;TSS1500
cg23707540	0.0492	2.067e-10	+-+	85.6	0.000953	chr10	126836038	-	CTBP2;CTBP2	5'UTR;5'UTR
cg10354495	-0.0231	2.111e-10	---	3.7	0.3541	chr2	69665232	-	NFU1;NFU1;NFU1;NFU1	TSS1500;TSS1500;TSS1500;TSS1500
cg07626482	-0.024	2.305e-10	---	26.5	0.2565	chr19	47289503	+	SLC1A5;SLC1A5;SLC1A5	TSS1500;Body;5'UTR
cg18479711	0.0083	2.328e-10	+++	0	0.9824	chr2	240031454	-	HDAC4	Body
cg07289335	-0.022	2.356e-10	---	0	0.5833	chr5	158937447	-
cg23928234	0.0247	2.399e-10	+++	13.5	0.3146	chr4	184235706	+	WWC2	Body
cg10512886	-0.014	2.475e-10	---	27.9	0.25	chr12	54779367	-	ZNF385A;ZNF385A;ZNF385A	Body;Body;TSS1500
cg08047629	-0.0296	2.488e-10	---	0	0.7024	chr16	30125047	+	GDPD3;LOC100271831	TSS200;TSS1500
cg06118584	-0.0218	2.549e-10	---	19.1	0.2903	chr16	11770950	+	SNN	3'UTR
cg05234415	0.0228	2.832e-10	+++	9.4	0.3315	chr19	38743744	-	PPP1R14A	Body
cg13212159	0.0393	2.841e-10	+++	0	0.8216	chr17	38075554	+	GSDMB;GSDMB;GSDMB	TSS1500;TSS1500;TSS1500
cg18327385	-0.0255	2.92e-10	---	30.1	0.2394	chr1	31478765	-	PUM1;PUM1	Body;Body
cg04407215	-0.0042	2.938e-10	---	0	0.5169	chr3	53304322	-
cg24593138	-0.0222	3.048e-10	---	6.2	0.3444	chr1	19687988	-	CAPZB	Body
cg20388732	0.0254	3.083e-10	+++	0	0.5351	chr17	40439433	-	STAT5A	TSS200
cg17271592	-0.0196	3.125e-10	---	66.2	0.05182	chr1	149821902	-	HIST2H2AA4;HIST2H2AA3	TSS1500;TSS1500
cg06543160	-0.0194	3.143e-10	---	0	0.422	chr1	3738353	-	KIAA0562	Body
cg16956876	-0.0156	3.17e-10	---	30.6	0.2369	chr6	31746820	+	VARS	Body
cg15102749	0.0256	3.203e-10	+++	59.2	0.08618	chr11	66510893	+	C11orf80	TSS1500
cg01201279	-0.0536	3.223e-10	---	0	0.3892	chr3	156543471	+	LEKR1	TSS1500
cg25727853	0.0277	3.239e-10	++?	0	0.5467	chr1	181098609	-
cg03331035	-0.0233	3.297e-10	---	3.3	0.3554	chr8	135813886	-	MIR30B	TSS1500
cg17702736	-0.056	3.31e-10	?--	0	0.4642	chr6	35941709	+	SLC26A8;SLC26A8	Body;Body
cg19955019	-0.0243	3.314e-10	-+-	81.7	0.004225	chr3	143773022	+
cg09857826	-0.0463	3.335e-10	---	15.7	0.3052	chr8	128950533	+	PVT1	Body
cg06301496	-0.0286	3.462e-10	---	12.1	0.3204	chr20	23350364	+	GZF1	Body
cg23022313	-0.0199	3.593e-10	---	0	0.4256	chr11	66674504	-	PC;PC;PC	5'UTR;5'UTR;5'UTR
cg15733007	0.039	3.817e-10	+++	0	0.7537	chr6	165324747	-
cg14051770	0.0425	3.842e-10	+++	5.5	0.3469	chr7	76054572	-	ZP3;ZP3	Body;1stExon
cg17545399	-0.0279	3.846e-10	---	7.5	0.3391	chr10	49459800	+	FRMPD2;FRMPD2	Body;Body
cg10324998	-0.0221	3.87e-10	---	37.3	0.2029	chr1	92338262	+	TGFBR3	5'UTR
cg03061518	-0.0246	3.879e-10	---	43.6	0.1697	chr12	123738291	+	C12orf65;C12orf65	Body;Body
cg14280580	-0.0223	3.929e-10	---	0	0.5962	chr9	95484823	-	BICD2;BICD2	Body;Body
cg20923498	-0.0283	3.994e-10	---	63.1	0.06652	chr2	99096920	+	INPP4A;INPP4A;INPP4A;INPP4A	5'UTR;5'UTR;5'UTR;5'UTR
cg04431508	0.0194	4.01e-10	+++	44.4	0.1657	chr3	171693162	+
cg20648272	-0.0272	4.026e-10	---	0	0.6243	chr20	35068341	+	DLGAP4	Body
cg13408597	-0.0297	4.335e-10	---	33.9	0.2204	chr9	97865092	-	FANCC	Body
cg03187713	0.0074	4.471e-10	+++	0	0.9048	chr7	51330698	-	COBL	Body
cg08787791	0.0256	4.795e-10	+++	0	0.7138	chr13	43355737	+	C13orf30;C13orf30	1stExon;5'UTR
cg20893838	-0.0289	4.83e-10	---	0	0.8519	chr6	7145478	+	RREB1;RREB1;RREB1;RREB1	5'UTR;5'UTR;5'UTR;5'UTR
cg16671157	-0.0317	4.885e-10	---	0	0.8833	chr3	134413289	-
cg01922697	-0.0241	5.062e-10	---	0	0.5691	chr11	19894313	-	NAV2;NAV2;NAV2	Body;Body;Body
cg19554235	0.0453	5.132e-10	+++	0	0.4966	chr20	43159912	-	PKIG;PKIG;PKIG	TSS1500;TSS1500;TSS1500
cg10279360	0.0125	5.179e-10	+++	83.6	0.002257	chr14	62017453	-	PRKCH	3'UTR
cg18121601	-0.0196	5.358e-10	---	19.2	0.29	chr17	1462838	-	PITPNA	Body
cg14351425	0.0344	5.367e-10	+++	0	0.6757	chr10	120968739	-	GRK5	Body
cg20285609	0.0175	5.552e-10	+++	0	0.6371	chr1	41622030	-	SCMH1;SCMH1	5'UTR;Body
cg04504043	-0.0238	5.692e-10	---	35.6	0.2119	chr11	34534480	+	ELF5;ELF5	5'UTR;TSS1500
cg00091483	-0.0253	5.792e-10	---	0	0.6495	chr12	118574757	+	PEBP1	Body
cg01330316	0.0206	5.964e-10	+++	1.1	0.364	chr6	45914282	+	CLIC5;CLIC5	Body;Body
cg11480762	0.0306	6.179e-10	+++	69.2	0.03889	chr10	73103395	+	SLC29A3	Body
cg19584649	-0.0228	6.288e-10	---	0	0.3769	chr7	158607898	-	ESYT2	Body
cg17819085	-0.012	6.732e-10	---	0	0.6458	chr1	235122803	-
cg15615645	-0.0392	6.841e-10	---	51.2	0.1289	chr10	104543040	-	C10orf26;C10orf26	Body;Body
cg21715599	-0.0207	6.887e-10	---	89	0.0001158	chr15	92463554	+	SLCO3A1;SLCO3A1	Body;Body
cg10653339	-0.0216	6.903e-10	---	31.3	0.2332	chr6	43463490	+	TJAP1;TJAP1;TJAP1;TJAP1;TJAP1;TJAP1;TJAP1	5'UTR;5'UTR;5'UTR;5'UTR;Body;5'UTR;5'UTR
cg05904317	-0.0418	7.229e-10	---	44.3	0.1661	chr4	120518737	-	PDE5A;PDE5A;PDE5A	Body;Body;Body
cg08618620	-0.0319	7.379e-10	-+-	62.2	0.07115	chr12	52309094	+	ACVRL1;ACVRL1	Body;Body
cg03927470	0.0453	7.418e-10	+++	37.1	0.2038	chr16	14030552	-	ERCC4	Body
cg04402693	-0.0228	7.579e-10	---	46.9	0.1522	chr4	87710183	+	PTPN13;PTPN13;PTPN13;PTPN13	Body;Body;Body;Body
cg15414028	-0.0237	7.591e-10	---	0	0.8589	chr10	14644188	-	FAM107B	Body
cg04775890	-0.0214	7.604e-10	---	28.3	0.248	chr19	19586046	-	GATAD2A	Body
cg08901089	-0.0227	7.649e-10	---	0	0.6498	chr7	148895445	-	ZNF282	Body
cg08760493	0.029	7.796e-10	+++	0	0.5625	chr4	109994039	-	COL25A1;COL25A1	Body;Body
cg04054902	-0.0112	7.83e-10	---	0	0.833	chr13	49684404	-	FNDC3A;FNDC3A	TSS200;Body
cg20140201	-0.0268	7.878e-10	---	55	0.1082	chr2	241835670	-	C2orf54	TSS200
cg16414472	-0.0194	7.927e-10	---	56.9	0.09838	chr11	68110105	+	LRP5	Body
cg09323728	-0.0233	8.037e-10	---	0	0.6867	chr8	95962352	-	TP53INP1;TP53INP1	TSS1500;TSS1500
cg01461514	-0.0289	8.401e-10	---	0	0.7674	chr7	55177182	-	EGFR;EGFR;EGFR;EGFR	Body;Body;Body;Body
cg04344000	-0.0222	8.652e-10	---	0	0.9607	chr6	117869857	+	DCBLD1	Body
cg11254053	-0.0237	8.883e-10	---	0	0.951	chr1	33497125	+	AK2;AK2	Body;Body
cg00939727	0.037	9.093e-10	+++	0	0.975	chr2	134935506	+
cg23791626	0.0331	9.314e-10	+++	0	0.4304	chr17	65542892	-	PITPNC1;PITPNC1	Body;Body
cg01987702	0.0569	9.369e-10	+++	0	0.6305	chr2	74264707	-
cg09340403	-0.0209	9.695e-10	---	49.3	0.1391	chr6	138247491	+
cg10341242	-0.0267	9.861e-10	---	0	0.416	chr16	50347849	-	ADCY7	Body
cg11421182	-0.0167	1.005e-09	---	0	0.8886	chr20	36153479	-	BLCAP;BLCAP;BLCAP;BLCAP;BLCAP	5'UTR;TSS1500;5'UTR;5'UTR;5'UTR
cg15044252	-0.0311	1.021e-09	---	0	0.8052	chr4	73020263	-
cg27303933	-0.0147	1.024e-09	---	59.4	0.08521	chr5	56029418	-
cg01152073	-0.0115	1.038e-09	---	0	0.9518	chr5	179246575	+	SQSTM1;SQSTM1;SQSTM1	5'UTR;5'UTR;TSS1500
cg01361361	-0.022	1.042e-09	---	0	0.5354	chr3	188618380	-
cg01889169	-0.0226	1.044e-09	---	11.3	0.3238	chr7	927986	+	C7orf20	Body
cg09773897	0.018	1.045e-09	+++	62.7	0.06848	chr19	3364892	-	NFIC	Body
cg18852857	0.022	1.088e-09	+++	0	0.5321	chr22	26118876	+	ADRBK2	3'UTR
cg07425824	-0.0272	1.101e-09	---	74.3	0.02054	chr16	69451547	-
cg02977954	-0.0292	1.129e-09	---	50.2	0.1342	chr1	53371368	-	ECHDC2	Body
cg21005438	-0.023	1.134e-09	---	40.1	0.1884	chr1	15541182	-	TMEM51;TMEM51;TMEM51;TMEM51	5'UTR;5'UTR;5'UTR;5'UTR
cg05211790	0.0228	1.147e-09	+++	0	0.8653	chr5	34683189	+	RAI14;RAI14;RAI14;RAI14;RAI14	5'UTR;5'UTR;5'UTR;TSS1500;TSS1500
cg03376062	0.0261	1.168e-09	+++	59.9	0.08237	chr4	186071253	+	SLC25A4	3'UTR
cg08112737	-0.0306	1.186e-09	---	70.6	0.03352	chr4	57178051	-	KIAA1211	Body
cg17894755	-0.0253	1.191e-09	---	0	0.5677	chr10	104535794	-	C10orf26;C10orf26	TSS200;Body
cg22235258	-0.0327	1.193e-09	---	0	0.9535	chr11	34675402	+	EHF	Body
cg01312837	0.0327	1.196e-09	+++	0	0.8579	chr16	3923772	-	CREBBP;CREBBP	Body;Body
cg22267234	0.0315	1.205e-09	+++	0	0.6743	chr11	9087524	-	SCUBE2;SCUBE2	Body;Body
cg14245199	-0.0246	1.231e-09	---	0	0.7433	chr14	100540291	+	EVL	Body
cg03565280	0.0344	1.256e-09	+++	0	0.5894	chr5	167755242	-	WWC1;WWC1;WWC1	Body;Body;Body
cg02128085	-0.0197	1.258e-09	---	0	0.4698	chr20	61567056	+	DIDO1;DIDO1;DIDO1	5'UTR;5'UTR;5'UTR
cg03086467	-0.0271	1.284e-09	---	7.5	0.3391	chr7	101848281	+	CUX1;CUX1;CUX1	Body;Body;Body
cg26333638	-0.011	1.322e-09	---	0	0.4439	chr5	73981611	-	HEXB	Body
cg04156940	-0.0339	1.375e-09	---	55.7	0.1046	chr7	55197704	+	EGFR;EGFR;EGFR;EGFR	Body;Body;Body;Body
cg12633680	-0.0229	1.417e-09	---	0	0.6242	chr7	150779047	-	FASTK;TMUB1;TMUB1;FASTK	TSS1500;Body;Body;TSS1500
cg15228451	0.0306	1.428e-09	+++	71.5	0.02998	chr20	34649125	-
cg20558160	-0.0181	1.432e-09	---	44.6	0.1644	chr5	1466242	-	LPCAT1	Body
cg13253055	-0.0264	1.437e-09	---	23.1	0.2725	chr10	104574946	-	C10orf26;C10orf26	3'UTR;3'UTR
cg22118126	-0.0054	1.441e-09	---	0	0.9369	chr20	39969481	-	LPIN3	TSS200
cg11216917	-0.0124	1.489e-09	---	0	0.8582	chr1	204044509	+	SOX13	5'UTR
cg04084026	-0.0233	1.571e-09	---	0	0.4796	chr16	57832309	+	KIFC3;KIFC3;KIFC3	TSS1500;5'UTR;5'UTR
cg14155027	-0.0298	1.585e-09	---	0	0.6748	chr4	106888581	+	NPNT	Body
cg24307128	-0.0226	1.605e-09	-+-	84.9	0.001309	chr6	159551393	+
cg07906688	-0.0205	1.619e-09	---	82.4	0.003366	chr1	219347887	+	LYPLAL1	Body
cg19987800	0.0147	1.634e-09	+++	60.9	0.07757	chr13	43181173	+	TNFSF11;TNFSF11	3'UTR;3'UTR
cg27581644	0.0425	1.646e-09	+++	0	0.3921	chr20	42213729	+	SGK2;SGK2	3'UTR;3'UTR
cg27658601	-0.0201	1.66e-09	---	0	0.379	chr17	80794081	+	TBCD;ZNF750	Body;5'UTR
cg07390647	-0.0075	1.673e-09	---	0	0.8338	chr3	98453086	+	ST3GAL6	5'UTR
cg13034073	-0.0166	1.727e-09	---	66.7	0.04959	chr7	2769681	+	GNA12	3'UTR
cg18728264	-0.0191	1.736e-09	---	40.4	0.1867	chr11	118766491	+	CXCR5;CXCR5;CXCR5	1stExon;3'UTR;3'UTR
cg07695058	-0.0215	1.764e-09	---	0	0.6515	chr15	95803603	-
cg07213414	-0.0295	1.791e-09	---	0	0.9883	chr16	23153611	+	USP31	Body
cg13651690	-0.0247	1.792e-09	---	0	0.8986	chr14	106320748	+
cg05104639	-0.0151	1.794e-09	---	72.5	0.02627	chr15	96596922	+
cg15821892	0.0321	1.795e-09	+?+	0	0.489	chr10	98271544	+	TLL2	Body
cg22011366	-0.0166	1.802e-09	---	30.1	0.2391	chr2	128189311	+
cg22860917	-0.0391	1.809e-09	---	37.1	0.2041	chr2	38919351	-	GALM	Body
cg12852187	0.021	1.83e-09	+-+	64.8	0.05837	chr2	231903372	-	C2orf72	Body
cg12485906	-0.0155	1.879e-09	---	0	0.9441	chr15	67588794	+	IQCH;IQCH	Body;Body
cg08245274	-0.0125	1.949e-09	---	0	0.912	chr7	137531258	-	DGKI	1stExon
cg13659813	-0.0101	1.966e-09	-+-	59.6	0.08393	chr19	39322968	+	ECH1	TSS1500
cg09398200	-0.0031	1.996e-09	-+-	82.3	0.003531	chr15	96596924	+
cg03935116	-0.0189	2.027e-09	---	45.5	0.1595	chr12	31476565	-	FAM60A;FAM60A;FLJ13224;FAM60A	5'UTR;5'UTR;TSS1500;5'UTR
cg20902353	-0.0309	2.045e-09	---	0	0.4608	chr14	94425114	-	ASB2	TSS1500
cg16696234	-0.0152	2.156e-09	---	45.6	0.1592	chr1	23697297	+	C1orf213;C1orf213;C1orf213;ZNF436	3'UTR;Body;1stExon;TSS1500
cg06382008	-0.0253	2.174e-09	---	66.4	0.05114	chr16	72146513	-	DHX38	3'UTR
cg08160970	-0.0216	2.186e-09	---	0	0.4471	chr19	54180782	+	MIR515-2;MIR515-1	TSS1500;TSS1500
cg25786785	-0.0208	2.191e-09	---	51.2	0.129	chr22	37500694	-	TMPRSS6	TSS1500
cg04907802	-0.0345	2.298e-09	---	0	0.4603	chr11	2753950	+	KCNQ1;KCNQ1	Body;Body
cg25203007	-0.0176	2.314e-09	---	43.4	0.1707	chr1	24126017	+	GALE;GALE;GALE;GALE	5'UTR;1stExon;5'UTR;5'UTR
cg03082779	-0.0232	2.33e-09	---	0	0.5437	chr20	45947025	-	ZMYND8;LOC100131496;ZMYND8;ZMYND8	Body;TSS1500;Body;Body
cg17633463	-0.0219	2.36e-09	---	1.1	0.3639	chr10	99309908	-	UBTD1	Body
cg14010829	-0.0176	2.365e-09	---	65.7	0.05422	chr9	133322940	-	ASS1;ASS1	5'UTR;5'UTR
cg23151649	-0.024	2.377e-09	---	54.8	0.1095	chr7	151393469	+	PRKAG2;PRKAG2	Body;Body
cg26140182	0.0343	2.418e-09	+++	35.8	0.2108	chr19	43530536	+	PSG11;PSG11;PSG11;PSG11;PSG11;PSG11	5'UTR;1stExon;1stExon;5'UTR;1stExon;5'UTR
cg20938708	-0.0386	2.419e-09	---	0	0.5866	chr17	73679983	-	SAP30BP	Body
cg01888166	-0.0269	2.434e-09	---	51	0.1297	chr2	20527635	+	PUM2	TSS1500
cg15205441	0.0418	2.437e-09	+-+	88.3	0.0001886	chr10	126782357	-	CTBP2;CTBP2	5'UTR;5'UTR
cg27531366	0.0165	2.457e-09	+++	32.9	0.2254	chr1	27627058	+	WDTC1	Body
cg18805734	0.0291	2.478e-09	+++	57.7	0.09393	chr12	31453901	-	FAM60A;FAM60A;FAM60A	5'UTR;5'UTR;5'UTR
cg10418289	-0.0142	2.505e-09	---	73.9	0.02164	chr14	23308294	-	MMP14	Body
cg05097887	-0.0241	2.526e-09	---	0	0.9648	chr10	75184282	-	ZMYND17	3'UTR
cg05767654	-0.0222	2.554e-09	---	39.7	0.1904	chr17	79536389	+	NPLOC4	Body
cg10400390	-0.0213	2.589e-09	---	0	0.9849	chr1	27853797	-
cg04331189	-0.0173	2.591e-09	---	0	0.4897	chr2	160142303	-	WDSUB1;WDSUB1;WDSUB1	5'UTR;5'UTR;5'UTR
cg10090414	0.0481	2.593e-09	+++	66.5	0.05034	chr8	142309652	-
cg03653726	-0.038	2.715e-09	---	0	0.7226	chr7	2769253	-	GNA12	3'UTR
cg13988448	0.0317	2.736e-09	+++	0	0.9968	chr1	23115536	+	EPHB2;EPHB2	Body;Body
cg24062310	0.0458	2.752e-09	+++	56.3	0.1015	chr19	41289994	-	RAB4B	Body
cg23576092	0.0232	2.777e-09	+++	70.9	0.03218	chr2	28543298	+	BRE;BRE;BRE;BRE;BRE	3'UTR;Body;Body;Body;3'UTR
cg18123581	0.0419	2.783e-09	+++	0	0.6807	chr8	90772386	+	RIPK2	Body
cg01433468	-0.0284	2.827e-09	---	0	0.7301	chr1	211779638	-
cg08692828	-0.0314	2.855e-09	-+-	73.7	0.0223	chr7	99055790	+	ATP5J2;ATP5J2;ATP5J2;ATP5J2	3'UTR;3'UTR;3'UTR;3'UTR
cg02505177	-0.0191	2.864e-09	---	9.4	0.3317	chr10	103574626	-	MGEA5;MGEA5	Body;Body
cg02692177	-0.0229	2.882e-09	---	4	0.353	chr2	42319371	-
cg20158671	-0.0243	2.902e-09	---	61.4	0.07516	chr19	56007515	+	SSC5D	Body
ch.3.741789F	-0.0086	2.922e-09	---	0	0.5811	chr3	36473771	+	STAC	Body
cg15838320	-0.027	2.938e-09	---	0	0.4386	chr20	49461129	-	BCAS4;BCAS4;BCAS4	Body;Body;Body
cg12920963	-0.0198	2.967e-09	---	0	0.8935	chr5	1468661	-	LPCAT1	Body
cg01668352	0.0234	2.971e-09	+-+	66.1	0.05251	chr12	64482597	-	SRGAP1	Body
cg05821771	-0.0328	3.045e-09	---	63	0.06697	chr16	1795420	-	MAPK8IP3;MAPK8IP3	Body;Body
cg25821783	0.0382	3.077e-09	+++	37.9	0.1997	chr17	63746944	+	CCDC46;CCDC46	Body;Body
cg27247612	-0.029	3.105e-09	---	0	0.6346	chr8	131414151	-	ASAP1	1stExon
cg08327744	0.0202	3.124e-09	+++	16.3	0.3029	chr8	33423298	-	RNF122	Body
cg23520688	-0.033	3.175e-09	---	0	0.905	chr14	103294740	+	TRAF3;TRAF3;TRAF3	5'UTR;5'UTR;5'UTR
cg12126344	0.0212	3.195e-09	+++	0	0.5317	chr1	12207564	+
cg11435167	-0.0245	3.266e-09	-+-	49	0.1409	chr19	1588449	+	MBD3	Body
cg21545862	-0.0348	3.267e-09	---	0	0.6852	chr5	174159294	-
cg03597034	0.0089	3.27e-09	+-+	51.9	0.125	chr19	18569006	+	ELL	Body
cg04962621	-0.0274	3.289e-09	---	0	0.8312	chr16	4714733	-	MGRN1;MGRN1;MGRN1;MGRN1	Body;Body;Body;Body
cg00759987	0.0347	3.379e-09	+++	0	0.9869	chr1	27109220	-
cg06928797	-0.0053	3.412e-09	---	0	0.471	chr11	116966699	-	SIK3	Body
cg22454022	-0.0125	3.534e-09	---	72.8	0.02524	chr8	69646661	+	C8orf34	Body
cg21665747	-0.0171	3.538e-09	---	50.2	0.1343	chr11	70967143	+
cg14066905	-0.0154	3.634e-09	-+-	85	0.001273	chr11	124953090	-	SLC37A2;SLC37A2	Body;Body
cg09607047	-0.0219	3.761e-09	---	35.8	0.2106	chr16	14402157	-	MIR365-1	TSS1500
cg16688582	0.0462	3.773e-09	+-+	44.7	0.164	chr7	28386631	+	CREB5	5'UTR
cg02390947	-0.0264	3.862e-09	---	0	0.6745	chr10	105273633	-	NEURL	Body
cg22855021	0.0274	3.91e-09	+++	4.6	0.3505	chr14	81610812	+	TSHR	3'UTR
cg19811934	0.0278	4.282e-09	+++	72.7	0.02577	chr14	92927763	-	SLC24A4;SLC24A4;SLC24A4	Body;Body;Body
cg07636225	0.0306	4.296e-09	+-+	40.2	0.188	chr11	63466987	-	RTN3;RTN3;RTN3;RTN3	Body;Body;Body;Body
cg23097961	0.0248	4.342e-09	+++	0	0.3737	chr19	49055412	+	SULT2B1	TSS200
cg03394909	-0.0145	4.343e-09	---	0	0.3929	chr2	220305921	+	SPEG	Body
cg17752291	-0.0109	4.363e-09	---	0	0.6262	chr21	37528206	-
cg14389122	-0.0291	4.429e-09	---	30	0.2396	chr15	74945851	-	EDC3;EDC3;EDC3	Body;Body;Body
cg10929758	-0.0201	4.439e-09	---	0	0.8298	chr2	54857270	-	SPTBN1;SPTBN1	Body;Body
cg26244575	-0.0167	4.543e-09	---	48.1	0.1456	chr12	76354015	+
cg00241638	-0.0171	4.688e-09	---	0	0.6082	chr8	144097644	+	LOC100133669	Body
cg23374992	-0.034	4.693e-09	---	19.2	0.2901	chr2	136872067	-	CXCR4;CXCR4;CXCR4	3'UTR;1stExon;3'UTR
cg08896387	-0.0276	4.712e-09	---	27	0.254	chr1	24191740	-	FUCA1	Body
cg01795964	-0.0315	4.732e-09	---	56.1	0.1025	chr7	137532857	-	DGKI	TSS1500
cg19032799	-0.016	4.746e-09	---	0	0.6103	chr5	136983354	+	MIR874;KLHL3	TSS200;Body
cg14605961	-0.0279	4.755e-09	---	0	0.946	chr17	80841593	-	TBCD	Body
cg13056222	-0.0156	4.773e-09	---	8.8	0.3339	chr1	204219199	-	PLEKHA6	Body
cg01740544	-0.0289	4.81e-09	-+-	81.4	0.00467	chr7	26227825	+
cg01212562	-0.018	4.816e-09	---	0	0.5512	chr21	46868092	-	COL18A1	Body
cg25963412	-0.0213	4.925e-09	---	32	0.2297	chr4	8412369	-	ACOX3;ACOX3	Body;Body
cg05575921	-0.0296	5.014e-09	---	2.6	0.3581	chr5	373378	+	AHRR	Body
cg01721544	-0.0159	5.049e-09	-+-	68.4	0.04232	chr2	66722952	+	MEIS1	Body
cg05362860	0.0188	5.083e-09	+-+	65.7	0.05417	chr16	50320692	+	ADCY7	TSS1500
cg22305516	-0.0207	5.171e-09	---	31.9	0.2301	chr19	4391533	-	SH3GL1	Body
cg11637084	0.033	5.283e-09	+++	0	0.9305	chr10	52170429	+	SGMS1	5'UTR
cg22182451	-0.0342	5.408e-09	---	0	0.4245	chr15	72486158	+	GRAMD2	Body
cg10256249	-0.0136	5.412e-09	---	0.5	0.3662	chr2	65657578	+	SPRED2	Body
cg18048405	-0.0287	5.493e-09	---	36.5	0.2068	chr17	27333617	+	SEZ6;SEZ6	TSS1500;TSS1500
cg07437908	-0.0282	5.529e-09	---	65.4	0.05572	chr3	185374613	-	IGF2BP2;IGF2BP2	Body;Body
cg17640147	-0.0173	5.556e-09	---	43.5	0.1705	chr8	142302237	+
cg01803759	-0.0209	5.582e-09	---	0	0.466	chr1	27831295	+
cg00629144	0.0093	5.629e-09	+++	22	0.2775	chr3	64009630	-	PSMD6	TSS1500
cg15974698	-0.0248	5.683e-09	---	0	0.7996	chr14	24733439	+	TGM1	TSS1500
cg24448013	-0.0116	5.702e-09	---	38.6	0.196	chr1	24126076	-	GALE;GALE;GALE	TSS200;5'UTR;5'UTR
cg19698472	-0.0262	5.828e-09	---	54.1	0.1132	chr5	53966914	-
cg26383468	-0.0235	5.87e-09	---	0	0.769	chr10	1247560	-	ADARB2	Body
cg15692279	-0.0112	5.954e-09	---	54.9	0.109	chr1	149821905	-	HIST2H2AA4;HIST2H2AA3	TSS1500;TSS1500
cg05351785	-0.019	5.984e-09	---	0	0.5193	chr14	24733733	-	TGM1	TSS1500
cg25739016	-0.0254	5.988e-09	---	47.7	0.1478	chr1	167638918	+	RCSD1	Body
cg25934581	-0.0254	6.141e-09	---	56.9	0.09822	chr4	37832541	-	PGM2	Body
cg24482747	0.0223	6.163e-09	+-+	75.2	0.01776	chr12	123315780	+
cg03615933	-0.0241	6.265e-09	---	0	0.4408	chr5	142586466	+	ARHGAP26;ARHGAP26	Body;Body
cg18678231	0.0343	6.276e-09	+++	35.9	0.2102	chr20	43159945	-	PKIG;PKIG;PKIG	TSS1500;TSS1500;TSS1500
cg22102078	0.0084	6.369e-09	+-+	62.7	0.06842	chr6	130182512	-	C6orf191	TSS200
cg19022525	-0.0226	6.446e-09	---	46.9	0.1521	chr17	40664917	-	ATP6V0A1;ATP6V0A1;ATP6V0A1	Body;Body;Body
cg27642528	0.0184	6.459e-09	+++	0	0.7901	chr10	88814651	+	GLUD1	Body
cg10702041	-0.0313	6.495e-09	---	0	0.7738	chr7	150778818	-	FASTK;TMUB1;TMUB1;FASTK	TSS1500;Body;Body;TSS1500
cg10911287	-0.0212	6.556e-09	---	0	0.4733	chr12	125271306	-	SCARB1;SCARB1	Body;Body
cg12701188	-0.0257	6.86e-09	-+-	77.4	0.01201	chr15	99449735	+	IGF1R	Body
cg20545907	-0.0209	7.022e-09	---	34.8	0.2159	chr5	17401890	-
cg27601809	-0.0254	7.061e-09	---	0	0.8386	chr11	72091020	+	CLPB	Body
cg14533737	0.0285	7.153e-09	+++	0	0.7481	chr6	157455836	-	ARID1B;ARID1B;ARID1B	Body;Body;Body
cg19660243	-0.0157	7.239e-09	---	3.3	0.3557	chr12	125048224	-
cg09423066	0.0215	7.438e-09	+-+	68.1	0.04352	chr15	76461960	-	C15orf27	Body
cg21169762	-0.0219	7.481e-09	---	0	0.4534	chr14	81790336	+	STON2	Body
cg07846400	-0.0204	7.601e-09	---	0	0.5839	chr4	119318892	+
cg21067023	0.014	7.744e-09	+-+	81	0.00524	chr18	501513	-	COLEC12	TSS1500
cg01723031	-0.0355	7.929e-09	---	0	0.7327	chr4	37975326	-	TBC1D1	Body
cg06932713	0.0137	7.944e-09	+++	46.6	0.1535	chr17	910196	+	ABR;ABR;ABR	Body;Body;Body
cg13005228	-0.0243	7.952e-09	---	0	0.6376	chr5	134987654	+	LOC340074	Body
cg02810692	0.0092	8.407e-09	+++	29	0.2446	chr3	54962954	-	LRTM1;CACNA2D3	TSS1500;Body
cg04096758	-0.0309	8.429e-09	---	0	0.7981	chr6	3424087	-	SLC22A23;SLC22A23	Body;5'UTR
cg15587041	0.0149	8.513e-09	+++	0	0.5581	chr6	45593659	+
cg22202689	-0.0226	8.517e-09	-+-	48	0.1464	chr19	49298227	-
cg04427651	0.0168	8.613e-09	+++	0	0.3771	chr1	27152694	+	ZDHHC18	TSS1500
cg06047655	0.0174	8.622e-09	+++	45.3	0.1608	chr2	43567990	+	THADA;THADA	Body;Body
cg20697204	-0.0172	8.663e-09	---	24.9	0.2642	chr2	47382593	+	C2orf61;C2orf61	TSS200;TSS200
cg04298857	-0.016	8.849e-09	-+-	61.6	0.07389	chr5	14364935	+	TRIO	Body
cg23834919	0.0347	8.889e-09	+++	0	0.9122	chr11	122078745	+
cg23909079	-0.0211	8.994e-09	-+-	64.6	0.05923	chr10	87403707	+	GRID1	Body
cg00059309	-0.0258	9.026e-09	-+-	59	0.08737	chr17	78293397	+	RNF213;RNF213	3'UTR;Body
cg06897661	0.0088	9.131e-09	+++	70.1	0.03535	chr16	50322074	+	ADCY7;ADCY7	5'UTR;1stExon
cg22487391	0.0208	9.189e-09	+++	5.3	0.3479	chr1	95437072	+
ch.22.740407F	-0.0147	9.268e-09	---	6.8	0.3419	chr22	41649341	+	RANGAP1	Body
cg04089246	-0.0216	9.347e-09	---	84	0.001911	chr7	47579217	-	TNS3	TSS200
cg07261734	-0.0084	9.463e-09	---	71.6	0.02954	chr13	49684383	-	FNDC3A;FNDC3A	TSS200;Body
cg19753864	-0.0243	9.686e-09	---	0	0.5478	chr2	38320028	+
cg21723861	-0.0139	9.798e-09	---	0	0.8115	chr17	39686628	+
cg00903932	-0.024	9.828e-09	---	6.2	0.3444	chr1	101258727	+
cg22016731	-0.0226	9.872e-09	---	0	0.5948	chr1	40311142	+	TRIT1	Body
cg03668470	0.0122	9.91e-09	+++	27	0.2542	chr12	57588180	+	LRP1;MIR1228	Body;TSS200
cg01804452	-0.0394	9.932e-09	---	0	0.9334	chr5	150878482	+
cg21571135	0.0305	9.952e-09	+-+	0	0.3757	chr4	88038713	-	AFF1;AFF1	Body;Body
cg06618629	-0.0169	9.989e-09	---	0	0.639	chr17	4437077	-	SPNS2	Body
cg20636248	-0.0165	1.002e-08	---	17.4	0.2981	chr10	121439845	-
cg11550865	-0.0327	1.006e-08	---	71.9	0.02845	chr15	59501408	-	MYO1E	Body
cg03138970	0.0222	1.022e-08	+++	0	0.4263	chr5	177539698	-	N4BP3	TSS1500
cg21702971	0.0108	1.051e-08	+++	0	0.735	chr12	57588243	-	LRP1;MIR1228	Body;TSS200
cg20150640	-0.0264	1.052e-08	---	0	0.5901	chr1	23697656	-	C1orf213;C1orf213;C1orf213;ZNF436	3'UTR;Body;1stExon;TSS1500
cg20689294	-0.0215	1.061e-08	---	0	0.856	chr10	129846082	+	PTPRE;PTPRE	Body;Body
cg09662852	0.0261	1.079e-08	+-+	63.6	0.06427	chr16	11707685	-
cg00016968	-0.0159	1.08e-08	---	33.2	0.2238	chr1	113250448	-	RHOC;RHOC;RHOC	TSS1500;TSS1500;TSS1500
cg10631097	-0.0268	1.091e-08	---	51.2	0.1288	chr2	10144309	-
cg00476430	0.0315	1.102e-08	+++	38.2	0.1985	chr8	81947741	-	PAG1	5'UTR
cg00518941	-0.036	1.112e-08	---	0	0.5416	chr2	46361964	+	PRKCE	Body
cg10184289	-0.0268	1.117e-08	---	15	0.3084	chr2	64870490	-	SERTAD2	5'UTR
cg09893570	0.034	1.13e-08	+-+	67.4	0.04652	chr17	58248058	+
cg07312641	-0.035	1.133e-08	---	0	0.6968	chr7	150778955	-	FASTK;TMUB1;TMUB1;FASTK	TSS1500;Body;Body;TSS1500
cg18966152	0.0161	1.146e-08	+++	0	0.4703	chr1	86077581	+
cg20795913	-0.0204	1.149e-08	---	46.3	0.1553	chr17	40718830	+	MLX;MLX;MLX	TSS1500;TSS1500;TSS1500
cg05176958	-0.012	1.15e-08	---	0	0.9694	chr8	142316435	-
cg01427300	-0.0328	1.16e-08	---	0	0.9474	chr13	49921879	-	CAB39L;CAB39L	Body;Body
cg26955845	-0.0402	1.16e-08	---	0	0.5062	chr16	57680131	-	GPR56;GPR56;GPR56;GPR56;GPR56;GPR56;GPR56;GPR56	5'UTR;5'UTR;5'UTR;5'UTR;5'UTR;5'UTR;5'UTR;5'UTR
cg13933279	-0.0164	1.167e-08	---	0	0.5342	chr15	88418502	-
cg10057614	-0.0183	1.169e-08	---	0	0.9507	chr16	56841060	-	NUP93	Body
cg17593384	0.0242	1.186e-08	+-+	61.5	0.0745	chr4	88000269	-	AFF1;AFF1	Body;Body
cg12659952	-0.0092	1.257e-08	---	26.2	0.2581	chr6	10410916	-	TFAP2A;TFAP2A;TFAP2A	Body;Body;Body
cg13590228	-0.021	1.286e-08	---	0	0.9583	chr3	150477925	-	SIAH2	Body
cg20487932	-0.0276	1.296e-08	---	0	0.7821	chr12	109234959	-	SSH1;SSH1	Body;Body
cg05164540	0.036	1.315e-08	+++	9.6	0.3309	chr5	107896573	-
cg06823060	0.0285	1.328e-08	+++	20	0.2864	chr16	81616874	-	CMIP;CMIP	Body;Body
cg17187438	0.0073	1.339e-08	+-+	72.8	0.02523	chr8	41016113	-
cg16162970	0.0128	1.357e-08	+++	0	0.9116	chr14	105779952	-	PACS2;PACS2	TSS1500;TSS1500
cg14134256	-0.0237	1.374e-08	-+-	75.3	0.01733	chr11	94502879	+	AMOTL1	Body
cg00277591	-0.0252	1.397e-08	---	0	0.4001	chr17	4079652	+	ANKFY1	Body
cg13472192	-0.0143	1.402e-08	-+-	67.5	0.04594	chr1	41350014	-
cg23999801	0.0254	1.402e-08	+++	18.5	0.2931	chr10	126254661	-	LHPP;LHPP	Body;Body
cg26157579	0.0254	1.403e-08	+++	0	0.4811	chr15	65137040	+	PLEKHO2	Body
cg03962678	-0.0198	1.427e-08	---	16.9	0.3001	chr11	118398094	-	TTC36	TSS200
cg21741284	-0.0509	1.465e-08	---	0	0.6496	chr11	2908036	+	CDKN1C;CDKN1C;CDKN1C	TSS1500;TSS1500;TSS1500
cg16547579	-0.0479	1.473e-08	---	0	0.5193	chr20	4954333	+	SLC23A2;SLC23A2	5'UTR;5'UTR
cg15418499	0.0429	1.491e-08	+++	0	0.7576	chr11	112028288	+	IL18	5'UTR
cg16328079	-0.0278	1.501e-08	---	0	0.961	chr3	65706740	+	MAGI1;MAGI1;MAGI1	Body;Body;Body
cg17751776	-0.0163	1.503e-08	---	0	0.8749	chr17	27370117	+	PIPOX;PIPOX	5'UTR;1stExon
cg23042148	-0.0226	1.509e-08	---	0	0.5015	chr2	25502040	-	DNMT3A;DNMT3A	Body;Body
cg06323332	-0.0166	1.52e-08	---	0	0.8304	chr16	4714229	+	MGRN1;MGRN1;MGRN1;MGRN1	Body;Body;Body;Body
cg12016746	-0.0361	1.588e-08	---	0	0.6761	chr11	68084453	-	LRP5	Body
cg14993830	-0.0225	1.591e-08	---	37	0.2044	chr1	87667612	+
cg23924526	-0.0258	1.596e-08	---	0	0.3691	chr2	45998548	-	PRKCE	Body
cg09828503	-0.0215	1.602e-08	---	82.7	0.003135	chr7	5400985	+	TNRC18	Body
cg15361373	-0.0372	1.617e-08	---	0	0.9028	chr14	70316621	-
cg19861486	-0.0315	1.623e-08	---	0	0.4289	chr13	99231630	+
cg06269559	-0.0203	1.671e-08	---	59.3	0.08573	chr2	15298785	-
cg05306310	-0.0276	1.677e-08	---	0	0.5934	chr21	43186286	-	RIPK4	Body
cg11523456	0.0281	1.677e-08	+-+	58	0.09262	chr11	65258811	-
cg17271585	-0.0248	1.702e-08	---	6.3	0.3438	chr20	36153947	-	BLCAP;BLCAP;BLCAP;BLCAP;BLCAP	5'UTR;TSS1500;5'UTR;5'UTR;5'UTR
cg15530112	-0.032	1.719e-08	---	0	0.6273	chr14	53929908	+
cg08920210	-0.0073	1.721e-08	---	0	0.909	chr10	101686811	-	DNMBP;NCRNA00093	Body;TSS200
cg13786023	0.0231	1.735e-08	+++	51.8	0.1256	chr1	179723524	+	FAM163A	5'UTR
cg22843129	0.0262	1.757e-08	+++	0	0.7502	chr8	669177	-	ERICH1	Body
cg20847762	-0.0138	1.784e-08	---	0	0.3858	chr13	21291467	+	IL17D	Body
cg16928382	0.0106	1.839e-08	+++	0	0.8941	chr2	102763453	-
cg04551619	0.0063	1.842e-08	+++	0	0.6528	chr1	10692799	+
cg10772263	0.0182	1.848e-08	+-+	78.7	0.009122	chr10	73746656	+	CHST3	5'UTR
cg16649560	-0.0201	1.866e-08	---	0	0.4278	chr16	27338391	+	IL4R;IL4R	5'UTR;5'UTR
cg02406098	-0.0256	1.892e-08	---	48.3	0.1448	chr3	32911355	-	TRIM71	Body
cg04967009	-0.0231	1.901e-08	---	0	0.515	chr4	852566	+	GAK	Body
cg11955845	-0.0163	1.908e-08	---	0	0.5902	chr22	36681311	-	MYH9	Body
cg22800400	-0.0344	1.914e-08	---	75.6	0.01664	chr14	51955524	+	FRMD6	TSS1500
cg01815921	-0.0016	1.916e-08	---	60.3	0.08065	chr17	15903739	+	ZSWIM7;TTC19;ZSWIM7	TSS1500;Body;TSS1500
cg20157095	0.0305	1.917e-08	+-+	83.5	0.002357	chr11	67780637	+	ALDH3B1;ALDH3B1;ALDH3B1	5'UTR;5'UTR;5'UTR
cg10820936	-0.0218	1.935e-08	---	0	0.8333	chr2	216871234	+	MREG	Body
cg07053838	-0.0315	1.956e-08	---	0	0.3792	chr2	217493951	+
cg23004960	-0.0143	1.999e-08	---	0	0.5762	chr7	101268430	-	MYL10	Body
cg02459469	-0.0209	2.005e-08	---	0	0.6434	chr12	115792152	+
cg10317815	-0.0271	2.03e-08	---	0	0.9899	chr11	116232372	+
cg26837192	-0.028	2.034e-08	---	34.4	0.2176	chr2	48813184	-	STON1;STON1-GTF2A1L	Body;Body
cg11872373	-0.021	2.041e-08	---	0	0.6318	chr7	151833893	-	MLL3	3'UTR
cg10666406	-0.0072	2.054e-08	---	13.6	0.3143	chr3	187872353	+	LPP	5'UTR
cg10138338	-0.0336	2.08e-08	---	67.8	0.04497	chr8	142289648	+
cg03033796	-0.0226	2.091e-08	---	6.9	0.3416	chr10	73445156	-	CDH23	Body
cg15068641	-0.0195	2.11e-08	---	0	0.6301	chr2	236636823	+	AGAP1;AGAP1	Body;Body
cg13381844	-0.0336	2.131e-08	---	0	0.8815	chr1	17973557	-	ARHGEF10L;ARHGEF10L	Body;Body
cg10553983	0.0256	2.132e-08	+-+	54.3	0.1123	chr2	73318514	+	RAB11FIP5	Body
cg13429095	-0.0243	2.137e-08	---	1.7	0.3615	chr1	206913187	+
cg05856677	0.0267	2.139e-08	+++	58.4	0.09049	chr22	19739082	+
cg14541011	0.0211	2.157e-08	+++	34.1	0.2194	chr9	135989682	+	RALGDS;RALGDS	Body;Body
cg18977891	-0.0326	2.179e-08	---	0	0.4721	chr8	134571813	-	ST3GAL1;ST3GAL1	5'UTR;5'UTR
cg01039421	0.008	2.231e-08	+-+	64.5	0.05973	chr3	138045705	-	TXNDC6	5'UTR
cg16395432	0.0114	2.231e-08	+++	50.4	0.133	chr1	26880807	+	MIR1976;RPS6KA1;RPS6KA1	TSS1500;Body;Body
cg21145686	-0.0201	2.235e-08	---	0	0.8117	chr3	32149153	+	GPD1L	Body
cg03655395	-0.0177	2.251e-08	---	0.2	0.3672	chr1	56943111	+
cg19242583	-0.0238	2.259e-08	---	0	0.819	chr1	27056317	+	ARID1A;ARID1A	Body;Body
cg01692088	-0.0154	2.315e-08	---	0	0.4872	chr1	2476749	+
cg17352215	0.0387	2.318e-08	+++	34.1	0.2191	chr15	90698455	+
cg23208271	-0.0333	2.343e-08	---	0	0.9907	chr7	37148793	+	ELMO1	Body
cg09029193	-0.0134	2.358e-08	---	31.4	0.2329	chr4	1225507	-	CTBP1;CTBP1	Body;Body
cg07060794	-0.0196	2.359e-08	---	0	0.6549	chr7	23387365	-	IGF2BP3	Body
cg26807301	-0.0275	2.369e-08	---	0	0.7998	chr16	22326380	-	POLR3E	Body
cg21520549	-0.0216	2.387e-08	---	0	0.42	chr2	36589883	-	CRIM1	Body
cg21463605	-0.0166	2.395e-08	---	0	0.8867	chr22	18268249	+
cg21224291	-0.0055	2.439e-08	---	61.2	0.0758	chr5	72251508	+	FCHO2;FCHO2	TSS1500;TSS1500
cg17653972	-0.0172	2.442e-08	---	0	0.5043	chr19	55815941	-	BRSK1	Body
cg02102456	0.0409	2.46e-08	+++	0	0.5043	chr2	100824336	-
cg22930187	-0.0191	2.485e-08	---	70.3	0.03467	chr1	44398959	+	ARTN;ARTN;ARTN	TSS200;TSS200;TSS200
cg16450097	-0.0197	2.503e-08	---	23.1	0.2723	chr8	101348467	+
cg04446870	0.0338	2.522e-08	+++	0	0.9148	chr17	64440273	+	PRKCA	Body
cg12648523	0.0142	2.527e-08	+++	0	0.4596	chr17	37884314	-	ERBB2;ERBB2	3'UTR;3'UTR
cg05866021	-0.0181	2.534e-08	---	0	0.9267	chr1	57285278	+	C1orf168;C1orf168	1stExon;5'UTR
cg20793665	0.0046	2.543e-08	+++	69.7	0.03672	chr2	232549224	-
cg08659707	-0.0255	2.547e-08	---	10.4	0.3275	chr2	20527677	+	PUM2	TSS1500
cg08651590	-0.0245	2.551e-08	---	53.5	0.1167	chr2	65543410	+	SPRED2;SPRED2	Body;Body
cg06452779	-0.0421	2.573e-08	---	14.8	0.3091	chr21	44590379	+	CRYAA	Body
cg02192218	-0.0212	2.588e-08	---	0	0.8116	chr16	28500049	+	CLN3;CLN3	Body;Body
cg15526535	-0.0323	2.62e-08	---	0	0.8765	chr1	12238546	-	TNFRSF1B	Body
cg25957043	0.0104	2.635e-08	+++	0	0.843	chr3	129023906	-	C3orf37;C3orf37	3'UTR;3'UTR
cg19551485	-0.0236	2.643e-08	---	59.5	0.08454	chr3	55693182	-	C3orf51;ERC2	Body;3'UTR
cg22313574	0.0224	2.643e-08	+-+	90.6	2.451e-05	chr8	27468981	+	CLU;CLU;CLU	TSS200;Body;Body
cg06381463	-0.0181	2.664e-08	---	35.9	0.2099	chr9	129100506	+	FAM125B;FAM125B	Body;Body
cg10963664	-0.0194	2.665e-08	---	0	0.5591	chr10	76859206	-	DUSP13;DUSP13;DUSP13;DUSP13;DUSP13	1stExon;5'UTR;Body;Body;3'UTR
cg13298682	-0.0074	2.673e-08	---	10	0.329	chr22	29426575	-	ZNRF3	Body
cg03456938	-0.0283	2.712e-08	---	17	0.2999	chr16	67197084	+	HSF4;FBXL8;HSF4	TSS1500;Body;TSS1500
cg02339122	-0.031	2.724e-08	---	63.9	0.06255	chr17	54245140	-	ANKFN1	Body
cg13969273	-0.0112	2.744e-08	---	0	0.5659	chr16	69760564	-	NQO1;NQO1;NQO1	TSS200;TSS200;TSS200
cg13297120	-0.0216	2.76e-08	---	0	0.7992	chr11	115545869	+
cg07100532	-0.0164	2.769e-08	---	54.6	0.1105	chr18	713085	+	ENOSF1;ENOSF1;ENOSF1	TSS1500;TSS1500;TSS1500
cg03903846	0.0059	2.77e-08	+++	0	0.8716	chr6	108877838	-
cg16854533	-0.0222	2.774e-08	---	39.2	0.1932	chr3	133727885	-	SLCO2A1	Body
cg24496021	0.0255	2.813e-08	+++	69.2	0.03892	chr11	72662461	-	FCHSD2	Body
cg10548708	-0.0213	2.845e-08	---	0	0.5367	chr3	38175456	+	ACAA1;ACAA1;ACAA1	Body;Body;Body
cg27104413	0.0173	2.879e-08	+++	0	0.6931	chr3	101044447	-	SENP7;SENP7	3'UTR;3'UTR
cg01385708	0.0424	2.881e-08	+++	8.4	0.3356	chr16	4373570	-
cg01376402	-0.0167	2.887e-08	-+-	75.6	0.01653	chr1	41350161	+
cg01255509	-0.019	2.944e-08	-+-	48.9	0.1413	chr17	78160907	-	CARD14;CARD14	TSS1500;Body
cg05923785	0.0232	2.963e-08	+++	0	0.5423	chr5	38556108	+	LIFR;LIFR	5'UTR;5'UTR
cg00886182	-0.0302	2.976e-08	---	31.1	0.2342	chr2	23658462	-	KLHL29	5'UTR
cg04124361	-0.0189	2.993e-08	---	0	0.4632	chr10	129144306	+	DOCK1	Body
cg06202585	-0.0095	3.052e-08	---	70.7	0.03306	chr2	38325802	+
cg06928993	0.0322	3.055e-08	+++	9	0.3333	chr19	49313421	+	BCAT2;BCAT2;BCAT2;BCAT2	Body;Body;Body;Body
cg10959950	0.0235	3.113e-08	+++	53.4	0.1169	chr5	38535574	-	LIFR;LIFR	5'UTR;5'UTR
cg14399183	0.0204	3.273e-08	+++	0	0.9735	chr9	124048308	+	GSN;GSN;GSN;GSN;GSN;GSN;GSN	5'UTR;5'UTR;5'UTR;5'UTR;5'UTR;5'UTR;5'UTR
cg04338871	-0.0211	3.324e-08	-+-	39.4	0.1921	chr11	70002333	+	ANO1;ANO1	Body;Body
cg14832352	-0.0315	3.381e-08	---	14.8	0.3093	chr17	48275004	-	COL1A1	Body
cg08204402	-0.038	3.384e-08	---	74.8	0.01884	chr5	851892	-	ZDHHC11	TSS1500
cg12261786	-0.0192	3.434e-08	---	0	0.518	chr10	88727830	+	C10orf116	TSS1500
cg07193666	0.0225	3.44e-08	+++	0	0.3874	chr16	85608224	-
cg07488259	-0.0242	3.46e-08	---	0	0.9113	chr17	7493710	+	SOX15	TSS1500
cg08370839	-0.0266	3.474e-08	---	0	0.5571	chr10	105678654	-	OBFC1	TSS1500
cg01923775	0.0393	3.498e-08	+++	24.6	0.2653	chr4	169687969	+	PALLD;PALLD;PALLD	Body;Body;Body
cg09329079	0.0248	3.504e-08	+++	32.5	0.2275	chr7	1582834	-	TMEM184A	3'UTR
cg13735018	-0.0335	3.536e-08	---	0	0.7885	chr6	158404121	-	SYNJ2	Body
cg05279864	-0.0184	3.607e-08	---	66.3	0.05127	chr7	87109319	-
cg15893360	-0.0244	3.608e-08	---	0	0.498	chr12	120700361	-	PXN;PXN	Body;Body
cg27232569	0.0311	3.656e-08	+++	0	0.9387	chr2	232455630	+
cg02855302	-0.0228	3.687e-08	---	0	0.872	chr14	103453791	-	CDC42BPB	Body
cg13393036	-0.016	3.728e-08	---	0	0.7081	chr8	95962371	+	TP53INP1;TP53INP1	TSS1500;TSS1500
cg04502490	-0.0288	3.734e-08	---	32.3	0.2281	chr16	30429711	-	ZNF771;ZNF771	3'UTR;3'UTR
cg01242619	-0.0104	3.777e-08	---	74	0.02136	chr8	145049472	+	PLEC1	Body
cg08954353	-0.0288	3.851e-08	---	77.8	0.01101	chr8	22925656	-	TNFRSF10B;TNFRSF10B;TNFRSF10B	Body;Body;Body
cg17740822	-0.0127	3.877e-08	---	0	0.4679	chr12	89744609	+	DUSP6;DUSP6	Body;Body
cg08129017	0.0328	3.93e-08	+++	15.1	0.3078	chr17	17728660	+	SREBF1;SREBF1	Body;Body
cg03512250	0.0239	4.003e-08	+-+	83.4	0.002423	chr2	218558933	-	DIRC3	Body
cg09459955	0.0233	4.041e-08	+-+	74.2	0.02075	chr6	15950764	-
cg10549018	-0.0155	4.061e-08	---	40.4	0.1868	chr10	98176740	-	TLL2	Body
cg25174412	0.0159	4.066e-08	+++	0	0.4336	chr12	105803653	-
cg00502926	-0.0184	4.079e-08	---	11.8	0.3219	chr14	21510056	+	RNASE7	TSS1500
cg22387253	-0.0365	4.109e-08	---	61.5	0.07451	chr15	61310104	-	RORA	Body
cg07209977	0.0306	4.167e-08	+++	0	0.5963	chr1	15224956	-	KIAA1026;KIAA1026	Body;Body
cg15633699	-0.0188	4.191e-08	---	0	0.5377	chr1	1356728	+	LOC441869;LOC441869	TSS200;TSS200
cg17303119	-0.0207	4.258e-08	---	0	0.5929	chr11	19974895	-	NAV2;NAV2;NAV2	Body;Body;Body
cg00814909	-0.0208	4.289e-08	---	39.6	0.1912	chr4	1225599	+	CTBP1;CTBP1	Body;Body
cg15999590	-0.0168	4.297e-08	-+-	74.9	0.01871	chr17	40718810	+	MLX;MLX;MLX	TSS1500;TSS1500;TSS1500
cg14700325	-0.0337	4.361e-08	---	0	0.7136	chr17	48274189	-	COL1A1	Body
cg12975324	-0.0157	4.408e-08	---	25.7	0.2601	chr6	31746814	+	VARS	Body
cg16209517	-0.0214	4.478e-08	---	0	0.7437	chr14	77577612	+	KIAA1737	Body
cg15945799	-0.0181	4.541e-08	-+-	37.2	0.2037	chr17	29785407	-	RAB11FIP4	Body
cg02983759	-0.0171	4.549e-08	---	3.9	0.3534	chr21	43098598	+	NCRNA00111	TSS1500
cg25709050	-0.0194	4.577e-08	---	51.1	0.1294	chr17	29817279	-	RAB11FIP4	Body
cg11454459	-0.0167	4.617e-08	---	0	0.5769	chr10	30472048	-
cg09491828	0.0252	4.701e-08	+-+	59.1	0.08661	chr5	115367063	+
cg16387532	-0.032	4.721e-08	---	0	0.7304	chr5	124747822	+
cg05773155	-0.0164	4.743e-08	---	0	0.6547	chr1	201911097	+	LMOD1	Body
cg20329303	-0.0243	4.767e-08	---	1.2	0.3635	chr1	10696018	-
cg20931134	-0.015	4.799e-08	-+-	65.4	0.0558	chr14	69045498	-	RAD51L1	Body
cg24136690	-0.0146	4.817e-08	---	0	0.6588	chr10	5580951	-
cg18128976	-0.018	4.838e-08	---	26.8	0.2552	chr15	40355992	-
cg26508200	-0.0231	4.87e-08	---	17.2	0.2987	chr12	109235071	+	SSH1;SSH1	Body;Body
ch.2.1615265F	-0.0087	4.916e-08	---	0	0.8863	chr2	71303421	+	NAGK	Body
cg22144450	0.026	5.009e-08	+++	0	0.4326	chr17	38080378	-	ORMDL3	Body
cg06331682	-0.0368	5.034e-08	---	0	0.8338	chr17	39212764	-	KRTAP2-2	TSS1500
cg19914904	-0.0158	5.041e-08	---	0	0.4921	chr10	102756165	+	LZTS2	TSS1500
cg13049992	-0.0156	5.05e-08	---	0	0.8038	chr5	125800778	+	GRAMD3;GRAMD3;GRAMD3;GRAMD3;GRAMD3	Body;5'UTR;TSS200;Body;Body
cg06061966	-0.0205	5.055e-08	-+-	69.9	0.03606	chr11	46366643	+	DGKZ;DGKZ	TSS1500;Body
cg03707955	-0.0259	5.197e-08	---	5.7	0.3463	chr15	61237076	-	RORA	Body
cg22931002	0.0164	5.236e-08	+++	0	0.8274	chr2	97541870	+	FAM178B;FAM178B	3'UTR;3'UTR
cg27182012	0.031	5.324e-08	+-+	69.1	0.03946	chr1	156095157	-	LMNA;LMNA;LMNA	Body;Body;Body
cg02076020	-0.0178	5.341e-08	---	0	0.6353	chr1	201979938	-	ELF3;ELF3;ELF3	5'UTR;5'UTR;1stExon
cg02034328	-0.0445	5.359e-08	---	24.2	0.2675	chr14	77968467	-
cg09596975	-0.0226	5.401e-08	---	26.7	0.2554	chr12	56364837	+	CDK2;CDK2	Body;Body
cg03044452	-0.0235	5.422e-08	---	0	0.4226	chr17	4464024	-	GGT6;GGT6	TSS200;TSS200
cg09624870	-0.0226	5.425e-08	---	87.2	0.0003979	chr10	123871988	+	TACC2;TACC2	Body;Body
cg19286687	0.0186	5.441e-08	+++	50.7	0.1316	chr2	220282243	+	DES	TSS1500
cg14095761	0.0223	5.509e-08	+++	0	0.601	chr9	35713238	+	TLN1	Body
cg07959609	-0.0236	5.517e-08	---	6.2	0.3445	chr1	16466380	-	EPHA2	Body
cg14276286	0.0164	5.53e-08	+++	0	0.4861	chr11	111782364	-	HSPB2;CRYAB	TSS1500;1stExon
cg02393496	-0.0203	5.546e-08	---	62.2	0.07087	chr10	102734271	-	SEMA4G;MIR608	Body;TSS1500
cg20294304	-0.0224	5.612e-08	---	4.6	0.3507	chr6	34203153	-	HMGA1;HMGA1;HMGA1;HMGA1;HMGA1	TSS1500;TSS1500;TSS1500;TSS1500;TSS1500
cg26719625	-0.0141	5.646e-08	---	15.4	0.3065	chr17	16322482	-	TRPV2	Body
cg14815361	0.0244	5.686e-08	+++	0	0.5923	chr5	131589552	+
cg10508883	-0.0267	5.712e-08	---	6.9	0.3417	chr16	22326535	-	POLR3E	Body
cg08523727	-0.0213	5.75e-08	---	0	0.6291	chr16	89947630	+	TCF25	Body
cg22242614	-0.029	5.776e-08	---	0	0.614	chr6	158404082	+	SYNJ2	Body
cg06531595	0.0243	5.778e-08	+-+	71.5	0.03003	chr4	120439736	+	PDE5A;PDE5A;PDE5A	Body;Body;Body
cg09420319	-0.0239	5.813e-08	---	0	0.7641	chr16	89387569	+	ANKRD11	5'UTR
cg00425213	-0.0179	5.894e-08	---	0	0.6637	chr1	6446095	+	ACOT7;ACOT7	Body;TSS1500
cg25507226	-0.012	5.895e-08	---	40.6	0.1859	chr7	157190734	-	DNAJB6	Body
cg11070657	-0.0199	5.898e-08	-+-	77.3	0.01223	chr8	134871397	-
cg02657160	-0.0211	5.939e-08	---	0	0.5125	chr3	98311063	+	CPOX	Body
cg17517296	-0.0137	5.955e-08	---	0	0.4602	chr2	43107458	+
cg10305797	-0.0144	5.956e-08	---	0	0.369	chr19	35981677	-	KRTDAP	TSS1500
cg17901582	-0.018	5.961e-08	---	0	0.6091	chr17	4751426	+	MINK1;MINK1;MINK1;MINK1	Body;Body;Body;Body
cg26509138	-0.0304	6.032e-08	---	0	0.393	chr2	85836054	-	C2orf68	3'UTR
cg13304638	-0.0251	6.108e-08	---	0	0.8648	chr17	80834089	-	TBCD	Body
cg01139039	-0.0116	6.122e-08	---	12	0.3208	chr7	150778208	-	FASTK;TMUB1;TMUB1;FASTK	TSS1500;3'UTR;3'UTR;TSS1500
cg22839180	-0.022	6.138e-08	---	14.1	0.3121	chr5	175117697	-
cg26912636	-0.015	6.202e-08	-?-	0	0.9481	chr20	56286391	+	PMEPA1;PMEPA1;PMEPA1;PMEPA1;PMEPA1	5'UTR;1stExon;TSS1500;TSS1500;TSS1500
cg06894612	-0.0136	6.232e-08	---	70.1	0.03516	chr14	69042922	+	RAD51L1	Body
cg03523630	-0.0111	6.281e-08	---	0	0.5112	chr6	157040896	+
cg05941840	0.0158	6.425e-08	+++	52.5	0.1216	chr1	94074034	+	BCAR3	Body
cg08648882	-0.0215	6.438e-08	---	0	0.6125	chr1	150597728	-	ENSA;ENSA;ENSA;ENSA;ENSA;ENSA;ENSA	3'UTR;3'UTR;3'UTR;Body;Body;Body;Body
cg22469897	-0.0222	6.474e-08	---	0	0.832	chr19	51858276	+	ETFB;ETFB	TSS200;Body
cg05194114	-0.0086	6.49e-08	---	36.4	0.2077	chr15	43477396	+	CCNDBP1;CCNDBP1;CCNDBP1;CCNDBP1	TSS200;TSS200;TSS1500;TSS200
cg06972019	-0.0227	6.579e-08	---	0	0.5869	chr1	8937448	+	ENO1	5'UTR
cg24689021	-0.0144	6.588e-08	---	43.9	0.168	chr11	64043199	+	BAD;BAD	Body;Body
cg26960083	-0.0134	6.595e-08	---	32.8	0.2257	chr7	143106298	-	EPHA1	TSS1500
cg17888086	0.0214	6.604e-08	+-+	73.9	0.02175	chr1	37945057	+	ZC3H12A	Body
cg24541193	-0.0296	6.644e-08	---	0	0.7453	chr1	169433715	-	SLC19A2	3'UTR
cg10946404	-0.0185	6.676e-08	---	52.5	0.1221	chr8	59575772	-
cg26683005	-0.0212	6.693e-08	---	0	0.4434	chr19	48752990	+	CARD8	TSS200
cg16047868	-0.0307	6.703e-08	---	0	0.8845	chr11	71795278	-	LRTOMT;LRTOMT;LRTOMT;LRTOMT;LRTOMT;LRTOMT	5'UTR;5'UTR;5'UTR;Body;5'UTR;5'UTR
cg19697512	-0.0235	6.706e-08	---	0	0.9049	chr15	75328836	-	PPCDC	Body
cg08071700	-0.0279	6.722e-08	---	0	0.598	chr16	81579244	+	CMIP;CMIP	Body;Body
cg26918117	0.0096	6.728e-08	+-+	24.7	0.265	chr7	101603298	+	CUX1;CUX1;CUX1	Body;Body;Body
cg10805254	-0.0647	6.749e-08	?--	39.4	0.199	chr3	72433837	+	RYBP	Body
cg24694549	-0.0255	6.809e-08	---	0	0.6195	chr12	67072769	-	GRIP1;GRIP1	1stExon;5'UTR
cg24592513	-0.005	6.86e-08	-+-	78.5	0.00962	chr4	89099589	+
cg27171837	-0.0239	6.877e-08	-+-	67.3	0.04718	chr1	228510986	-	OBSCN;OBSCN	Body;Body
cg02868468	-0.0163	6.885e-08	---	0	0.5839	chr14	105045347	-	C14orf180	TSS1500
cg14945937	-0.0167	6.913e-08	---	18.9	0.2913	chr19	30162771	-	PLEKHF1	5'UTR
cg12150039	0.0154	6.946e-08	+++	0	0.6821	chr19	35490532	+	GRAMD1A;GRAMD1A	TSS1500;TSS1500
cg12043200	-0.0296	6.949e-08	---	0	0.858	chr14	21090883	-
cg01181105	0.0197	6.955e-08	+-+	66.9	0.04881	chr14	104165277	+	XRCC3;XRCC3;XRCC3;KLC1;KLC1	Body;Body;Body;Body;Body
cg13672800	-0.0367	6.996e-08	---	0	0.441	chr20	2795194	+	C20orf141	TSS1500
cg27658026	-0.0119	7.114e-08	---	0	0.5774	chr10	105239085	+	CALHM3	TSS200
cg10369888	-0.0274	7.126e-08	---	12.1	0.3207	chr17	46138081	+	NFE2L1	3'UTR
cg15460584	-0.012	7.141e-08	---	0	0.4113	chr4	8540687	+
cg17829533	0.0172	7.148e-08	+++	0	0.7243	chr15	78385098	-	SH2D7	1stExon
cg12101586	-0.0452	7.151e-08	---	0	0.4919	chr15	75019203	+	CYP1A1	TSS1500
cg05269432	-0.0234	7.234e-08	---	61	0.0772	chr3	118663470	-	IGSF11;IGSF11	Body;Body
cg20815778	-0.0226	7.25e-08	---	0	0.7912	chr6	72113416	-	MIR30A	TSS200
cg22005145	0.0104	7.366e-08	+++	40.4	0.1867	chr5	150399143	-	GPX3	TSS1500
cg06568783	-0.0134	7.38e-08	---	0	0.8134	chr17	45388128	+	ITGB3	3'UTR
cg23894219	-0.0213	7.39e-08	---	70.4	0.03429	chr1	1356565	-	LOC441869;LOC441869;LOC441869	1stExon;Body;5'UTR
cg12091331	0.026	7.425e-08	+++	50.4	0.1333	chr8	42065314	-	PLAT;PLAT	TSS200;TSS200
cg21710324	-0.0197	7.481e-08	---	50.2	0.1343	chr1	226069189	+	TMEM63A	5'UTR
cg05647567	0.0214	7.482e-08	+++	0	0.904	chr5	172222550	+
cg11942603	-0.0184	7.492e-08	---	52.5	0.122	chr2	69969794	+	ANXA4	5'UTR
cg13217206	-0.0109	7.52e-08	---	70.4	0.03402	chr1	149815040	+	HIST2H2AA3;HIST2H2AA4	TSS1500;TSS1500
cg16204289	-0.0142	7.538e-08	---	0	0.4583	chr2	75796759	-	FAM176A;FAM176A	5'UTR;1stExon
cg12658792	-0.0232	7.576e-08	---	0	0.5945	chr19	43360229	-	PSG10	TSS1500
cg11426603	-0.0138	7.611e-08	---	25.5	0.2611	chr11	78426876	-	ODZ4	Body
cg14957841	-0.0272	7.703e-08	-+-	54.2	0.1129	chr2	178035371	+
cg10590842	-0.0236	7.723e-08	---	21	0.282	chr4	149083955	+	NR3C2;NR3C2	Body;Body
cg06682024	-0.0148	7.761e-08	---	3.3	0.3554	chr2	112664134	+	MERTK	Body
cg14316339	-0.0256	7.776e-08	---	11.3	0.3238	chr22	38520900	-	PLA2G6;PLA2G6	Body;Body
cg23599110	0.008	7.806e-08	+++	0	0.8989	chr2	12969272	+
cg12291247	0.0233	7.868e-08	+++	26.5	0.2565	chr10	75411501	+	SYNPO2L;SYNPO2L	TSS1500;Body
cg25863829	-0.0205	7.922e-08	---	37.7	0.201	chr11	129947279	+	APLP2;APLP2;APLP2;APLP2;APLP2;APLP2	Body;Body;Body;Body;Body;Body
cg21130113	0.0347	8.031e-08	+-+	89.8	5.428e-05	chr3	193973396	+
cg22785294	-0.0238	8.097e-08	-+-	0	0.4178	chr17	80796693	-	TBCD;ZNF750	Body;5'UTR
cg27344162	-0.0236	8.107e-08	---	0	0.5928	chr16	81533152	+	CMIP;CMIP	Body;Body
cg03565274	0.0236	8.109e-08	+++	48.7	0.1426	chr3	50629708	+
cg26767299	-0.0161	8.131e-08	---	0	0.7664	chr7	756110	-	PRKAR1B;PRKAR1B;PRKAR1B	5'UTR;5'UTR;5'UTR
cg14347219	-0.0167	8.159e-08	---	0	0.72	chr6	170597898	+	DLL1	Body
cg05383531	0.0101	8.177e-08	+++	15.7	0.3055	chr3	49384054	+
cg08700083	-0.034	8.188e-08	---	0	0.6247	chr4	48382815	+	SLAIN2	Body
cg22797644	-0.0228	8.205e-08	---	36.3	0.2081	chr6	34206491	+	HMGA1;HMGA1;HMGA1;HMGA1;HMGA1;HMGA1	5'UTR;5'UTR;5'UTR;5'UTR;5'UTR;TSS200
cg04013090	-0.0157	8.246e-08	---	0	0.9809	chr8	67342485	+	RRS1;RRS1	1stExon;3'UTR
cg22204103	0.0368	8.265e-08	+++	32.3	0.2282	chr4	41540115	-	LIMCH1;LIMCH1;LIMCH1	Body;Body;Body
cg26984805	-0.017	8.327e-08	---	0	0.4321	chr10	71176501	+	TACR2;TACR2	1stExon;5'UTR
cg06218079	-0.0169	8.38e-08	---	48	0.1459	chr17	80834228	-	TBCD	Body
cg25456144	0.0176	8.409e-08	+++	0	0.9132	chr11	44629374	+	CD82;CD82	Body;Body
cg02742775	-0.0229	8.461e-08	--+	90.1	4.163e-05	chr12	110156442	-	C12orf34	5'UTR
cg06430479	-0.0255	8.488e-08	---	0	0.9346	chr11	95091989	+
cg24525364	-0.0126	8.491e-08	---	27	0.2539	chr1	35730504	+
cg08182270	-0.0274	8.55e-08	---	72.7	0.02549	chr15	65677663	-	IGDCC4	Body
cg20979921	0.03	8.562e-08	+-+	77.7	0.01119	chr22	37584018	-	C1QTNF6;C1QTNF6	Body;Body
cg26985674	-0.0222	8.575e-08	-+-	49.9	0.136	chr2	204980438	+
cg23528791	-0.0214	8.587e-08	---	0	0.6506	chr6	154799663	-	CNKSR3	Body
cg24921221	-0.01	8.601e-08	---	0	0.413	chr8	12584192	-	LONRF1	Body
cg10649156	0.0234	8.613e-08	+++	61.4	0.07508	chr22	39688157	-
cg01479738	-0.0204	8.714e-08	---	0	0.7649	chr13	60741560	-
cg03311274	0.0248	8.72e-08	+-+	42.8	0.1739	chr15	58624344	-
cg01964525	0.0288	8.74e-08	+++	0	0.8332	chr2	55136103	-	EML6	Body
cg08151612	0.0184	8.742e-08	+++	0	0.3806	chr19	49055438	-	SULT2B1;SULT2B1	1stExon;5'UTR
cg04961225	-0.0231	8.761e-08	---	27.5	0.2518	chr12	91332479	+
cg04316126	-0.0355	8.803e-08	---	0	0.8026	chr19	50366381	+	PNKP	Body
cg00131423	0.0081	8.84e-08	+++	50.2	0.1342	chr16	85498042	-
cg00872532	-0.0247	8.984e-08	-+-	0	0.5105	chr2	189168448	+	GULP1	5'UTR
cg26270847	-0.0218	9.017e-08	---	0	0.679	chr2	224743324	-	WDFY1	3'UTR
cg03039843	0.0254	9.029e-08	+++	0	0.4685	chr19	49055390	-	SULT2B1	TSS200
cg01244651	-0.0232	9.049e-08	---	0	0.5734	chr1	43734751	+	TMEM125	TSS1500
cg01994243	-0.0296	9.078e-08	---	0	0.7409	chr4	59081902	-
cg18990313	-0.009	9.108e-08	---	75.3	0.01742	chr8	38831598	-	HTRA4	TSS200
cg07331725	-0.033	9.11e-08	---	0	0.8291	chr18	61157478	-	SERPINB5	Body
cg14064092	0.0067	9.127e-08	+++	0	0.3797	chr7	90095724	+
cg11867461	0.0146	9.143e-08	+++	5.6	0.3465	chr7	42147077	-	GLI3	Body
cg00956679	0.0077	9.189e-08	+++	0	0.9585	chr14	77462606	-
cg19715094	-0.0262	9.213e-08	---	0	0.7493	chr11	118402540	+	TMEM25;TMEM25;TMEM25;TMEM25;TMEM25;TMEM25	Body;Body;Body;Body;Body;Body
cg10158997	-0.0327	9.235e-08	---	0	0.5835	chr6	31734106	-	C6orf27	Body
cg26188825	-0.0168	9.249e-08	---	29.2	0.2436	chr6	15578074	+	DTNBP1;DTNBP1;DTNBP1	Body;Body;Body
cg25273520	-0.0299	9.313e-08	---	51.7	0.1262	chr15	59713427	-
cg05374263	-0.029	9.329e-08	---	0	0.9522	chr16	66417182	-	CDH5	Body
cg25098793	0.0196	9.333e-08	+-+	52.7	0.1208	chr1	55332551	+	DHCR24	Body
cg02593884	-0.0186	9.334e-08	-+-	29.3	0.2433	chr16	2984574	-	FLYWCH1;FLYWCH1	Body;Body
cg18902795	0.0191	9.393e-08	+++	0	0.636	chr6	166124436	-
cg16341690	-0.0154	9.399e-08	-+-	2.5	0.3586	chr14	23291090	-
cg25354348	-0.0219	9.545e-08	---	33.3	0.2232	chr10	670562	-	DIP2C	Body
cg03691756	-0.0185	9.554e-08	---	26.5	0.2564	chr8	91688967	+
cg18421538	-0.0201	9.572e-08	---	52.4	0.1225	chr4	8305940	-	HTRA3	Body
cg11344026	0.0139	9.604e-08	+++	0	0.5102	chr11	71144007	-
cg13035604	-0.0285	9.662e-08	-+-	82.1	0.003701	chr14	39575913	-
cg21477170	-0.034	9.831e-08	---	0	0.9026	chr4	3418713	-	RGS12;RGS12;RGS12	Body;Body;Body
cg07052041	-0.0152	9.843e-08	---	0	0.7513	chr10	135092104	+
cg07925615	0.0069	9.911e-08	+++	0	0.9689	chr1	235191213	-
cg20290367	-0.0364	9.941e-08	---	63	0.06709	chr17	20060457	-	CYTSB;CYTSB;CYTSB;CYTSB	Body;Body;Body;Body
cg10091144	-0.0144	1.029e-07	---	0	0.5842	chr14	105966148	-
cg00143376	-0.0144	1.038e-07	---	0	0.3785	chr2	232394702	-	NMUR1	Body
cg00351324	-0.0218	1.047e-07	---	41.3	0.1822	chr10	106028537	-	GSTO2	TSS200
cg12253634	-0.0227	1.051e-07	---	52.9	0.1195	chr17	72245470	-	TTYH2;TTYH2	5'UTR;Body
cg21372107	0.0218	1.056e-07	+++	0	0.6872	chr2	134900674	+
cg21278103	0.0229	1.069e-07	+++	0	0.6222	chr20	2928233	-	PTPRA;PTPRA;PTPRA	5'UTR;5'UTR;5'UTR
cg25589371	-0.0206	1.071e-07	-+-	43.5	0.1705	chr7	2477790	-
cg10991184	0.0131	1.077e-07	+++	40.3	0.1873	chr3	61763393	+	PTPRG	Body
cg18159802	-0.0115	1.089e-07	---	0	0.979	chr11	123309227	+
cg00012576	-0.016	1.091e-07	---	0	0.7788	chr13	94568320	+	GPC6	Body
cg08270491	0.011	1.092e-07	+++	36.7	0.2061	chr8	126100743	+	KIAA0196	5'UTR
cg01250490	-0.0326	1.104e-07	---	46.3	0.1554	chr1	12251718	-	TNFRSF1B	Body
cg16626760	-0.0164	1.119e-07	---	0	0.9728	chr6	41621322	-	MDFI	3'UTR
cg18131646	-0.0155	1.119e-07	---	15.9	0.3045	chr11	134216214	-	GLB1L2	Body
cg04343509	-0.0217	1.12e-07	-+-	70.9	0.03232	chr11	68135744	-	LRP5	Body
cg26196087	0.0378	1.123e-07	+++	0	0.6744	chr1	120530251	-	NOTCH2	Body
cg14744050	-0.015	1.124e-07	---	0	0.7279	chr19	2280748	-	C19orf35	Body
cg04474007	-0.0209	1.133e-07	---	0	0.6887	chr19	52207269	-	NCRNA00085	Body
cg08219241	0.0276	1.142e-07	+++	15.2	0.3076	chr5	38597870	-
cg12914733	-0.0191	1.144e-07	-+-	76.4	0.01434	chr11	955328	-	AP2A2	Body
cg21834684	-0.0282	1.145e-07	---	0	0.804	chr14	81797427	-	STON2	Body
cg09450200	-0.0229	1.151e-07	---	0	0.7954	chr7	148903195	-	ZNF282	Body
cg24936179	-0.0441	1.157e-07	---	0	0.8474	chr20	62398989	+	ZBTB46	Body
cg24242051	0.0233	1.158e-07	+++	0	0.6611	chr6	3270566	+	SLC22A23;SLC22A23	3'UTR;3'UTR
cg14212748	-0.0116	1.159e-07	---	0	0.9577	chr12	53343703	+	KRT18;KRT18	Body;Body
cg27044455	-0.0139	1.168e-07	---	37.2	0.2033	chr5	149878183	-
cg16576811	-0.0138	1.185e-07	---	0	0.519	chr18	55888640	+	NEDD4L;NEDD4L;NEDD4L;NEDD4L;NEDD4L;NEDD4L;NEDD4L;NEDD4L;NEDD4L	5'UTR;Body;TSS200;5'UTR;5'UTR;Body;Body;Body;5'UTR
cg00156230	-0.0296	1.203e-07	---	0	0.7297	chr7	45073692	+	CCM2;CCM2;CCM2;CCM2;CCM2	Body;Body;Body;Body;Body
