# Supplementary material for: Placental DNA methylation signatures of maternal smoking during pregnancy and potential impacts on fetal growth
Source: Nat Commun. 2021 Aug 24;12:5095. doi: 10.1038/s41467-021-24558-y (PMC8384884; doi:10.1038/s41467-021-24558-y)
Supplement: Supplementary file 3 — Supplementary Data 1-23 [file 41467_2021_24558_MOESM3_ESM.zip › Supplementary Data/SuppData7_HetPVals_CompareModels.xlsx]

## Sheet: SD7
Supplementary Data 7: Among the CpGs that were significantly associated with MSDP after Bonferroni correction, the proportion of CpGs with heterogeneity p-values < 0.01.
Exposure	RefFreeCellMix Adjusted	% of Results with Heterogeneity p-values < 0.01
Any MSDP	No	0.107
Any MSDP	Yes	0.055
Sustained MSDP	No	0.039
Sustained MSDP	Yes	0.035
Any MSDP	Yes - BACON Corrected	0.065
Sustained MSDP	Yes - BACON Corrected	0.038
