# Supplementary material for: Placental DNA methylation signatures of maternal smoking during pregnancy and potential impacts on fetal growth
Source: Nat Commun. 2021 Aug 24;12:5095. doi: 10.1038/s41467-021-24558-y (PMC8384884; doi:10.1038/s41467-021-24558-y)
Supplement: Supplementary file 3 — Supplementary Data 1-23 [file 41467_2021_24558_MOESM3_ESM.zip › Supplementary Data/SuppData8_MetaRes_AfterBACON_WithAnnotations.xlsx]

## Sheet: SD8
Supplementary Data 8. Meta-analysis results for the association between any- or sustained- MSDP and placental DNAm, while controlling for maternal age, parity, maternal education, putative cellular heterogeneity, and residual bias (via BACON); models for any MSDP included data from AQUA, EDEN, Gen3G, GENEIDA, INMA, NHBCS, & RICHS, while models for sustained MSDP included data from EDEN, GENEIDA &…
CpG	Any MSDP (Adjusted for RefFreeCellMix & BACON)							Sustained MSDP (Adjusted for RefFreeCellMix & BACON)							Sustained vs. Any	Illumina Annotations					eQTM Annotations		PMD	Chromatin State	Nearby SNPs for BW, BL, HC, and GA
	Effect	95% CI	P-value	Bonferroni	Direction	I2	Het. P-value	Effect	95% CI	P-value	Bonferroni	Direction	I2	Het. P-value	% Change	Chr	Pos	Strand	UCSC_RefGene_Name	UCSC_RefGene_Group	Mapped Gene	Bonferroni			SNP	Birth Outcome	Mapped Gene	Distance to CpG	Paper
cg24577455	0.0330234	(0.0244, 0.0417)	6.70729e-14	2.80806e-08	+++++++	51.5967	0.0536984	0.0476423	(0.0349, 0.0604)	2.013e-13	8.36191e-08	+++	13.2343	0.315837	44.27	chr1	2069012	-	PRKCZ;PRKCZ;PRKCZ	5'UTR;Body;5'UTR	PRKCZ			6_EnhG
cg06543160	-0.0144609	(-0.0193, -0.0096)	4.8215e-09	0.00201856	-------	0	0.495665	-0.0178024	(-0.0247, -0.0109)	3.70353e-07	0.153843	---	7.71458	0.338377	23.11	chr1	3738353	-	KIAA0562	Body				4_Tx
cg27295042	0.00572891	(0.0037, 0.0078)	5.6716e-08	0.0237446	+++++++	0	0.711349	0.00686131	(0.0027, 0.011)	0.0012006	1	++-	40.1119	0.188289	19.77	chr1	10738569	+	CASZ1;CASZ1	Body;Body	RN7SL614P			7_Enh
cg18026955	-0.019818	(-0.0269, -0.0127)	4.7579e-08	0.0199193	-------	33.4173	0.172941	-0.0295428	(-0.0392, -0.0198)	2.38698e-09	0.000991542	---	15.9181	0.304429	49.07	chr1	12541215	-	VPS13D;VPS13D	Body;Body				7_Enh
cg21005438	-0.0150676	(-0.0206, -0.0096)	8.12752e-08	0.0340265	-------	13.6897	0.32534	-0.0201804	(-0.0286, -0.0118)	2.586e-06	1	---	20.6021	0.283802	33.93	chr1	15541182	-	TMEM51;TMEM51;TMEM51;TMEM51	5'UTR;5'UTR;5'UTR;5'UTR	TMEM51			7_Enh
cg12461099	-0.0241875	(-0.0324, -0.016)	7.25571e-09	0.00303766	-------	0	0.690247	-0.0349345	(-0.0458, -0.024)	3.33345e-10	0.00013847	---	0	0.707233	44.43	chr1	19217794	-	ALDH4A1;ALDH4A1;ALDH4A1	TSS1500;Body;Body	ALDH4A1			7_Enh
cg20632537	-0.0312729	(-0.0396, -0.0229)	1.96933e-13	8.24475e-08	-------	67.6144	0.00504222	-0.0395878	(-0.0507, -0.0284)	3.37886e-12	1.40356e-06	---	52.7521	0.120453	26.59	chr1	19218839	-	ALDH4A1;ALDH4A1;ALDH4A1	TSS1500;Body;Body	ALDH4A1			7_Enh
cg05266663	0.0320719	(0.0231, 0.0411)	3.14315e-12	1.31591e-06	+++++++	0.993104	0.416482	0.0469362	(0.0354, 0.0585)	1.58436e-15	6.58139e-10	+++	43.2665	0.171594	46.35	chr1	23061564	-	EPHB2;EPHB2	Body;Body	EPHB2	EPHB2		7_Enh
cg04233054	0.0407897	(0.029, 0.0526)	1.10003e-11	4.60537e-06	-++++++	88.6165	1.34338e-09	0.0588337	(0.0409, 0.0768)	1.25694e-10	5.2213e-05	+++	49.7037	0.136939	44.24	chr1	23112654	-	EPHB2;EPHB2	Body;Body	EPHB2	EPHB2		7_Enh
cg13988448	0.0277825	(0.0196, 0.036)	3.50642e-11	1.46799e-05	-++++++	79.5464	5.25741e-05	0.0343781	(0.0224, 0.0464)	1.96609e-08	0.00816705	+++	0	0.948265	23.74	chr1	23115536	+	EPHB2;EPHB2	Body;Body	EPHB2	EPHB2		7_Enh
cg08896387	-0.0225115	(-0.0296, -0.0154)	4.79762e-10	0.000200856	------+	55.6405	0.0354052	-0.0250661	(-0.0353, -0.0149)	1.45242e-06	0.603328	---	32.0123	0.229729	11.35	chr1	24191740	-	FUCA1	Body	FUCA1			6_EnhG
cg09070415	-0.0203234	(-0.0273, -0.0133)	1.19807e-08	0.00501583	------+	56.9516	0.0303386	-0.0309286	(-0.0402, -0.0216)	7.37491e-11	3.06351e-05	---	25.8537	0.259582	52.18	chr1	32041052	-	TINAGL1	TSS1500	TINAGL1			7_Enh
cg16103203	-0.0256501	(-0.0332, -0.0181)	2.77782e-11	1.16296e-05	------+	57.5278	0.0282504	-0.0391173	(-0.0494, -0.0288)	1.13748e-13	4.72505e-08	---	0	0.780237	52.5	chr1	32041507	-	TINAGL1	TSS1500	TINAGL1			7_Enh
cg11254053	-0.0187693	(-0.0252, -0.0124)	9.47831e-09	0.00396817	-------	22.4226	0.258229	-0.0215362	(-0.0303, -0.0128)	1.46831e-06	0.609931	---	0	0.917518	14.74	chr1	33497125	+	AK2;AK2	Body;Body	FNDC5			4_Tx
cg26045080	0.0258726	(0.0198, 0.0319)	5.26237e-17	2.20313e-11	+++++++	9.67499	0.355159	0.0337469	(0.026, 0.0414)	8.48297e-18	3.52379e-12	+++	45.535	0.159447	30.43	chr1	36807363	-	STK40	Body	SH3D21	SH3D21	chr1;36779762;37270963	6_EnhG
cg04895640	0.00667529	(0.0048, 0.0085)	8.85827e-13	3.70859e-07	+++++++	44.8234	0.0923438	0.00802737	(0.006, 0.01)	4.22398e-15	1.75463e-09	+++	68.254	0.0428518	20.25	chr1	36807418	-	STK40	Body	SH3D21	SH3D21	chr1;36779762;37270963	6_EnhG
cg20285609	0.0147263	(0.0102, 0.0193)	2.68736e-10	0.000112509	+++++++	0	0.778313	0.0186551	(0.0122, 0.0251)	1.41074e-08	0.00586017	+++	0	0.547016	26.68	chr1	41622030	-	SCMH1;SCMH1	5'UTR;Body				5_TxWk
cg14028856	0.0156635	(0.0101, 0.0212)	3.1598e-08	0.0132288	+++++++	0	0.949157	0.0162714	(0.0087, 0.0238)	2.38703e-05	1	+++	12.5879	0.31854	3.88	chr1	41845592	+						7_Enh
cg24583987	0.0473049	(0.0346, 0.06)	3.35957e-13	1.40651e-07	+++++++	0	0.569048	0.067179	(0.0503, 0.0841)	6.59709e-15	2.74041e-09	+++	0	0.986886	42.01	chr1	42618041	+	GUCA2B	TSS1500				14_ReprPCWk
cg26396357	0.0180955	(0.0125, 0.0237)	2.34475e-10	9.81649e-05	++++-++	0	0.526883	0.0234138	(0.0159, 0.031)	1.30236e-09	0.000540995	+++	38.8268	0.19501	29.39	chr1	44324656	+	ST3GAL3;ST3GAL3;ST3GAL3;ST3GAL3;ST3GAL3;ST3GAL3;ST3GAL3;ST3GAL3;ST3GAL3;ST3GAL3	Body;Body;Body;Body;Body;Body;Body;Body;Body;Body	ARTN			6_EnhG
cg22080628	0.0179112	(0.0122, 0.0237)	1.03928e-09	0.000435103	+++++++	14.7742	0.317153	0.0274042	(0.0194, 0.0354)	2.33671e-11	9.70658e-06	+++	0	0.390975	53	chr1	45473666	-	HECTD3	Body	PTCH2			4_Tx
cg04835489	0.0364322	(0.0267, 0.0461)	1.7694e-13	7.40774e-08	++++++-	58.8719	0.0237098	0.0618535	(0.0501, 0.0736)	5.58127e-25	2.31844e-19	+++	3.05767	0.356457	69.78	chr1	52624196	+	ZFYVE9;ZFYVE9;ZFYVE9	5'UTR;5'UTR;5'UTR				7_Enh
cg02977954	-0.0251594	(-0.0329, -0.0174)	2.11421e-10	8.85132e-05	-------	34.3826	0.165645	-0.0285019	(-0.0391, -0.0179)	1.46624e-07	0.0609072	---	57.4387	0.095412	13.29	chr1	53371368	-	ECHDC2	Body	PODN			7_Enh
cg12547516	-0.0177929	(-0.0238, -0.0118)	7.73605e-09	0.00323876	------+	43.781	0.0990395	-0.0248421	(-0.0336, -0.0161)	2.88891e-08	0.0120004	---	40.6645	0.185383	39.62	chr1	53372233	+	ECHDC2	Body	COA7			7_Enh
cg03655395	-0.0126968	(-0.0174, -0.008)	1.10423e-07	0.0462297	-------	0	0.49871	-0.0160342	(-0.0231, -0.009)	7.51077e-06	1	---	14.1448	0.312	26.28	chr1	56943111	+						2_TssAFlnk
cg16250812	0.010724	(0.0068, 0.0146)	8.13973e-08	0.0340776	+++++-+	17.9146	0.293174	0.0089956	(0.0031, 0.0149)	0.00273859	1	+++	18.9181	0.291323	-16.12	chr1	65299902	-	JAK1	3'UTR				4_Tx
cg25189904	-0.014155	(-0.0192, -0.0091)	3.80386e-08	0.0159252	-------	43.4627	0.101118	-0.0189293	(-0.0251, -0.0128)	1.6366e-09	0.000679837	---	0	0.427239	33.73	chr1	68299493	+	GNG12	TSS1500				2_TssAFlnk	rs787541	BW	GADD45A	248263	Warrington 2019
cg04902929	0.0173825	(0.0121, 0.0227)	1.01604e-10	4.25373e-05	+++++++	32.082	0.18312	0.0244957	(0.0174, 0.0316)	1.37582e-11	5.7151e-06	+++	0	0.392733	40.92	chr1	116958941	-	C1orf203;C1orf203;C1orf203;C1orf203;C1orf203	Body;Body;Body;Body;Body	ATP1A1			5_TxWk
cg13195895	0.0179716	(0.0114, 0.0246)	8.69009e-08	0.0363818	-++++++	32.6245	0.178973	0.0189989	(0.0102, 0.0278)	2.55673e-05	1	+++	0	0.85586	5.72	chr1	147012788	-	BCL9	TSS1500			chr1;147000772;147027074	7_Enh
cg13217206	-0.00912564	(-0.0122, -0.0061)	4.44287e-09	0.00186004	-------	29.8505	0.200311	-0.00928482	(-0.0137, -0.0049)	3.14558e-05	1	---	68.2158	0.0430144	1.74	chr1	149815040	+	HIST2H2AA3;HIST2H2AA4	TSS1500;TSS1500	uncategorized	uncategorized		2_TssAFlnk
cg26483432	-0.0138578	(-0.0189, -0.0088)	5.86684e-08	0.024562	-------	0	0.7865	-0.0192518	(-0.0259, -0.0126)	1.39443e-08	0.0057924	---	65.9372	0.0530908	38.92	chr1	149815043	+	HIST2H2AA3;HIST2H2AA4	TSS1500;TSS1500	HIST2H2BE			2_TssAFlnk
cg17271592	-0.0157837	(-0.0207, -0.0108)	4.39705e-10	0.000184086	-------	23.5914	0.249108	-0.0175311	(-0.0243, -0.0107)	4.5251e-07	0.187971	---	65.786	0.053784	11.07	chr1	149821902	-	HIST2H2AA4;HIST2H2AA3	TSS1500;TSS1500	uncategorized			1_TssA
cg15692279	-0.00922517	(-0.0121, -0.0064)	1.86967e-10	7.82752e-05	-------	6.30472	0.379514	-0.00971505	(-0.0139, -0.0056)	4.709e-06	1	---	51.7754	0.125729	5.31	chr1	149821905	-	HIST2H2AA4;HIST2H2AA3	TSS1500;TSS1500	uncategorized	uncategorized		1_TssA
cg25112191	0.02096	(0.0157, 0.0262)	3.55927e-15	1.49012e-09	+++++++	21.0078	0.269245	0.0325043	(0.0257, 0.0393)	7.22446e-21	3.00101e-15	+++	0	0.607462	55.08	chr1	151804260	-	RORC;RORC	1stExon;5'UTR	RORC			7_Enh	rs116276359	BW	THEM5	-17170	Warrington 2019
cg04222933	-0.0251966	(-0.0328, -0.0176)	1.00771e-10	4.21888e-05	-------	0	0.796213	-0.0361142	(-0.0467, -0.0256)	1.90432e-11	7.91045e-06	---	0	0.600911	43.33	chr1	160783181	-	LY9	Body	CD244			14_ReprPCWk
cg05656486	0.0195041	(0.013, 0.026)	4.92011e-09	0.00205984	+++++++	0	0.919618	0.0231852	(0.0132, 0.0332)	5.41684e-06	1	++-	0	0.498948	18.87	chr1	161171383	-	NDUFS2;NDUFS2	5'UTR;TSS1500	TSTD1			7_Enh	rs144126567;rs67775399;rs72480273	BW;BW;BW	FCGR3A;FCGR2B/FCGR2C/HSPA6;FCGR2B/FCGR2C/HSPA6	-339133;-400970;-473488	Warrington 2019;Warrington 2019;Warrington 2019
cg25727853	0.0200383	(0.0128, 0.0273)	5.2868e-08	0.0221336	++?++++	28.6271	0.220235	0.030757	(0.0207, 0.0408)	2.00966e-09	0.000834805	+?+	0	0.628093	53.49	chr1	181098609	-						7_Enh
cg17823829	0.0617473	(0.0481, 0.0754)	6.29378e-19	2.63494e-13	+++++++	21.7237	0.263675	0.0894113	(0.0718, 0.107)	2.74239e-23	1.13918e-17	+++	0	0.964146	44.8	chr1	202765754	-	KDM5B	Body	CYB5R1			5_TxWk
cg13557373	0.0113428	(0.0073, 0.0154)	3.94686e-08	0.0165239	+++++-+	43.0042	0.104139	0.0165098	(0.0099, 0.0231)	8.91507e-07	0.370328	+++	0	0.404419	45.55	chr1	203567067	-			OPTC			7_Enh
cg16512458	-0.0111856	(-0.0152, -0.0071)	5.81368e-08	0.0243394	-------	0	0.669031	-0.0173071	(-0.0236, -0.011)	8.40588e-08	0.0349177	---	14.7976	0.309228	54.73	chr1	226069078	-	TMEM63A	5'UTR				2_TssAFlnk
cg21710324	-0.0154334	(-0.0209, -0.0099)	3.59188e-08	0.0150377	-------	0	0.577938	-0.0189058	(-0.0271, -0.0107)	5.64859e-06	1	---	55.4348	0.106044	22.5	chr1	226069189	+	TMEM63A	5'UTR	TMEM63A			2_TssAFlnk
cg17910478	0.0333797	(0.0219, 0.0449)	1.37061e-08	0.00573817	-+++-+-	73.6623	0.000873237	0.0642373	(0.0473, 0.0811)	9.54012e-14	3.96293e-08	+++	25.549	0.261018	92.44	chr1	228581288	+			TRIM17		chr1;228559569;228627725	6_EnhG	rs708122	BW (+GA)	WNT3A	364291	Warrington 2019
cg04992191	-0.0243022	(-0.0329, -0.0157)	2.93389e-08	0.012283	-------	22.8981	0.25452	-0.0212228	(-0.0328, -0.0097)	0.000320377	1	---	68.9143	0.0400787	-12.67	chr1	238341559	-						15_Quies
cg21356710	0.0120562	(0.0077, 0.0165)	7.92431e-08	0.0331758	+++++++	0	0.94385	0.011128	(0.0044, 0.0178)	0.00113022	1	+++	0	0.603896	-7.7	chr2	24234017	-	MFSD2B	Body	RN7SL610P			7_Enh	rs2551347	BW	KLHL29	321616	Warrington 2019
cg23576092	0.0155534	(0.01, 0.0211)	4.56808e-08	0.0191246	-++++--	81.6012	1.24575e-05	0.0240468	(0.0152, 0.0329)	9.25859e-08	0.0384598	+++	71.615	0.0295112	54.61	chr2	28543298	+	BRE;BRE;BRE;BRE;BRE	3'UTR;Body;Body;Body;3'UTR				5_TxWk
cg21992501	0.0453336	(0.0308, 0.0599)	1.02564e-09	0.000429393	++++-++	60.5876	0.0185869	0.0726363	(0.0537, 0.0916)	6.45073e-14	2.67961e-08	+++	59.5993	0.0841459	60.23	chr2	32872637	+	TTC27	Body				5_TxWk
cg06202585	-0.00931532	(-0.0115, -0.0071)	1.08321e-16	4.53494e-11	-------	49.2369	0.066116	-0.00932618	(-0.0132, -0.0055)	1.7816e-06	0.740068	---	73.9276	0.0215912	0.12	chr2	38325802	+			CYP1B1			7_Enh
cg23548577	0.0190584	(0.0125, 0.0256)	9.88728e-09	0.00413939	++++++-	45.3868	0.088799	0.0321794	(0.0246, 0.0397)	6.35615e-17	2.64032e-11	+++	75.2323	0.0176411	68.85	chr2	39890554	-			TMEM178A	TMEM178A		14_ReprPCWk
cg15425670	-0.0349819	(-0.0479, -0.0221)	1.06717e-07	0.0446778	-?-----	4.63379	0.386956	-0.0389281	(-0.0587, -0.0191)	0.000117825	1	?--	0	0.959924	11.28	chr2	42461109	+	EML4;EML4	Body;Body	PKDCC			7_Enh
cg23924526	-0.0175583	(-0.024, -0.0111)	1.13403e-07	0.047477	------+	47.1457	0.0780889	-0.0237876	(-0.034, -0.0136)	5.04418e-06	1	---	12.8567	0.317418	35.48	chr2	45998548	-	PRKCE	Body				7_Enh	rs17034876	BW	EPAS1	-485762	Warrington 2019
cg25589945	-0.0334287	(-0.0426, -0.0243)	7.34256e-13	3.07402e-07	-------	0	0.777377	-0.0448578	(-0.0569, -0.0328)	2.76355e-13	1.14797e-07	---	0	0.389094	34.19	chr2	46429383	-			RN7SL817P			7_Enh	rs17034876;rs4953353;rs7596521	BW;BW;BW	EPAS1;EPAS1;SOCS5	-54927;-137893;-489282	Warrington 2019;Warrington 2019;Warrington 2019
cg00877964	-0.00938875	(-0.0127, -0.0061)	2.11387e-08	0.00884987	-------	0	0.877456	-0.00681111	(-0.0126, -0.001)	0.0218696	1	---	0	0.603255	-27.45	chr2	65215638	+	SLC1A4;SLC1A4;SLC1A4	1stExon;TSS1500;5'UTR	uncategorized			2_TssAFlnk
cg22911462	-0.0130759	(-0.0178, -0.0084)	5.47364e-08	0.0229158	------+	39.9202	0.125213	-0.0183236	(-0.0244, -0.0123)	2.55777e-09	0.00106249	---	0	0.47842	40.13	chr2	73162158	-						14_ReprPCWk
cg10553983	0.0202048	(0.013, 0.0275)	4.74787e-08	0.0198773	++++-++	38.8001	0.133156	0.0267035	(0.0164, 0.037)	3.63181e-07	0.150864	++-	56.8909	0.0983034	32.16	chr2	73318514	+	RAB11FIP5	Body	RAB11FIP5			7_Enh
cg01244346	0.00531643	(0.0034, 0.0072)	3.81182e-08	0.0159585	+++-+++	38.8448	0.132836	0.00404406	(0.0012, 0.0069)	0.00587526	1	+++	49.5318	0.13787	-23.93	chr2	74272962	+	TET3	TSS1500	FNBP1P1			5_TxWk
cg24544105	-0.0226936	(-0.0303, -0.015)	6.04142e-09	0.00252929	------+	0	0.725554	-0.0284659	(-0.0386, -0.0183)	3.64794e-08	0.0151534	---	19.5251	0.288626	25.44	chr2	74753312	+	DQX1;DQX1	1stExon;5'UTR	DQX1			6_EnhG
cg09623986	0.0111002	(0.0075, 0.0147)	1.65765e-09	0.000693989	++++-++	55.3404	0.0366257	0.00630971	(4e-04, 0.0122)	0.0365966	1	++-	0	0.42304	-43.16	chr2	74753896	+	AUP1;DQX1	3'UTR;TSS1500	DCTN1			4_Tx
cg11788715	0.0398945	(0.0271, 0.0527)	1.08179e-09	0.000452902	+++++++	10.5993	0.348367	0.0648738	(0.0458, 0.0839)	2.44529e-11	1.01576e-05	+++	0	0.802407	62.61	chr2	84916520	-	DNAH6	Body				15_Quies
cg23752985	-0.0181009	(-0.0227, -0.0135)	1.29768e-14	5.43283e-09	-------	0	0.908495	-0.023289	(-0.0301, -0.0164)	2.50631e-11	1.04111e-05	---	26.0197	0.258797	28.66	chr2	85803571	-	VAMP8	TSS1500	CAPG			7_Enh
cg00666842	0.0311879	(0.0239, 0.0385)	5.83581e-17	2.44321e-11	++++++-	66.1353	0.00697821	0.0490294	(0.0401, 0.0579)	3.35293e-27	1.39279e-21	+++	69.0267	0.0396134	57.21	chr2	88366145	-	SMYD1	TSS1500				15_Quies
cg22931002	0.013707	(0.009, 0.0184)	1.3375e-08	0.00559957	+++++++	0	0.438935	0.0175985	(0.0108, 0.0244)	3.68776e-07	0.153188	+++	0	0.753485	28.39	chr2	97541870	+	FAM178B;FAM178B	3'UTR;3'UTR			chr2;97296848;97572551	7_Enh	rs186606513	BW	CNNM3	59869	Warrington 2019
cg20923498	-0.0204691	(-0.0276, -0.0133)	1.969e-08	0.00824337	-------	45.5168	0.0879889	-0.0281883	(-0.0382, -0.0182)	3.09255e-08	0.0128463	---	68.2463	0.0428848	37.71	chr2	99096920	+	INPP4A;INPP4A;INPP4A;INPP4A	5'UTR;5'UTR;5'UTR;5'UTR	INPP4A			7_Enh
cg24193588	-0.0235991	(-0.0319, -0.0153)	2.56539e-08	0.0107402	+------	9.45354	0.356779	-0.0378441	(-0.0492, -0.0265)	7.3795e-11	3.06541e-05	---	0	0.732144	60.36	chr2	101736745	+	TBC1D8	Body	TBC1D8			7_Enh
cg00534380	-0.0425976	(-0.052, -0.0332)	5.85483e-19	2.45117e-13	-------	55.4257	0.0362767	-0.0578071	(-0.07, -0.0456)	1.65919e-20	6.89219e-15	---	0	0.807284	35.71	chr2	101766586	-	TBC1D8	Body	TBC1D8	TBC1D8		2_TssAFlnk
cg05376469	0.0233657	(0.017, 0.0297)	5.38699e-13	2.25531e-07	+++++++	50.6428	0.058572	0.0348158	(0.0257, 0.0439)	7.83792e-14	3.25584e-08	+++	9.06033	0.332994	49	chr2	102649931	-			IL1R1			7_Enh
cg08777402	0.00822292	(0.0052, 0.0112)	7.23076e-08	0.0302721	+?+++++	0	0.669694	0.0058188	(4e-04, 0.0113)	0.0366193	1	?++	0	0.696882	-29.24	chr2	121013745	-	RALB	5'UTR	RALB			5_TxWk	rs12623454	BW	LOC84931	-312552	Warrington 2019
cg22976419	0.0267508	(0.0196, 0.0339)	2.50812e-13	1.05004e-07	+++++++	0	0.712865	0.0389469	(0.0295, 0.0484)	5.39609e-16	2.24152e-10	+++	0	0.657299	45.59	chr2	134898400	+						7_Enh
cg00939727	0.0249619	(0.0165, 0.0335)	8.88243e-09	0.0037187	-++++++	48.705	0.0690788	0.0401204	(0.0266, 0.0537)	6.7413e-09	0.00280031	+++	0	0.916056	60.73	chr2	134935506	+						7_Enh
cg03327619	0.0176864	(0.0114, 0.024)	3.78386e-08	0.0158414	+++++++	0	0.462811	0.0306384	(0.0218, 0.0395)	9.62148e-12	3.99672e-06	+++	39.4338	0.191842	73.23	chr2	159810515	+						15_Quies
cg16710042	0.0309043	(0.0201, 0.0417)	2.29828e-08	0.00962193	+++++++	43.6033	0.100198	0.0476197	(0.0327, 0.0625)	3.786e-10	0.000157269	+++	0	0.820222	54.09	chr2	165760725	-	SLC38A11	Body				5_TxWk
cg04133502	-0.0276098	(-0.0375, -0.0177)	4.92273e-08	0.0206094	------+	16.5406	0.303711	-0.0391353	(-0.0532, -0.025)	5.4755e-08	0.022745	---	0	0.566475	41.74	chr2	218058686	-						15_Quies
cg01396774	-0.0168135	(-0.0229, -0.0107)	6.42473e-08	0.0268977	------+	37.7189	0.140948	-0.0248333	(-0.034, -0.0157)	1.12208e-07	0.046611	---	0	0.653254	47.7	chr2	218299024	+	DIRC3	Body				7_Enh
cg06466796	0.0111095	(0.007, 0.0152)	1.18352e-07	0.0495491	++?++-+	50.3108	0.0734821	0.0103869	(0.002, 0.0188)	0.0154942	1	+?+	18.8115	0.267076	-6.5	chr2	218691529	-	TNS1	Body				6_EnhG
cg18328334	-0.0147876	(-0.0199, -0.0097)	1.09166e-08	0.00457032	------+	42.3173	0.108722	-0.022594	(-0.0302, -0.015)	5.67522e-09	0.00235747	---	72.617	0.0259419	52.79	chr2	218808652	-	TNS1;TNS1	1stExon;5'UTR	TNS1			2_TssAFlnk
cg14044375	-0.0285682	(-0.0387, -0.0184)	3.61362e-08	0.0151287	+------	36.0816	0.152956	-0.0465875	(-0.0593, -0.0339)	6.53072e-13	2.71283e-07	---	31.7181	0.23119	63.07	chr2	232085909	+	ARMC9	Body	ARMC9	ARMC9		5_TxWk
cg20793665	0.00433564	(0.0029, 0.0058)	7.63178e-09	0.00319511	+++++++	16.097	0.307098	0.0052288	(0.0033, 0.0071)	4.90603e-08	0.0203795	+++	56.0912	0.102545	20.6	chr2	232549224	-			PDE6D			7_Enh
cg18479711	0.00803726	(0.0054, 0.0107)	2.21742e-09	0.000928342	+++++++	0	0.472273	0.00902326	(0.006, 0.012)	4.6971e-09	0.00195116	+++	0	0.948835	12.27	chr2	240031454	-	HDAC4	Body			chr2;240000001;240114010	4_Tx
cg19246018	0.0157083	(0.0121, 0.0193)	6.92811e-18	2.90051e-12	+++++++	48.2155	0.0718558	0.0165889	(0.0126, 0.0205)	1.85643e-16	7.71155e-11	+++	0	0.798939	5.61	chr2	240031588	+	HDAC4	Body			chr2;240000001;240114010	4_Tx
cg27345946	0.0190805	(0.0122, 0.0259)	4.84446e-08	0.0202817	+++++++	0	0.906934	0.0315499	(0.0219, 0.0412)	1.44314e-10	5.99474e-05	+++	22.435	0.27548	65.35	chr3	9835511	-	ARPC4;ARPC4;ARPC4;TADA3;TADA3	Body;5'UTR;5'UTR;TSS1500;TSS1500	CPNE9			2_TssAFlnk
ch.3.741789F	-0.00586146	(-0.0079, -0.0038)	3.4523e-08	0.0144533	-------	0	0.842675	-0.00789766	(-0.0111, -0.0046)	1.92365e-06	0.799076	---	0	0.754529	34.74	chr3	36473771	+	STAC	Body	STAC		chr3;36397215;36720198	15_Quies
cg18461635	0.020678	(0.0136, 0.0278)	1.14973e-08	0.00481345	+++++++	0	0.488195	0.0221996	(0.0117, 0.0327)	3.17371e-05	1	+++	0.461309	0.366178	7.36	chr3	46990143	-	CCDC12	Body				7_Enh	rs2242116;rs2168443	BW;BW	PTH1R;PTH1R	49027;43056	Warrington 2019;Warrington 2019
cg26226650	0.0335437	(0.0237, 0.0433)	1.90867e-11	7.9908e-06	++++-++	74.3129	0.000685019	0.0465025	(0.0334, 0.0596)	3.64118e-12	1.51253e-06	++-	56.1297	0.102341	38.63	chr3	50276265	-	GNAI2	Body	SLC38A3			3_TxFlnk
cg17196465	0.0179046	(0.0132, 0.0226)	7.12399e-14	2.98251e-08	+++++++	55.5717	0.0356829	0.0203799	(0.0139, 0.0268)	6.66548e-10	0.000276881	+++	0	0.946827	13.83	chr3	50676567	-	MAPKAPK3	Body	MAPKAPK3			7_Enh
cg11280108	0.0199304	(0.0135, 0.0263)	9.50166e-10	0.000397795	+++++++	17.3711	0.29735	0.031212	(0.0234, 0.039)	5.41546e-15	2.24956e-09	+++	37.5903	0.20143	56.6	chr3	51537627	-			RAD54L2			7_Enh
cg00629144	0.00798007	(0.0054, 0.0105)	9.31392e-10	0.000389935	+++++++	0	0.454548	0.00957895	(0.006, 0.0131)	1.07149e-07	0.0445091	+++	38.5459	0.196473	20.04	chr3	64009630	-	PSMD6	TSS1500	PRDX3P4			15_Quies
cg16320427	0.0186072	(0.0121, 0.0251)	1.98397e-08	0.00830606	-+++-++	41.2664	0.115861	0.0299441	(0.021, 0.0389)	6.37096e-11	2.64647e-05	+++	57.9516	0.092716	60.93	chr3	71158765	+	FOXP1	Body				5_TxWk
cg10805254	-0.0415067	(-0.0551, -0.0279)	2.29582e-09	0.000961165	-?----+	29.1715	0.216267	-0.0622164	(-0.087, -0.0375)	8.38356e-07	0.34825	?--	45.5913	0.175193	49.89	chr3	72433837	+	RYBP	Body				5_TxWk
cg25957043	0.00801865	(0.0052, 0.0108)	1.67862e-08	0.00702769	+++++++	0	0.63564	0.0115158	(0.0074, 0.0156)	4.43681e-08	0.0184303	+++	0	0.911275	43.61	chr3	129023906	-	C3orf37;C3orf37	3'UTR;3'UTR				6_EnhG
cg11367901	0.0192319	(0.013, 0.0254)	1.17221e-09	0.000490757	-+++-++	77.0052	0.00021395	0.0203983	(0.0113, 0.0294)	9.94102e-06	1	++-	53.3038	0.117478	6.06	chr3	129341854	+			IFT122			7_Enh
cg01039421	0.0065146	(0.0043, 0.0087)	6.20758e-09	0.00259885	++++-++	37.6543	0.141417	0.00808216	(0.0049, 0.0113)	6.28578e-07	0.261109	++-	69.5228	0.0375854	24.06	chr3	138045705	-	TXNDC6	5'UTR	DBR1			7_Enh
cg27402634	-0.233375	(-0.2551, -0.2117)	8.84905e-99	3.70473e-93	-------	92.6395	1.73686e-15	-0.250799	(-0.271, -0.2306)	2.19801e-130	9.13046e-125	---	45.1718	0.161399	7.47	chr3	156536860	+			LEKR1			15_Quies	rs1482852	BW	LOC339894/CCNL1		Warrington 2019
cg21844472	0.0335464	(0.025, 0.0421)	1.78923e-14	7.49075e-09	+++++++	40.3757	0.122023	0.0525357	(0.0417, 0.0634)	2.37318e-21	9.85809e-16	+++	0	0.375923	56.61	chr3	160559936	+	PPM1L	Body	uncategorized			15_Quies
cg04431508	0.0155447	(0.0107, 0.0204)	2.88984e-10	0.000120986	+++++++	42.5379	0.107243	0.0203246	(0.0133, 0.0273)	1.34319e-08	0.00557955	+++	47.0784	0.151134	30.75	chr3	171693162	+						7_Enh
cg25702651	0.0347398	(0.0223, 0.0472)	4.28334e-08	0.0179325	++++++-	31.4427	0.188025	0.0546471	(0.0389, 0.0704)	9.65505e-12	4.01067e-06	++-	74.6385	0.0193902	57.3	chr3	192675515	-					chr3;192646812;193042073	7_Enh
cg21130113	0.0282651	(0.0178, 0.0387)	1.05304e-07	0.0440866	++++-++	39.2937	0.129638	0.0334651	(0.0191, 0.0478)	4.88702e-06	1	++-	90.3196	3.26344e-05	18.4	chr3	193973396	+			uncategorized			7_Enh
cg02151101	0.0111381	(0.0077, 0.0146)	1.65034e-10	6.90926e-05	-+++-++	66.4608	0.00651437	0.014657	(0.01, 0.0194)	1.03343e-09	0.000429283	++-	83.5979	0.00225014	31.59	chr4	53439190	-			USP46-AS1			7_Enh
cg09491670	0.0151843	(0.0114, 0.019)	3.71291e-15	1.55444e-09	++++++-	66.8175	0.00603101	0.0220257	(0.0176, 0.0264)	1.06006e-22	4.40343e-17	+++	86.0631	0.000765318	45.06	chr4	53529646	+			USP46	USP46		15_Quies
cg12303160	-0.017103	(-0.0229, -0.0113)	5.90018e-09	0.00247016	------+	43.8059	0.0988776	-0.0253491	(-0.0345, -0.0162)	6.19024e-08	0.025714	---	49.1934	0.139701	48.21	chr4	54343119	-	LNX1;LNX1	Body;Body	LNX1-AS1			6_EnhG
cg22115196	0.0115701	(0.0074, 0.0158)	6.19546e-08	0.0259378	++++-++	0	0.7175	0.010782	(0.0043, 0.0172)	0.0010298	1	++-	38.6187	0.196094	-6.81	chr4	54829461	+						15_Quies
cg08112737	-0.0234347	(-0.0315, -0.0154)	1.17079e-08	0.0049016	-------	3.55611	0.398869	-0.0278205	(-0.039, -0.0167)	9.89121e-07	0.410877	---	70.7385	0.0327957	18.72	chr4	57178051	-	KIAA1211	Body	KIAA1211	KIAA1211		5_TxWk
cg06212471	0.00574895	(0.0039, 0.0076)	1.40443e-09	0.000587978	+++++++	0	0.563434	0.00921572	(0.0054, 0.013)	2.11013e-06	0.87654	+++	0	0.754351	60.3	chr4	72458478	+						15_Quies
cg08103568	-0.031579	(-0.0413, -0.0218)	2.18853e-10	9.16245e-05	-------	47.7626	0.0744678	-0.0414407	(-0.0543, -0.0286)	2.56094e-10	0.000106381	---	57.8143	0.0934369	31.23	chr4	100737138	+	DAPP1	TSS1500	DAPP1	DAPP1		5_TxWk
cg14155027	-0.0219031	(-0.0296, -0.0142)	2.67568e-08	0.0112019	-------	34.3032	0.166243	-0.0276338	(-0.0388, -0.0165)	1.13691e-06	0.472267	---	0	0.548193	26.16	chr4	106888581	+	NPNT	Body				7_Enh
cg05904317	-0.0327052	(-0.0438, -0.0216)	7.34071e-09	0.00307325	---?---	6.15041	0.377212	-0.0388442	(-0.0542, -0.0235)	7.29078e-07	0.302856	---	45.9248	0.157351	18.77	chr4	120518737	-	PDE5A;PDE5A;PDE5A	Body;Body;Body	PDE5A			15_Quies	rs2715026	BW	PDE5A	-98068	Warrington 2019
cg03078141	0.0334282	(0.0239, 0.043)	6.77883e-12	2.83801e-06	++++-++	45.9974	0.0850187	0.0573263	(0.0451, 0.0695)	2.79438e-20	1.16077e-14	+++	53.2723	0.117648	71.49	chr4	129721849	+			uncategorized			15_Quies
cg17453767	-0.027058	(-0.0363, -0.0178)	9.96009e-09	0.00416987	-------	0	0.495114	-0.0345322	(-0.0471, -0.022)	6.66434e-08	0.0276834	---	0	0.456301	27.62	chr4	144277796	+	GAB1;GAB1	Body;Body				7_Enh
cg23928234	0.0189425	(0.012, 0.0259)	9.31223e-08	0.0389864	+++++++	50.3857	0.0599198	0.0263858	(0.0175, 0.0352)	5.0349e-09	0.00209148	+++	0	0.381073	39.29	chr4	184235706	+	WWC2	Body				7_Enh
cg01808736	0.0130645	(0.0084, 0.0177)	4.53562e-08	0.0189887	+++++++	0	0.435112	0.0140483	(0.0075, 0.0206)	2.41621e-05	1	+++	0	0.628998	7.53	chr5	219908	+	SDHA	Body				2_TssAFlnk
cg25585967	0.0399832	(0.03, 0.0499)	3.50477e-15	1.4673e-09	+++++++	55.2366	0.0370534	0.0618867	(0.0482, 0.0755)	5.96869e-19	2.47937e-13	+++	67.2901	0.0470203	54.78	chr5	14452105	+	TRIO	Body				5_TxWk
cg05211790	0.0184376	(0.0131, 0.0238)	1.86213e-11	7.79597e-06	-++++++	15.7433	0.309793	0.0249372	(0.0165, 0.0334)	6.38642e-09	0.00265289	+++	0	0.839894	35.25	chr5	34683189	+	RAI14;RAI14;RAI14;RAI14;RAI14	5'UTR;5'UTR;5'UTR;TSS1500;TSS1500	BRIX1			7_Enh
cg21929564	0.0177225	(0.0121, 0.0233)	4.71743e-10	0.000197499	++++-++	0	0.60502	0.0101436	(6e-04, 0.0197)	0.0376744	1	++-	55.9218	0.103447	-42.76	chr5	42757171	-	CCDC152	5'UTR	SEPP1			1_TssA
cg26223797	0.0466931	(0.0297, 0.0637)	7.37761e-08	0.030887	+?+++++	36.3067	0.164691	0.0625921	(0.0347, 0.0904)	1.05635e-05	1	?++	47.4081	0.167918	34.05	chr5	54131694	-						5_TxWk
cg16221201	-0.0198277	(-0.0265, -0.0132)	5.50014e-09	0.00230268	-------	6.50403	0.378092	-0.0230063	(-0.0318, -0.0142)	2.66139e-07	0.110553	---	47.4423	0.14917	16.03	chr5	71781569	-	ZNF366	5'UTR	ZNF366			15_Quies
cg12508655	-0.0377657	(-0.0483, -0.0272)	2.07407e-12	8.68326e-07	-------	24.9478	0.238511	-0.0433183	(-0.0577, -0.029)	3.42466e-09	0.00142259	---	59.0051	0.0872194	14.7	chr5	71800767	-	ZNF366	5'UTR				5_TxWk
cg13029957	-0.0181399	(-0.0245, -0.0117)	2.72335e-08	0.0114015	------+	18.6952	0.28716	-0.0240758	(-0.0328, -0.0154)	6.16084e-08	0.0255919	---	37.2425	0.203226	32.72	chr5	75831679	+	IQGAP2	Body				5_TxWk
cg22509845	-0.026102	(-0.0355, -0.0167)	6.12677e-08	0.0256502	-------	0	0.690461	-0.0338109	(-0.0462, -0.0214)	9.10288e-08	0.037813	---	0	0.3823	29.53	chr5	82696965	+						15_Quies
cg02273889	-0.0271575	(-0.0358, -0.0185)	6.62004e-10	0.000277153	-------	51.0424	0.0565055	-0.0262363	(-0.0383, -0.0142)	2.00199e-05	1	---	64.9351	0.057737	-3.39	chr5	123941379	-			ZNF608			7_Enh
cg14800014	-0.0228127	(-0.0303, -0.0153)	2.92062e-09	0.00122274	------+	15.2132	0.313824	-0.0289495	(-0.0393, -0.0186)	4.62763e-08	0.019223	---	15.61	0.305754	26.9	chr5	125800764	-	GRAMD3;GRAMD3;GRAMD3;GRAMD3;GRAMD3	Body;5'UTR;TSS200;Body;Body				6_EnhG
cg14790000	0.021305	(0.0135, 0.0291)	8.89427e-08	0.0372366	-++++++	59.2275	0.0225861	0.0353142	(0.0245, 0.0461)	1.68226e-10	6.98803e-05	++-	64.2166	0.0611397	65.76	chr5	127805611	+	FBN2	Body				6_EnhG
cg01008405	0.0151093	(0.0103, 0.0199)	6.17797e-10	0.000258645	+++++++	56.2284	0.0330795	0.0167485	(0.0094, 0.0241)	7.14206e-06	1	++-	69.4058	0.03806	10.85	chr5	139039026	+	CXXC5	5'UTR	NA			7_Enh
cg12358764	0.00764177	(0.0049, 0.0104)	7.39622e-08	0.0309649	-++++++	51.8942	0.0522204	0.0074456	(0.0035, 0.0114)	0.000202989	1	+++	0	0.399906	-2.57	chr5	139632464	-	PFDN1	Body	IGIP			5_TxWk
cg04117986	0.0178737	(0.0129, 0.0228)	1.71383e-12	7.17509e-07	+++++++	0	0.690662	0.0231955	(0.0162, 0.0302)	6.99716e-11	2.90659e-05	+++	0	0.772297	29.77	chr5	149517768	+	PDGFRB	5'UTR				7_Enh
cg08694107	0.0338477	(0.0245, 0.0432)	1.15748e-12	4.84588e-07	+++++++	66.9234	0.00589237	0.0424732	(0.0282, 0.0567)	5.11491e-09	0.00212471	+++	0	0.672833	25.48	chr5	149607327	+	CAMK2A;CAMK2A	Body;Body	CSF1R			7_Enh
cg12921411	0.0205292	(0.0147, 0.0264)	7.51444e-12	3.14598e-06	+++++++	0	0.559164	0.0270369	(0.0195, 0.0346)	2.31448e-12	9.61426e-07	+++	21.2905	0.280693	31.7	chr5	150004918	-	SYNPO;SYNPO	Body;Body				2_TssAFlnk
cg18416096	0.0121669	(0.008, 0.0164)	1.44243e-08	0.00603887	+++++++	0	0.905843	0.014768	(0.0079, 0.0216)	2.51094e-05	1	+++	20.5461	0.284054	21.38	chr5	150029342	-	SYNPO;SYNPO;SYNPO;SYNPO	Body;Body;Body;Body				6_EnhG
cg11657122	0.0193108	(0.0123, 0.0263)	7.04334e-08	0.0294875	+++++++	0	0.683777	0.0238172	(0.0139, 0.0338)	2.64038e-06	1	+++	0	0.720707	23.34	chr5	150444590	-	TNIP1	Body	SLC36A3			7_Enh
cg26886259	-0.00681749	(-0.0092, -0.0044)	2.29583e-08	0.00961167	----+--	35.7344	0.155532	-0.00670216	(-0.0101, -0.0033)	0.00010861	1	--+	86.5012	0.000606342	-1.69	chr5	151486992	-					chr5;151285018;152862259	15_Quies
cg22464570	0.0288062	(0.021, 0.0366)	3.58344e-13	1.50024e-07	+++++++	0	0.612918	0.0392052	(0.0293, 0.0491)	8.06198e-15	3.34891e-09	+++	0	0.694951	36.1	chr5	157161695	+	THG1L	Body	THG1L			5_TxWk
cg21066063	0.0248476	(0.0175, 0.0322)	3.57039e-11	1.49477e-05	+++++++	26.595	0.225643	0.0358493	(0.0265, 0.0452)	5.75689e-14	2.39139e-08	+++	0	0.770156	44.28	chr5	171570130	-	STK10	Body				7_Enh
cg15847249	-0.0150936	(-0.02, -0.0102)	1.61556e-09	0.000676366	------+	0.89534	0.417145	-0.0183175	(-0.0246, -0.012)	1.41894e-08	0.00589423	---	0	0.918651	21.36	chr5	180238795	-			MGAT1			7_Enh
cg24242051	0.0208895	(0.0133, 0.0285)	7.47553e-08	0.0312969	+++++++	0.446987	0.420179	0.0248349	(0.015, 0.0347)	8.15368e-07	0.338701	+++	0	0.560106	18.89	chr6	3270566	+	SLC22A23;SLC22A23	3'UTR;3'UTR				4_Tx
cg04066190	-0.0291987	(-0.0391, -0.0193)	7.13983e-09	0.00298915	+------	41.555	0.113886	-0.0393364	(-0.0541, -0.0246)	1.81329e-07	0.0753233	---	0	0.987862	34.72	chr6	10407470	-	TFAP2A;TFAP2A;TFAP2A	Body;Body;Body	TFAP2A-AS1			1_TssA
cg14375890	0.0221735	(0.0152, 0.0291)	3.757e-10	0.00015729	-+++-++	54.2523	0.0412392	0.0318753	(0.0227, 0.041)	8.18761e-12	3.4011e-06	++-	67.9543	0.044133	43.75	chr6	13355672	+						7_Enh
cg15827436	-0.0145939	(-0.0197, -0.0095)	1.62623e-08	0.00680835	---+--+	19.3771	0.281892	-0.0201459	(-0.0271, -0.0132)	1.10413e-08	0.0045865	---	66.6586	0.0498233	38.04	chr6	31746847	+	VARS	Body	AIF1			4_Tx	rs9366778;rs6911024;rs9267812	BW;BW;BW	HLA-C;MICA/HLA-C;PPT2	477674;378396;-381547	Warrington 2019;Warrington 2019;Warrington 2019
cg17702736	-0.033804	(-0.0454, -0.0223)	9.73385e-09	0.00407515	-?-----	16.3883	0.308168	-0.054837	(-0.0732, -0.0365)	4.50392e-09	0.00187091	?--	0	0.420476	62.22	chr6	35941709	+	SLC26A8;SLC26A8	Body;Body	uncategorized			7_Enh	rs6911621;rs9348981	BW;BW	FKBP5/MAPK13/TEAD3;FKBP5/MAPK13/TEAD3	412684;254460	Warrington 2019;Warrington 2019
cg02215430	0.0397759	(0.0291, 0.0504)	2.27076e-13	9.50674e-08	++?+++-	73.7772	0.0018674	0.050455	(0.036, 0.0649)	7.15703e-12	2.973e-06	+?+	0	0.762738	26.85	chr6	41716413	+	PGC;PGC	TSS1500;TSS1500	PGC			7_Enh
cg01330316	0.0163737	(0.0111, 0.0216)	1.03509e-09	0.00043335	+++++++	0	0.511514	0.0218285	(0.0143, 0.0294)	1.42282e-08	0.00591036	+++	2.46804	0.358687	33.31	chr6	45914282	+	CLIC5;CLIC5	Body;Body				7_Enh
cg13355449	-0.0251686	(-0.0327, -0.0176)	7.09034e-11	2.96843e-05	-------	0	0.890941	-0.0329865	(-0.0431, -0.0228)	1.90977e-10	7.93312e-05	---	0	0.41002	31.06	chr6	46923414	-	GPR116	TSS1500				15_Quies
cg25323497	-0.0188609	(-0.0252, -0.0126)	4.62764e-09	0.0019374	-------	0	0.756695	-0.0278473	(-0.0367, -0.019)	6.94662e-10	0.00028856	---	0	0.370052	47.65	chr6	46923451	-	GPR116	TSS1500				15_Quies
cg27343684	-0.0205511	(-0.0278, -0.0133)	2.28157e-08	0.00955199	------+	50.6426	0.058573	-0.0302471	(-0.0399, -0.0206)	9.05661e-10	0.000376208	---	13.5	0.314721	47.18	chr6	52775252	-	GSTA3	TSS1500	RN7SK			5_TxWk
ch.6.67663644F	-0.00507827	(-0.0069, -0.0032)	5.67859e-08	0.0237739	-------	0	0.915893	-0.007074	(-0.0095, -0.0046)	1.79501e-08	0.00745642	---	0	0.994906	39.3	chr6	67606923	+					chr6;66861553;69401936	9_Het
cg25670076	0.0183681	(0.0117, 0.025)	5.71204e-08	0.0239139	+++++++	0	0.730032	0.0226814	(0.0116, 0.0337)	5.7114e-05	1	+++	0	0.812661	23.48	chr6	90807675	+	BACH2;BACH2	5'UTR;5'UTR				15_Quies
cg05100070	0.0245104	(0.0158, 0.0332)	2.92537e-08	0.0122473	+++++++	0	0.690116	0.0208853	(0.0094, 0.0324)	0.000368802	1	+++	0	0.655323	-14.79	chr6	100896760	-	SIM1	Body			chr6;100783820;101001727	13_ReprPC
cg24601480	-0.0224882	(-0.0303, -0.0146)	2.05466e-08	0.00860201	-------	0	0.460225	-0.0289747	(-0.0397, -0.0183)	1.06052e-07	0.0440534	---	19.5323	0.288594	28.84	chr6	138814716	+	NHSL1;NHSL1	Body;Body	HEBP2			5_TxWk
ch.6.147534874F	-0.00510281	(-0.0069, -0.0033)	1.18696e-08	0.00496928	-------	74.0974	0.000743456	-0.0053793	(-0.0081, -0.0026)	0.000123863	1	---	0	0.811738	5.42	chr6	147493181	+						15_Quies
cg24288715	0.0303357	(0.0211, 0.0396)	1.4319e-10	5.99476e-05	++++++-	51.3493	0.0549429	0.0416541	(0.0292, 0.0541)	6.19252e-11	2.57235e-05	+++	46.8164	0.152548	37.31	chr6	163745629	-	LOC285796	TSS200				7_Enh
cg15733007	0.0357204	(0.0255, 0.0459)	6.07637e-12	2.54392e-06	+++++++	19.36	0.282024	0.0413933	(0.0274, 0.0554)	7.27834e-09	0.0030234	+++	0	0.634505	15.88	chr6	165324747	-						15_Quies
cg20556304	0.0125155	(0.0079, 0.0171)	9.83876e-08	0.0411908	+++++++	0	0.70509	0.00975837	(0.0035, 0.016)	0.00233762	1	+-+	30.9366	0.235053	-22.03	chr6	170819931	+			PDCD2		chr6;170763701;170863413	15_Quies
cg09329079	0.0197886	(0.0125, 0.0271)	9.54616e-08	0.0399658	+++++++	0	0.573026	0.0260043	(0.016, 0.036)	3.71941e-07	0.154503	+++	34.0848	0.219347	31.41	chr7	1582834	-	TMEM184A	3'UTR	INTS1		chr7;1576564;1608229	6_EnhG
cg10411510	0.021258	(0.0136, 0.0289)	5.47942e-08	0.02294	+++++++	0	0.82171	0.027224	(0.0156, 0.0389)	4.61015e-06	1	+++	0	0.906289	28.06	chr7	17337427	-	AHR	TSS1500	AHR			15_Quies
cg00156230	-0.0236951	(-0.032, -0.0154)	2.07807e-08	0.00870002	-------	0	0.609975	-0.0272043	(-0.0396, -0.0148)	1.77148e-05	1	---	0	0.81974	14.81	chr7	45073692	+	CCM2;CCM2;CCM2;CCM2;CCM2	Body;Body;Body;Body;Body	PPIA			5_TxWk
cg05598919	0.0125784	(0.0086, 0.0165)	4.0476e-10	0.000169456	++++-++	53.7051	0.0436692	0.0103576	(0.003, 0.0177)	0.00565175	1	++-	1.43981	0.362544	-17.66	chr7	45128053	+	NACAD	Body	SNHG15			11_BivFlnk
ch.7.1100907F	-0.00907313	(-0.0121, -0.006)	4.06878e-09	0.00170343	-?-----	71.2649	0.00379995	-0.00831805	(-0.0148, -0.0018)	0.0123394	1	?--	52.958	0.144841	-8.32	chr7	47388000	+	TNS3	Body				4_Tx	rs10265057	BW	TNS3	112263	Warrington 2019
cg04089246	-0.0173696	(-0.0238, -0.011)	1.0941e-07	0.0458055	---+--+	78.1296	0.00012004	-0.0224672	(-0.0307, -0.0143)	7.66938e-08	0.0318583	---	85.0651	0.00123618	29.35	chr7	47579217	-	TNS3	TSS200				7_Enh	rs10265057	BW	TNS3	303480	Warrington 2019
cg19465268	0.00957825	(0.006, 0.0131)	1.18556e-07	0.0496343	+++++++	0	0.860433	0.00846294	(0.0021, 0.0148)	0.00866822	1	+++	0	0.813771	-11.64	chr7	75517941	-	RHBDD2;RHBDD2	3'UTR;3'UTR				4_Tx
cg23986143	0.0197856	(0.0135, 0.0261)	6.3024e-10	0.000263855	++++++-	47.0676	0.0785528	0.0274389	(0.0194, 0.0355)	2.62468e-11	1.09028e-05	+++	0	0.616456	38.68	chr7	76054256	+	ZP3;ZP3	5'UTR;TSS200	ZP3			7_Enh
cg05279864	-0.0150745	(-0.0206, -0.0095)	9.32001e-08	0.039019	-------	0	0.740076	-0.0163519	(-0.0238, -0.0089)	1.77514e-05	1	---	66.4772	0.0506386	8.47	chr7	87109319	-			ABCB1			15_Quies
cg12291408	-0.033532	(-0.0426, -0.0245)	3.40024e-13	1.42354e-07	-------	16.4537	0.304375	-0.0487851	(-0.0609, -0.0366)	3.65165e-15	1.51688e-09	---	24.2997	0.266869	45.49	chr7	100037572	+			ZCWPW1			7_Enh
cg04618969	-0.015647	(-0.0213, -0.01)	6.24183e-08	0.0261319	--?----	0	0.495139	-0.0219665	(-0.0306, -0.0134)	5.31254e-07	0.220681	-?-	0	0.929375	40.39	chr7	101848538	+	CUX1;CUX1;CUX1	Body;Body;Body				3_TxFlnk
cg22661239	-0.00343858	(-0.0044, -0.0024)	1.46959e-11	6.15255e-06	-------	41.6511	0.11323	-0.00340436	(-0.0047, -0.0021)	1.87079e-07	0.0777119	---	72.303	0.0270385	-1	chr7	105331690	-	ATXN7L1	Body				2_TssAFlnk
cg27189723	-0.0159051	(-0.0216, -0.0102)	5.66272e-08	0.0237074	+------	62.3526	0.0140942	-0.0267619	(-0.0347, -0.0188)	4.35527e-11	1.80916e-05	---	0	0.853125	68.26	chr7	134137645	-	AKR1B1	Body				7_Enh
cg01072609	0.0171794	(0.0111, 0.0233)	3.55448e-08	0.0148811	++++-++	54.7661	0.0390242	0.0269978	(0.0189, 0.035)	4.90169e-11	2.03614e-05	++-	61.2067	0.0759434	57.15	chr7	140338624	-			ADCK2			7_Enh
cg07309820	-0.0144553	(-0.0196, -0.0093)	3.52288e-08	0.0147488	------+	38.4069	0.135976	-0.0199606	(-0.0264, -0.0135)	1.44514e-09	0.000600305	---	0	0.787915	38.08	chr7	148901717	+	ZNF282	Body				4_Tx	rs6958858	BW	ZNF783	-65232	Warrington 2019
cg07780735	0.0204178	(0.013, 0.0278)	6.25139e-08	0.0261719	+++++++	23.3949	0.250643	0.0345421	(0.0236, 0.0455)	7.01395e-10	0.000291357	+++	0	0.596615	69.18	chr8	669477	-	ERICH1	Body				7_Enh
cg09747054	0.00245111	(0.0016, 0.0033)	7.4728e-09	0.00312855	+++++++	39.9506	0.124999	0.00328103	(0.0023, 0.0043)	3.54045e-10	0.000147069	+++	24.1746	0.267451	33.86	chr8	669656	-	ERICH1	Body				7_Enh
cg11123440	0.0119355	(0.0084, 0.0155)	5.32084e-11	2.22761e-05	-+++-++	53.1233	0.0463322	0.0115244	(0.0036, 0.0195)	0.00451116	1	++-	61.948	0.0722242	-3.44	chr8	11619852	-			GATA4		chr8;11604622;11643003	5_TxWk
cg09232555	0.0136358	(0.0088, 0.0185)	4.32626e-08	0.0181122	-+++-++	42.4103	0.108098	0.00905565	(-0.002, 0.0201)	0.108086	1	++-	63.2774	0.0656694	-33.59	chr8	11619866	-					chr8;11604622;11643003	5_TxWk
cg16573957	-0.0329459	(-0.0419, -0.024)	6.73051e-13	2.81778e-07	-------	28.0152	0.214567	-0.044917	(-0.0579, -0.0319)	1.29527e-11	5.38052e-06	---	11.6808	0.322305	36.34	chr8	21970273	+			HR			7_Enh
cg08327744	0.0168067	(0.0109, 0.0227)	2.57341e-08	0.0107738	+++++-+	21.7686	0.263325	0.0216069	(0.014, 0.0292)	2.25837e-08	0.0093812	+++	0	0.443961	28.56	chr8	33423298	-	RNF122	Body				2_TssAFlnk
cg26977759	0.017564	(0.0116, 0.0235)	6.05663e-09	0.00253566	-++++++	27.4751	0.218775	0.0305588	(0.0209, 0.0403)	6.70279e-10	0.000278431	+++	28.4638	0.247117	73.98	chr8	37518651	+						5_TxWk
cg17187438	0.00492397	(0.0031, 0.0067)	5.6893e-08	0.0238187	++++-+-	43.1493	0.103179	0.00727151	(0.0044, 0.0101)	5.57699e-07	0.231666	++-	76.1978	0.0149763	47.68	chr8	41016113	-					chr8;40874562;41033806	7_Enh	rs116964396	BW	NKX6-3	-489736	Warrington 2019
cg09607363	-0.0271615	(-0.0364, -0.018)	7.12932e-09	0.00298475	------+	43.6702	0.0997612	-0.0399147	(-0.0523, -0.0276)	2.37257e-10	9.85555e-05	---	41.8693	0.179019	46.95	chr8	67634416	+	SGK3	5'UTR	SNHG6			7_Enh
cg09533845	0.0163034	(0.0103, 0.0223)	8.77334e-08	0.0367303	+++++++	0	0.608196	0.0218136	(0.0132, 0.0304)	7.21512e-07	0.299713	+++	0	0.653572	33.8	chr8	81290007	-						15_Quies
cg25247520	-0.0232302	(-0.0308, -0.0157)	1.52621e-09	0.00063896	------+	55.2049	0.0371845	-0.0330702	(-0.0438, -0.0224)	1.37329e-09	0.000570461	---	0	0.512698	42.36	chr8	128808017	+	MIR1204;PVT1	TSS200;Body	TMEM75			7_Enh	rs2608029	BW	MIR1208	-362109	Warrington 2019
cg09857826	-0.0327658	(-0.0444, -0.0211)	3.26618e-08	0.0136741	-------	68.8983	0.00369855	-0.043314	(-0.0598, -0.0268)	2.64527e-07	0.109883	---	26.8997	0.25462	32.19	chr8	128950533	+	PVT1	Body				7_Enh	rs2608029	BW	MIR1208	-219593	Warrington 2019
cg19508622	0.0149713	(0.0101, 0.0199)	1.92981e-09	0.00080793	+++++++	14.9302	0.315971	0.0223755	(0.0149, 0.0298)	4.25378e-09	0.001767	+++	0	0.793352	49.46	chr8	129103558	-	PVT1	Body				7_Enh	rs2608029	BW	MIR1208	-66568	Warrington 2019
cg07457727	-0.0240646	(-0.0308, -0.0174)	1.95288e-12	8.17588e-07	-------	0	0.541535	-0.0358046	(-0.0445, -0.0271)	7.52252e-16	3.12483e-10	---	31.2782	0.233367	48.79	chr8	131451983	+						6_EnhG
cg02911270	-0.0189897	(-0.0255, -0.0125)	9.11042e-09	0.00381415	------+	26.7546	0.224397	-0.0258746	(-0.0349, -0.0168)	1.98315e-08	0.00823792	---	0	0.777148	36.26	chr8	141629513	+	EIF2C2;EIF2C2	Body;Body				7_Enh
cg14150907	0.00529035	(0.0034, 0.0072)	3.11021e-08	0.0130211	+++++++	0	0.551748	0.00899535	(0.0063, 0.0117)	9.36072e-11	3.88841e-05	+++	0	0.493149	70.03	chr8	142275722	-			uncategorized			2_TssAFlnk	rs13257363;rs9657468	BW;BW	SLC45A4;GPR20	23142;-86669	Warrington 2019;Warrington 2019
cg07572435	0.0170482	(0.0108, 0.0233)	9.93263e-08	0.0415838	+++++++	0	0.585893	0.0170403	(0.0086, 0.0255)	7.8738e-05	1	+++	0	0.80323	-0.05	chr8	143868013	-	LY6D	TSS200	LYNX1			7_Enh
cg14478036	0.00643053	(0.0042, 0.0086)	8.68007e-09	0.00363398	+++++++	40.0387	0.12438	0.00946143	(0.0066, 0.0123)	7.48386e-11	3.10877e-05	+++	56.3114	0.101375	47.13	chr9	19173124	-			FAM154A			15_Quies
cg14095761	0.0169973	(0.0108, 0.0232)	6.62975e-08	0.027756	+++++++	45.8495	0.0859285	0.023986	(0.0147, 0.0333)	4.11609e-07	0.170981	+++	0	0.587768	41.12	chr9	35713238	+	TLN1	Body	GBA2			4_Tx
cg21171115	-0.0424827	(-0.055, -0.0299)	3.19772e-11	1.33875e-05	-------	0	0.540925	-0.0573348	(-0.0754, -0.0392)	5.51786e-10	0.00022921	---	0	0.4639	34.96	chr9	112887903	-	AKAP2;PALM2-AKAP2;PALM2-AKAP2;AKAP2	Body;Body;Body;5'UTR				2_TssAFlnk
cg14170787	-0.0164404	(-0.0217, -0.0112)	7.36965e-10	0.000308536	-------	19.9632	0.277354	-0.0243833	(-0.0318, -0.0169)	1.54445e-10	6.4156e-05	---	27.5571	0.251479	48.31	chr9	112889386	+	AKAP2;PALM2-AKAP2;PALM2-AKAP2;AKAP2	Body;Body;Body;5'UTR				2_TssAFlnk
cg14399183	0.0179491	(0.012, 0.0239)	2.74454e-09	0.00114902	+++++++	0	0.854426	0.0221776	(0.0139, 0.0304)	1.41759e-07	0.058886	+++	0	0.900603	23.56	chr9	124048308	+	GSN;GSN;GSN;GSN;GSN;GSN;GSN	5'UTR;5'UTR;5'UTR;5'UTR;5'UTR;5'UTR;5'UTR	GGTA1P			7_Enh	rs3933326	BW	PHF19	414360	Warrington 2019
cg13838014	-0.00164514	(-0.0022, -0.0011)	1.66949e-09	0.000698946	-------	0	0.635304	-0.00213385	(-0.0029, -0.0014)	6.5394e-09	0.00271644	---	44.5113	0.164941	29.71	chr9	130684329	-	PIP5KL1;PIP5KL1	Body;Body				7_Enh
cg13392140	0.00606211	(0.0039, 0.0082)	5.33943e-08	0.022354	-++++++	16.2597	0.305857	0.00847449	(0.0059, 0.011)	8.47441e-11	3.52024e-05	+++	0	0.777398	39.79	chr9	131785408	-	SH3GLB2	Body	SH3GLB2	SH3GLB2		7_Enh
cg14214914	0.0374492	(0.029, 0.0459)	4.83531e-18	2.02434e-12	+++++++	44.897	0.0918781	0.0520897	(0.0414, 0.0628)	1.21361e-21	5.04128e-16	+++	0	0.507111	39.09	chr9	131870304	+	CRAT;CRAT	Body;Body	CRAT	CRAT		7_Enh
cg14541011	0.018998	(0.0128, 0.0252)	2.16612e-09	0.000906861	++++-++	64.1993	0.0102092	0.0223595	(0.0138, 0.0309)	2.62998e-07	0.109248	+++	33.0453	0.224575	17.69	chr9	135989682	+	RALGDS;RALGDS	Body;Body	GTF3C5			7_Enh
cg15414028	-0.0179146	(-0.0245, -0.0113)	1.04279e-07	0.0436572	-------	0	0.821544	-0.0219229	(-0.0305, -0.0134)	5.26029e-07	0.218511	---	0	0.7483	22.37	chr10	14644188	-	FAM107B	Body	FAM107B			7_Enh
cg17545399	-0.020153	(-0.027, -0.0133)	8.7586e-09	0.00366686	------+	0	0.505234	-0.0253997	(-0.0355, -0.0153)	7.44112e-07	0.309101	---	19.2466	0.289866	26.03	chr10	49459800	+	FRMPD2;FRMPD2	Body;Body	FRMPD2			15_Quies
cg11480762	0.0244918	(0.0178, 0.0312)	9.43507e-13	3.95007e-07	++-++++	78.4154	0.000102577	0.0313437	(0.0202, 0.0425)	3.25724e-08	0.0135305	+++	71.3621	0.0304436	27.98	chr10	73103395	+	SLC29A3	Body	SLC29A3	SLC29A3		7_Enh
cg02227879	0.0351147	(0.0237, 0.0465)	1.48025e-09	0.000619718	-++++++	60.1895	0.0197087	0.0605893	(0.0437, 0.0775)	1.98313e-12	8.23785e-07	+++	8.03665	0.337095	72.55	chr10	75576192	-	CAMK2G;CAMK2G;CAMK2G;CAMK2G;CAMK2G	Body;Body;Body;Body;Body				4_Tx
cg20340720	-0.0520463	(-0.061, -0.0431)	4.43836e-30	1.85816e-24	-------	43.1127	0.103421	-0.0735224	(-0.0842, -0.0628)	1.87046e-41	7.76981e-36	---	0	0.428215	41.26	chr10	104512523	-	C10orf26	Body	WBP1L			7_Enh	rs562974282;rs10883846	BW;BW	MIR146B;NT5C2/CYP17A1	311453;-445721	Warrington 2019;Warrington 2019
cg14015502	-0.0351389	(-0.047, -0.0233)	6.34844e-09	0.00265782	---?--+	60.8978	0.0254586	-0.0486926	(-0.0648, -0.0326)	3.21626e-09	0.00133602	---	57.6098	0.0945112	38.57	chr10	104535020	-	C10orf26;C10orf26	TSS1500;Body				7_Enh	rs562974282;rs10883846	BW;BW	MIR146B;NT5C2/CYP17A1	333950;-423224	Warrington 2019;Warrington 2019
cg00037952	-0.020702	(-0.0269, -0.0145)	4.72446e-11	1.97793e-05	-------	0	0.53851	-0.0289126	(-0.0371, -0.0207)	3.88048e-12	1.61193e-06	---	55.178	0.107416	39.66	chr10	104535276	+	C10orf26;C10orf26	TSS1500;Body	WBP1L			7_Enh	rs562974282;rs10883846	BW;BW	MIR146B;NT5C2/CYP17A1	334206;-422968	Warrington 2019;Warrington 2019
cg17740322	-0.0161726	(-0.0214, -0.0109)	1.46564e-09	0.0006136	------+	58.9825	0.0233569	-0.0264468	(-0.0337, -0.0192)	6.81471e-13	2.8308e-07	---	34.0408	0.219569	63.53	chr10	104535521	-	C10orf26;C10orf26	TSS1500;Body				7_Enh	rs562974282;rs10883846	BW;BW	MIR146B;NT5C2/CYP17A1	334451;-422723	Warrington 2019;Warrington 2019
cg25104397	-0.023348	(-0.0308, -0.0159)	9.07726e-10	0.000380027	-------	5.34709	0.386311	-0.0356602	(-0.0466, -0.0247)	1.78613e-10	7.41951e-05	---	13.2832	0.315632	52.73	chr10	104535920	-	C10orf26;C10orf26;C10orf26	5'UTR;Body;1stExon				7_Enh	rs562974282;rs10883846	BW;BW	MIR146B;NT5C2/CYP17A1	334850;-422324	Warrington 2019;Warrington 2019
cg16704246	-0.017117	(-0.0222, -0.012)	4.02898e-11	1.68676e-05	-------	56.2982	0.0328093	-0.023025	(-0.0303, -0.0157)	6.17243e-10	0.0002564	---	62.3302	0.0703238	34.52	chr10	112594670	-	RBM20	Body				7_Enh
cg14351425	0.0271328	(0.0176, 0.0366)	2.26622e-08	0.00948773	+++++++	0	0.967807	0.0366422	(0.024, 0.0492)	1.20684e-08	0.00501315	+++	0	0.603396	35.05	chr10	120968739	-	GRK5	Body				1_TssA
cg12434312	-0.0144335	(-0.0195, -0.0094)	2.14873e-08	0.00899582	-------	0	0.636857	-0.0155544	(-0.0225, -0.0087)	9.95963e-06	1	---	0	0.760927	7.77	chr10	129845509	-	PTPRE;PTPRE	Body;TSS1500	PTPRE			7_Enh
cg23023970	-0.0149105	(-0.0201, -0.0097)	1.59241e-08	0.00666675	-------	0	0.642117	-0.0189369	(-0.0261, -0.0118)	2.10404e-07	0.087401	---	58.3514	0.0906236	27	chr10	134385698	-	INPP5A	Body				7_Enh
cg07054804	0.0277465	(0.0189, 0.0366)	9.2848e-10	0.000388715	++++-++	60.7932	0.0180232	0.0462888	(0.0337, 0.0589)	6.97666e-13	2.89808e-07	++-	63.8778	0.0627636	66.83	chr11	10621492	-	MRVI1;MRVI1;MRVI1;MRVI1	Body;Body;Body;Body				7_Enh	rs4444073	BW	ADM	289828	Warrington 2019
cg19578175	0.0326044	(0.022, 0.0432)	1.83785e-09	0.000769432	+++++++	29.2759	0.204765	0.0506763	(0.0371, 0.0643)	2.74929e-13	1.14205e-07	+++	0	0.681323	55.43	chr11	15964499	-						15_Quies
cg01922697	-0.017816	(-0.024, -0.0116)	1.57775e-08	0.00660536	------+	0	0.614084	-0.0218926	(-0.0304, -0.0133)	5.19155e-07	0.215655	---	0	0.533114	22.88	chr11	19894313	-	NAV2;NAV2;NAV2	Body;Body;Body				14_ReprPCWk
cg05228377	-0.0204538	(-0.0271, -0.0138)	1.73621e-09	0.000726879	-------	61.8551	0.0152818	-0.0276123	(-0.0368, -0.0185)	3.19559e-09	0.00132743	---	50.2887	0.133772	35	chr11	27384293	-	CCDC34;CCDC34	Body;Body	LGR4			2_TssAFlnk
cg08586426	0.0315206	(0.0229, 0.0401)	6.77108e-13	2.83477e-07	+++++++	25.0453	0.237749	0.043923	(0.0317, 0.0562)	2.05747e-12	8.54665e-07	+++	52.3889	0.122414	39.35	chr11	33915315	+	LMO2	TSS1500	LMO2			7_Enh
cg22235258	-0.025884	(-0.0347, -0.017)	1.03484e-08	0.00433246	-------	0	0.761715	-0.0301422	(-0.0421, -0.0182)	7.47803e-07	0.310634	---	0	0.861318	16.45	chr11	34675402	+	EHF	Body	ELF5			7_Enh
cg15263021	0.0230623	(0.0171, 0.029)	4.06721e-14	1.70277e-08	++++++-	65.1573	0.00850694	0.0373318	(0.0289, 0.0458)	3.86948e-18	1.60737e-12	+++	53.823	0.114683	61.87	chr11	61273282	+						13_ReprPC
cg02435734	-0.007887	(-0.0108, -0.005)	1.06577e-07	0.0446192	-------	0	0.620405	-0.00919778	(-0.0134, -0.005)	1.86145e-05	1	---	0	0.517647	16.62	chr11	63581814	+	C11orf84	Body	ATL3			2_TssAFlnk
cg26648103	-0.0325245	(-0.0403, -0.0247)	3.28759e-16	1.37638e-10	-------	19.6496	0.279783	-0.0417689	(-0.0521, -0.0315)	2.06073e-15	8.56017e-10	---	0	0.530425	28.42	chr11	66791718	+	SYT12	5'UTR	SYT12			11_BivFlnk
cg08621277	0.0091154	(0.0058, 0.0125)	8.81357e-08	0.0368987	+++++++	0	0.887267	0.0132143	(0.0088, 0.0176)	3.94269e-09	0.00163778	+++	28.4709	0.247083	44.97	chr11	68271518	-	SAPS3;SAPS3;SAPS3;SAPS3;SAPS3;SAPS3	5'UTR;5'UTR;5'UTR;5'UTR;5'UTR;5'UTR				5_TxWk
cg24735129	-0.0270134	(-0.0353, -0.0187)	1.51685e-10	6.35042e-05	-------	0	0.619828	-0.0418443	(-0.0534, -0.0303)	1.27564e-12	5.29894e-07	---	0	0.667279	54.9	chr11	70957520	+						12_EnhBiv
cg03490288	0.0288854	(0.0199, 0.0378)	2.40361e-10	0.000100629	+++++++	0	0.794424	0.037625	(0.0252, 0.0501)	3.18703e-09	0.00132388	+++	20.6731	0.283482	30.26	chr11	71146658	+	DHCR7;DHCR7	Body;Body	DHCR7			6_EnhG
cg01476789	0.0244748	(0.017, 0.0319)	1.27103e-10	5.32129e-05	+++++++	0	0.841093	0.0301	(0.0204, 0.0398)	1.29478e-09	0.000537845	+++	0	0.390422	22.98	chr11	71146764	+	DHCR7;DHCR7	Body;Body	DHCR7			6_EnhG
cg02855207	0.0152631	(0.0097, 0.0209)	8.96328e-08	0.0375255	++++-++	49.5816	0.0642275	0.0141985	(0.0062, 0.0222)	0.00052944	1	++-	64.3539	0.0604855	-6.98	chr11	73087016	-	RELT;RELT	TSS1500;TSS1500				7_Enh
cg26115089	0.026357	(0.0213, 0.0314)	9.15523e-25	3.83291e-19	+++++++	0	0.691873	0.0326621	(0.0261, 0.0392)	1.52544e-22	6.33661e-17	+++	0	0.508306	23.92	chr11	93846406	+	HEPHL1	3'UTR				15_Quies
cg17001194	-0.0209926	(-0.0284, -0.0136)	2.64465e-08	0.011072	-------	0	0.689727	-0.0274056	(-0.0372, -0.0176)	4.08017e-08	0.0169489	---	0	0.790744	30.55	chr11	116216209	-						9_Het
cg10317815	-0.0251488	(-0.0323, -0.018)	7.33348e-12	3.07022e-06	-------	0	0.981319	-0.0249885	(-0.0358, -0.0142)	6.00633e-06	1	---	0	0.934043	-0.64	chr11	116232372	+						15_Quies
cg15531386	-0.0493901	(-0.064, -0.0348)	3.23049e-11	1.35247e-05	-?-----	0	0.497707	-0.0526363	(-0.0751, -0.0302)	4.32522e-06	1	?--	0	0.776958	6.57	chr11	116334079	-						14_ReprPCWk
cg09186818	-0.0142667	(-0.0191, -0.0095)	5.41294e-09	0.00226617	------+	52.9375	0.0471995	-0.0199528	(-0.0264, -0.0135)	1.57164e-09	0.000652854	---	0	0.854718	39.86	chr11	119217331	+	C1QTNF5;C1QTNF5;MFRP;MFRP	1stExon;5'UTR;1stExon;5'UTR	PDZD3			7_Enh
cg02610360	0.0178731	(0.0116, 0.0241)	1.92806e-08	0.00807196	-++++++	16.156	0.306648	0.0277605	(0.0191, 0.0364)	2.76585e-10	0.000114892	+++	32.0175	0.229703	55.32	chr11	120197521	-	TMEM136	5'UTR	ARHGEF12		chr11;120023971;120246625	5_TxWk
cg23834919	0.0265454	(0.0168, 0.0363)	8.64218e-08	0.0361812	+++++++	0	0.922599	0.0375371	(0.024, 0.051)	4.95301e-08	0.0205746	+++	0	0.960235	41.41	chr11	122078745	+			uncategorized	uncategorized		15_Quies
cg27269279	-0.0253474	(-0.0339, -0.0168)	6.28686e-09	0.00263205	-------	3.5365	0.399006	-0.031297	(-0.0431, -0.0195)	1.83717e-07	0.0763153	---	38.4057	0.197202	23.47	chr11	129306366	-	BARX2	Body	BARX2			15_Quies
cg13718559	0.0217244	(0.0156, 0.0279)	5.34238e-12	2.23663e-06	++++++?	55.1424	0.0485535	0.0263769	(0.0184, 0.0344)	1.17188e-10	4.86795e-05	+++	66.1266	0.0522265	21.42	chr12	6383042	+						7_Enh
cg09126859	0.0235634	(0.0163, 0.0308)	1.81223e-10	7.58706e-05	-+++-++	53.6166	0.0440691	0.0323203	(0.0218, 0.0429)	2.03611e-09	0.00084579	++-	63.5379	0.0644042	37.16	chr12	52244063	+			uncategorized	uncategorized		7_Enh
cg00776080	0.0124487	(0.008, 0.0169)	5.35163e-08	0.022405	+++++++	0	0.6584	0.014677	(0.0078, 0.0215)	2.84328e-05	1	+++	0	0.390454	17.9	chr12	53442322	-	TENC1;TENC1	5'UTR;TSS1500	RARG		chr12;53268859;54305222	2_TssAFlnk
cg19559587	0.0256067	(0.0173, 0.0339)	1.4813e-09	0.000620158	+++++++	42.6144	0.106731	0.037545	(0.0271, 0.048)	2.16179e-12	8.97997e-07	+++	0	0.755478	46.62	chr12	57588144	+	LRP1;MIR1228	Body;TSS200	NDUFA4L2			4_Tx
cg21913159	0.0218161	(0.0144, 0.0292)	8.06565e-09	0.00337675	+++++++	42.6059	0.106788	0.0308227	(0.0209, 0.0407)	9.66578e-10	0.000401513	+++	0	0.856122	41.28	chr12	57588171	+	LRP1;MIR1228	Body;TSS200	R3HDM2			4_Tx
cg13038544	0.0260065	(0.0183, 0.0337)	3.73195e-11	1.56241e-05	+++++++	44.3398	0.0954288	0.037709	(0.0269, 0.0486)	9.70254e-12	4.0304e-06	+++	0	0.852419	45	chr12	57588198	+	LRP1;MIR1228	Body;TSS200	R3HDM2			4_Tx
cg01668352	0.0162165	(0.011, 0.0214)	1.10342e-09	0.000461955	++++-++	38.7823	0.133283	0.0248166	(0.0159, 0.0338)	5.45165e-08	0.0226459	++-	61.922	0.0723536	53.03	chr12	64482597	-	SRGAP1	Body				7_Enh
ch.12.1569034F	-0.00388195	(-0.0052, -0.0025)	2.22836e-08	0.00932922	------+	32.8595	0.177181	-0.00350893	(-0.0057, -0.0013)	0.00179082	1	---	0	0.564147	-9.61	chr12	77413631	+						5_TxWk
cg20640246	-0.0188274	(-0.0254, -0.0123)	1.85041e-08	0.00774691	------+	0	0.558618	-0.0249405	(-0.034, -0.0159)	6.50848e-08	0.027036	---	0	0.371503	32.47	chr12	89749718	-			DUSP6			7_Enh
cg04961225	-0.0209696	(-0.0283, -0.0136)	2.53098e-08	0.0105961	-------	19.2085	0.283196	-0.0217229	(-0.0315, -0.012)	1.23215e-05	1	---	37.5694	0.201538	3.59	chr12	91332479	+			DCN			15_Quies
cg21080710	0.016008	(0.0115, 0.0205)	2.26663e-12	9.48944e-07	+++++++	50.8522	0.0574848	0.0195651	(0.0139, 0.0253)	1.68475e-11	6.99836e-06	+++	0	0.617024	22.22	chr12	110207029	+	MGC14436;MGC14436;C12orf34	Body;Body;Body	FAM222A		chr12;109959626;110232560	15_Quies
cg14555736	-0.0216359	(-0.0296, -0.0136)	1.16816e-07	0.0489058	---+---	0	0.480585	-0.0152031	(-0.0272, -0.0032)	0.0128634	1	---	0	0.720059	-29.73	chr12	128852982	-	TMEM132C	Body			chr12;128750806;128905635	9_Het
cg06882533	0.0236495	(0.0173, 0.03)	3.11897e-13	1.30578e-07	-++++++	60.5083	0.0188071	0.0326806	(0.0242, 0.0412)	5.87341e-14	2.43979e-08	+++	0	0.393116	38.19	chr13	24625581	+						7_Enh
cg04579966	0.0260829	(0.0178, 0.0344)	7.48948e-10	0.000313553	+++++++	28.0532	0.214271	0.0358412	(0.0237, 0.0479)	6.27452e-09	0.00260641	++-	43.074	0.172619	37.41	chr13	24846221	-	SPATA13;SPATA13	Body;Body				2_TssAFlnk
cg10944097	-0.0146945	(-0.0199, -0.0095)	2.45116e-08	0.010262	-------	0	0.655165	-0.0199572	(-0.0271, -0.0128)	4.69617e-08	0.0195077	---	0	0.871295	35.81	chr13	25691517	+						7_Enh
cg03234604	-0.0244968	(-0.0333, -0.0157)	4.50799e-08	0.0188731	-------	0	0.762596	-0.0256016	(-0.0377, -0.0135)	3.24937e-05	1	---	78.6344	0.00927519	4.51	chr13	43336307	+						7_Enh
cg13237945	0.0203864	(0.0134, 0.0273)	8.88116e-09	0.00371817	++++++-	39.8834	0.125471	0.0349987	(0.0244, 0.0456)	8.08869e-11	3.36001e-05	+++	55.421	0.106117	71.68	chr13	43355739	+	C13orf30;C13orf30	1stExon;5'UTR				15_Quies
cg01001472	0.0302091	(0.0203, 0.0402)	2.69468e-09	0.00112815	+++++++	9.22633	0.358439	0.0511659	(0.0375, 0.0648)	2.1341e-13	8.86495e-08	+++	40.4806	0.186351	69.37	chr13	97947958	+	MBNL2;MBNL2	Body;Body				5_TxWk
cg20235099	-0.0143446	(-0.0192, -0.0095)	6.50264e-09	0.00272238	-------	5.2615	0.386916	-0.0200721	(-0.0268, -0.0134)	4.39777e-09	0.00182681	---	52.2482	0.123174	39.93	chr13	111288438	-	CARKD	Body	LINC00567			4_Tx
cg13067221	-0.0420152	(-0.0531, -0.0309)	1.08803e-13	4.55511e-08	-------	28.8052	0.20842	-0.0560169	(-0.0719, -0.0401)	5.178e-12	2.15092e-06	---	6.96704	0.341336	33.33	chr14	23449582	+	JUB	Body	AJUBA	AJUBA		7_Enh
cg07103329	0.0114607	(0.0075, 0.0154)	1.14221e-08	0.00478196	+++++++	38.0023	0.138894	0.0116831	(0.0061, 0.0172)	3.63004e-05	1	+++	0	0.564407	1.94	chr14	78265689	-	ADCK1;ADCK1	TSS1500;TSS1500			chr14;77517478;78804785	5_TxWk
cg21834684	-0.0233587	(-0.0319, -0.0148)	9.12758e-08	0.0382133	-------	0	0.831427	-0.0264935	(-0.0383, -0.0147)	1.14736e-05	1	---	0	0.691036	13.42	chr14	81797427	-	STON2	Body	STON2		chr14;81070188;85066246	15_Quies
cg01955025	-0.0215196	(-0.028, -0.015)	9.77632e-11	4.09293e-05	-------	0	0.762268	-0.0287661	(-0.0383, -0.0192)	3.46641e-09	0.00143993	---	0	0.521081	33.67	chr14	91091782	-	TTC7B	Body	CALM1			6_EnhG
cg26288577	-0.0257269	(-0.0328, -0.0186)	1.42943e-12	5.98443e-07	------+	59.857	0.0206764	-0.0335402	(-0.0429, -0.0242)	2.04306e-12	8.48681e-07	---	37.7901	0.200396	30.37	chr14	91580429	-	C14orf159;C14orf159;C14orf159;C14orf159;C14orf159;C14orf159;C14orf159;C14orf159;C14orf159	1stExon;1stExon;5'UTR;1stExon;5'UTR;5'UTR;TSS1500;1stExon;5'UTR	RPS6KA5			2_TssAFlnk
cg13186286	-0.0108739	(-0.0143, -0.0075)	4.05008e-10	0.00016956	------+	21.9561	0.261865	-0.0137223	(-0.0185, -0.009)	1.5977e-08	0.00663679	---	0	0.382637	26.19	chr14	91580451	+	C14orf159;C14orf159;C14orf159;C14orf159;C14orf159;C14orf159;C14orf159;C14orf159;C14orf159	1stExon;1stExon;5'UTR;1stExon;5'UTR;5'UTR;TSS1500;1stExon;5'UTR	RPS6KA5			2_TssAFlnk
cg20902353	-0.0231148	(-0.0313, -0.0149)	3.50312e-08	0.0146661	-------	20.9417	0.269759	-0.0281427	(-0.0396, -0.0167)	1.42192e-06	0.590659	---	0	0.409013	21.75	chr14	94425114	-	ASB2	TSS1500	ASB2	ASB2		7_Enh
cg20566484	0.0263719	(0.0176, 0.0352)	4.16177e-09	0.00174236	+++++++	19.4351	0.281443	0.0389494	(0.0274, 0.0505)	3.24101e-11	1.3463e-05	+++	65.8301	0.0535817	47.69	chr14	94489832	-			OTUB2	OTUB2		7_Enh
cg01181105	0.0160395	(0.0102, 0.0219)	7.21436e-08	0.0302035	++++-++	62.3945	0.0139969	0.0218281	(0.0134, 0.0302)	3.6031e-07	0.149671	++-	51.5828	0.12677	36.09	chr14	104165277	+	XRCC3;XRCC3;XRCC3;KLC1;KLC1	Body;Body;Body;Body;Body	uncategorized		chr14;104142509;104174537	6_EnhG
cg07834322	-0.0326723	(-0.0447, -0.0207)	9.66273e-08	0.0404538	-------	31.4932	0.187637	-0.0312822	(-0.0507, -0.0119)	0.0015885	1	---	35.3151	0.213108	-4.25	chr15	25438254	-	SNORD115-13	TSS1500			chr15;25270607;25460312	9_Het
cg13800209	0.00803878	(0.0052, 0.0109)	4.74494e-08	0.0198651	-++++++	7.53654	0.370689	0.0119724	(0.0026, 0.0213)	0.0121499	1	++-	41.5103	0.18092	48.93	chr15	37390284	-	MEIS2;MEIS2;MEIS2;MEIS2;MEIS2;MEIS2;MEIS2	1stExon;Body;Body;5'UTR;Body;Body;Body				11_BivFlnk
cg05059480	0.0166577	(0.011, 0.0223)	7.94786e-09	0.00332743	+++++++	0	0.565378	0.0192784	(0.0115, 0.0271)	1.21387e-06	0.504237	+++	0	0.903758	15.73	chr15	40633202	-	C15orf52	TSS200	C15orf52			7_Enh
cg24685109	-0.0184906	(-0.0244, -0.0126)	8.49787e-10	0.00035577	------+	0	0.463512	-0.0245237	(-0.0322, -0.0169)	3.55222e-10	0.000147558	---	0	0.739612	32.63	chr15	43477090	+	TMEM62;CCNDBP1;CCNDBP1;CCNDBP1;CCNDBP1	3'UTR;TSS1500;TSS1500;TSS1500;TSS1500				7_Enh
cg26157579	0.0191223	(0.0122, 0.0261)	6.535e-08	0.0273593	+++++-+	0	0.774853	0.0267264	(0.0167, 0.0367)	1.65633e-07	0.0688032	+++	0	0.404657	39.77	chr15	65137040	+	PLEKHO2	Body	ANKDD1A			2_TssAFlnk
cg09837656	0.0230801	(0.0157, 0.0305)	9.1566e-10	0.000383348	+++++++	51.5206	0.0540797	0.033963	(0.0241, 0.0438)	1.4515e-11	6.02949e-06	+++	72.36	0.0268379	47.15	chr15	65149245	+	PLEKHO2	Body	PLEKHO2			6_EnhG
cg26843110	-0.0536459	(-0.0644, -0.0429)	1.05245e-22	4.40617e-17	-------	4.49464	0.392314	-0.0785047	(-0.0931, -0.0639)	6.55572e-26	2.72322e-20	---	19.7244	0.287737	46.34	chr15	74935742	+	EDC3;EDC3;EDC3	Body;Body;Body	UBL7-AS1			5_TxWk	rs3784789	BW	CSK	-146810	Warrington 2019
cg14389122	-0.0214341	(-0.029, -0.0139)	2.6343e-08	0.0110287	-------	32.8828	0.177005	-0.0256745	(-0.0367, -0.0146)	5.2242e-06	1	---	0	0.460452	19.78	chr15	74945851	-	EDC3;EDC3;EDC3	Body;Body;Body				7_Enh	rs3784789	BW	CSK	-136701	Warrington 2019
cg17352215	0.0299537	(0.0189, 0.041)	1.1801e-07	0.0494058	+++++++	9.53219	0.356204	0.0414578	(0.0259, 0.057)	1.8574e-07	0.0771556	+++	20.0447	0.286305	38.41	chr15	90698455	+			NGRN		chr15;90260683;90737680	7_Enh	rs12443252	BW	CRTC3	-366235	Warrington 2019
cg15440026	0.0180177	(0.0115, 0.0245)	6.10632e-08	0.0255646	+++++++	29.7125	0.20138	0.0211621	(0.0122, 0.0301)	3.55632e-06	1	+++	62.8107	0.0679527	17.45	chr15	94022195	+						15_Quies
cg20636559	-0.0345174	(-0.045, -0.024)	1.2383e-10	5.18423e-05	-------	2.71476	0.404698	-0.0461134	(-0.0612, -0.031)	2.07005e-09	0.000859889	---	0	0.943955	33.59	chr15	101253502	+			uncategorized			7_Enh
cg06219695	-0.0158876	(-0.0216, -0.0101)	6.22598e-08	0.0260656	-------	0	0.665696	-0.0234733	(-0.0317, -0.0153)	1.89927e-08	0.0078895	---	14.583	0.310141	47.75	chr16	434256	-	LOC100134368	Body	TMEM8A	TMEM8A		2_TssAFlnk
cg04962621	-0.0202544	(-0.0274, -0.0131)	2.94967e-08	0.012349	-------	3.21002	0.401273	-0.0248646	(-0.0351, -0.0146)	1.91242e-06	0.794412	---	0	0.812339	22.76	chr16	4714733	-	MGRN1;MGRN1;MGRN1;MGRN1	Body;Body;Body;Body	uncategorized			6_EnhG
cg06118584	-0.015045	(-0.0205, -0.0095)	8.37726e-08	0.0350721	-------	0	0.931033	-0.0192538	(-0.0269, -0.0116)	8.33985e-07	0.346434	---	7.50614	0.339204	27.97	chr16	11770950	+	SNN	3'UTR	SNN			6_EnhG
cg01323840	0.0280215	(0.0183, 0.0378)	1.86296e-08	0.00779943	++++-++	49.7755	0.0631761	0.0373372	(0.0248, 0.0499)	5.48723e-09	0.00227937	+++	9.03593	0.333092	33.24	chr16	12901108	+						7_Enh
cg06340161	-0.0231894	(-0.03, -0.0164)	2.90624e-11	1.21672e-05	------+	0	0.640549	-0.0337189	(-0.0426, -0.0249)	8.53967e-14	3.54735e-08	---	0	0.39588	45.41	chr16	46962962	+	GPT2;GPT2	3'UTR;3'UTR	GPT2			4_Tx
cg05362860	0.0174407	(0.0113, 0.0235)	2.08755e-08	0.0087397	++++-++	42.2027	0.109493	0.0198076	(0.0125, 0.0272)	1.29181e-07	0.0536614	++-	66.5339	0.0503831	13.57	chr16	50320692	+	ADCY7	TSS1500	ADCY7	ADCY7	chr16;49747762;51137136	5_TxWk	rs7205514	BW	PAPD5	48886	Warrington 2019
cg06897661	0.00805327	(0.0054, 0.0107)	1.76414e-09	0.000738573	+++++++	0	0.593543	0.00978129	(0.0063, 0.0133)	4.5914e-08	0.0190725	+++	51.2412	0.128617	21.46	chr16	50322074	+	ADCY7;ADCY7	5'UTR;1stExon	ADCY7		chr16;49747762;51137136	4_Tx	rs7205514	BW	PAPD5	50268	Warrington 2019
cg23580000	0.0298565	(0.0221, 0.0376)	4.24395e-14	1.77676e-08	-++++++	45.8986	0.0856259	0.0371648	(0.0268, 0.0475)	1.86667e-12	7.75409e-07	+++	17.5028	0.297553	24.48	chr16	50322156	+	ADCY7	1stExon	ADCY7	ADCY7	chr16;49747762;51137136	4_Tx	rs7205514	BW	PAPD5	50350	Warrington 2019
cg00625110	0.0175175	(0.0115, 0.0235)	1.16766e-08	0.00488851	+++++++	0	0.731276	0.0237982	(0.0161, 0.0315)	1.28855e-09	0.000535259	+++	0	0.889975	35.85	chr16	53741731	-	FTO	Body			chr16;53648449;53915021	5_TxWk
cg08103706	0.0231457	(0.0162, 0.0301)	6.71471e-11	2.81117e-05	-++++++	53.9033	0.0427805	0.0366093	(0.0269, 0.0464)	1.88278e-13	7.82099e-08	+++	61.7089	0.073419	58.17	chr16	56713771	-						14_ReprPCWk
cg26955845	-0.0300034	(-0.0402, -0.0198)	8.05992e-09	0.00337435	------+	61.7196	0.015616	-0.0357293	(-0.0512, -0.0202)	6.15036e-06	1	---	0	0.526192	19.08	chr16	57680131	-	GPR56;GPR56;GPR56;GPR56;GPR56;GPR56;GPR56;GPR56	5'UTR;5'UTR;5'UTR;5'UTR;5'UTR;5'UTR;5'UTR;5'UTR	CIAPIN1		chr16;57419988;58346292	2_TssAFlnk
cg02132946	-0.0149169	(-0.0199, -0.0099)	6.16218e-09	0.00257984	+------	48.2168	0.0718485	-0.0253534	(-0.0319, -0.0188)	3.04797e-14	1.26611e-08	---	0	0.670107	69.96	chr16	65807673	-						7_Enh
cg07867517	-0.0303065	(-0.0395, -0.0211)	1.26444e-10	5.29369e-05	-------	39.072	0.131214	-0.0411749	(-0.0536, -0.0288)	7.62283e-11	3.16649e-05	---	39.1031	0.193569	35.86	chr16	75520165	-	CHST6	5'UTR	CHST6	CHST6		7_Enh	rs11641308	BW	BCAR1	208142	Warrington 2019
cg09862425	0.00961449	(0.0062, 0.013)	2.95886e-08	0.0123875	+++++++	62.7555	0.0131767	0.00917976	(0.0047, 0.0136)	5.55618e-05	1	+++	63.4294	0.0649305	-4.52	chr16	81639791	+	CMIP;CMIP	Body;Body			chr16;81219315;82398912	5_TxWk
cg26433445	0.0249487	(0.0191, 0.0308)	4.72429e-17	1.97786e-11	+++++++	49.6109	0.0640679	0.034915	(0.0274, 0.0424)	8.84143e-20	3.6727e-14	+++	81.504	0.00448703	39.95	chr16	81764289	+					chr16;81219315;82398912	2_TssAFlnk
cg10099957	0.0190667	(0.0125, 0.0257)	1.391e-08	0.00582353	-++++++	55.3855	0.036441	0.0192973	(0.0099, 0.0287)	5.88102e-05	1	++-	31.0382	0.234552	1.21	chr16	87869757	+	SLC7A5	Body	SLC7A5			6_EnhG	rs9783782	BW	ZNF469	-447528	Warrington 2019
cg26604214	0.0163756	(0.0105, 0.0223)	5.04339e-08	0.0211145	+++++++	0	0.614357	0.0146254	(0.0063, 0.023)	0.000610065	1	+++	0	0.998897	-10.69	chr17	2907678	+	RAP1GAP2;RAP1GAP2	Body;Body	RAP1GAP2		chr17;2899124;3236111	7_Enh
cg10950949	-0.0201803	(-0.0262, -0.0142)	4.21795e-11	1.76588e-05	------+	41.371	0.115143	-0.0287654	(-0.0367, -0.0208)	1.30944e-12	5.43936e-07	---	27.7492	0.250557	42.54	chr17	4752739	+	MINK1;MINK1;MINK1;MINK1	Body;Body;Body;Body	CXCL16			7_Enh
cg07168214	-0.0237128	(-0.032, -0.0154)	1.95156e-08	0.00817035	-------	0	0.505291	-0.0389132	(-0.0502, -0.0276)	1.62481e-11	6.74941e-06	---	6.96426	0.341347	64.1	chr17	7380112	+	ZBTB4;ZBTB4	5'UTR;5'UTR	CHRNB1			7_Enh	rs222857;rs2428362;rs4511593;rs78378222	BW;BW;BW;BW	CLDN7/SLC2A4;CLDN7/SLC2A4;TNFSF12-TNFSF13;TP53	215549;199838;-75424;-191640	Warrington 2019;Warrington 2019;Warrington 2019;Warrington 2019
cg07565956	-0.014302	(-0.0184, -0.0102)	6.19925e-12	2.59537e-06	-------	0	0.768157	-0.0211465	(-0.027, -0.0153)	1.10269e-12	4.58053e-07	---	0	0.727326	47.86	chr17	7381288	-	ZBTB4;ZBTB4	5'UTR;5'UTR	ZBTB4			2_TssAFlnk	rs222857;rs2428362;rs4511593;rs78378222	BW;BW;BW;BW	CLDN7/SLC2A4;CLDN7/SLC2A4;TNFSF12-TNFSF13;TP53	216725;201014;-74248;-190464	Warrington 2019;Warrington 2019;Warrington 2019;Warrington 2019
cg05451094	0.030616	(0.0224, 0.0388)	2.02223e-13	8.46622e-08	+++++++	16.4044	0.304752	0.0382909	(0.027, 0.0496)	3.07929e-11	1.27913e-05	+++	0	0.56816	25.07	chr17	26557385	-						7_Enh
cg18048405	-0.0197608	(-0.0266, -0.0129)	1.86519e-08	0.00780877	-------	0	0.596487	-0.0248325	(-0.0358, -0.0139)	8.3043e-06	1	---	28.8069	0.245458	25.67	chr17	27333617	+	SEZ6;SEZ6	TSS1500;TSS1500	SEZ6			12_EnhBiv
cg08290013	-0.0190287	(-0.025, -0.0131)	3.71512e-10	0.000155536	+------	30.0256	0.198956	-0.0229385	(-0.0307, -0.0151)	8.029e-09	0.00333522	---	0	0.83908	20.55	chr17	27334164	+	SEZ6;SEZ6	TSS1500;TSS1500	CRYBA1			14_ReprPCWk
cg24177452	0.0242635	(0.0181, 0.0304)	9.42213e-15	3.94465e-09	+++++++	36.8094	0.147589	0.0315592	(0.0237, 0.0394)	2.55184e-15	1.06002e-09	+++	65.8561	0.0534624	30.07	chr17	27494295	+	MYO18A;MYO18A	5'UTR;5'UTR	MYO18A			5_TxWk
cg07324087	0.0270672	(0.0191, 0.035)	2.73668e-11	1.14573e-05	++++-++	56.1732	0.033294	0.0371075	(0.0261, 0.0481)	3.9947e-11	1.65938e-05	+++	52.4973	0.121828	37.09	chr17	27948259	+	CORO6	1stExon	CORO6			2_TssAFlnk
cg12882572	-0.0109579	(-0.0144, -0.0075)	6.44718e-10	0.000269916	-------	0	0.734909	-0.0124935	(-0.0171, -0.0079)	1.3182e-07	0.0547577	---	0	0.426283	14.01	chr17	35851204	-	DUSP14	5'UTR	C17orf78			2_TssAFlnk
cg06716730	-0.020639	(-0.026, -0.0153)	5.21522e-14	2.18339e-08	-------	28.5934	0.210067	-0.0302727	(-0.0377, -0.0228)	1.40456e-15	5.8345e-10	---	42.1135	0.177725	46.68	chr17	35851459	-	DUSP14	5'UTR	DUSP14			7_Enh
cg17633523	0.0225761	(0.0163, 0.0289)	2.16766e-12	9.07507e-07	+++++++	0	0.508019	0.0285163	(0.0201, 0.037)	3.69295e-11	1.53404e-05	+++	3.59042	0.354431	26.31	chr17	37841458	-	PGAP3	Body	ERBB2			6_EnhG
cg12648523	0.0119688	(0.008, 0.0159)	3.7234e-09	0.00155883	++++-++	51.1578	0.0559155	0.0150573	(0.0093, 0.0208)	3.30273e-07	0.137194	+++	0.655162	0.365461	25.81	chr17	37884314	-	ERBB2;ERBB2	3'UTR;3'UTR	GRB7			6_EnhG
cg23047335	0.0319823	(0.0217, 0.0423)	1.08499e-09	0.00045424	+++++++	4.70549	0.390833	0.0489944	(0.0352, 0.0628)	3.48768e-12	1.44877e-06	+++	10.5147	0.327096	53.19	chr17	38075408	-	GSDMB;GSDMB;GSDMB	TSS1500;TSS1500;TSS1500	PSMD3			6_EnhG
cg13212159	0.0301726	(0.0202, 0.0401)	2.63146e-09	0.00110168	+++++++	37.7978	0.140375	0.0420781	(0.028, 0.0561)	4.41143e-09	0.00183249	+++	0	0.846771	39.46	chr17	38075554	+	GSDMB;GSDMB;GSDMB	TSS1500;TSS1500;TSS1500	ORMDL3	ORMDL3		6_EnhG
cg01761362	0.0342518	(0.0235, 0.045)	3.74527e-10	0.000156799	+++++++	37.2108	0.144649	0.0473954	(0.034, 0.0608)	3.51442e-12	1.45988e-06	+++	68.3537	0.0424288	38.37	chr17	40051528	+	ACLY;ACLY	Body;Body	ACLY	ACLY		6_EnhG
cg20388732	0.0221365	(0.0157, 0.0286)	2.1528e-11	9.01289e-06	+++++++	0	0.968449	0.0271681	(0.018, 0.0363)	5.41526e-09	0.00224948	+++	0	0.594445	22.73	chr17	40439433	-	STAT5A	TSS200	STAT5A			2_TssAFlnk
cg15774391	0.016336	(0.0105, 0.0222)	5.22904e-08	0.0218918	++++-++	24.6641	0.240728	0.0187337	(0.0108, 0.0267)	3.72951e-06	1	++-	72.9381	0.0248417	14.68	chr17	40439628	+	STAT5A;STAT5A	5'UTR;1stExon	HSPB9			2_TssAFlnk
cg25225655	-0.0194185	(-0.0264, -0.0125)	4.06687e-08	0.0170263	------+	22.4979	0.257643	-0.0295529	(-0.0386, -0.0205)	1.40149e-10	5.82174e-05	---	6.08899	0.344784	52.19	chr17	55468616	+	MSI2;MSI2	Body;Body				15_Quies	rs4794720	BW	MSI2	76393	Warrington 2019
cg08591265	-0.0202211	(-0.0271, -0.0134)	7.06736e-09	0.00295881	-------	0	0.62531	-0.026769	(-0.0364, -0.0172)	4.47271e-08	0.0185794	---	0	0.532102	32.38	chr17	56082867	+	SFRS1;SFRS1	3'UTR;Body	VEZF1			6_EnhG
cg20191066	-0.0131292	(-0.0176, -0.0086)	1.1402e-08	0.00477353	-------	0	0.745148	-0.0201862	(-0.0265, -0.0139)	4.06392e-10	0.000168813	---	0	0.479797	53.75	chr17	56413977	-			RNF43			7_Enh
cg07086564	0.0328977	(0.0236, 0.0422)	3.89631e-12	1.63122e-06	-++++++	56.3713	0.0325276	0.049537	(0.0371, 0.062)	5.87965e-15	2.44238e-09	+++	31.0441	0.234523	50.58	chr17	59371804	-	BCAS3;BCAS3	Body;Body				7_Enh
cg07530599	0.0274212	(0.0196, 0.0352)	4.69465e-12	1.96545e-06	++++-++	76.1472	0.000319715	0.0339137	(0.0226, 0.0453)	4.82464e-09	0.00200414	+++	73.0631	0.0244193	23.68	chr17	74275137	-	QRICH2	Body	SPHK1			7_Enh
cg01419914	0.0162205	(0.0103, 0.0222)	9.57169e-08	0.0400726	+++++++	26.2038	0.228697	0.0144873	(0.0057, 0.0233)	0.00126956	1	+++	0	0.588499	-10.69	chr17	79374691	-	BAHCC1	Body	FSCN2			12_EnhBiv
cg25960854	0.00772742	(0.005, 0.0104)	2.56617e-08	0.0107435	+++++++	0	0.675487	0.009395	(0.0052, 0.0135)	9.32331e-06	1	+++	79.3548	0.00787757	21.58	chr19	1160184	+	SBNO2	5'UTR				7_Enh
cg22018329	0.0412282	(0.0307, 0.0517)	1.41076e-14	5.90626e-09	+++++++	15.7711	0.309582	0.0600429	(0.046, 0.0741)	6.47784e-17	2.69087e-11	+++	25.721	0.260208	45.64	chr19	3116716	-	GNA11	Body	AES			6_EnhG
cg05249937	-0.0179969	(-0.024, -0.012)	3.1633e-09	0.00132434	-------	0	0.46989	-0.0235046	(-0.0317, -0.0153)	2.09117e-08	0.00868666	---	38.7322	0.195503	30.6	chr19	15345307	-	EPHX3	TSS1500	EPHX3			7_Enh
cg11255159	0.0192871	(0.0127, 0.0259)	8.5111e-09	0.00356324	+++++++	0	0.508382	0.0282068	(0.0194, 0.037)	3.76093e-10	0.000156227	+++	33.9817	0.219867	46.25	chr19	18401021	-			LRRC25			7_Enh
cg03597034	0.00819788	(0.0055, 0.0109)	2.66654e-09	0.00111637	++++-++	57.6934	0.0276661	0.00966899	(0.0062, 0.0131)	4.27676e-08	0.0177655	++-	37.3424	0.202711	17.94	chr19	18569006	+	ELL	Body	FKBP8			6_EnhG
cg12150039	0.0127487	(0.0081, 0.0174)	5.64842e-08	0.0236476	+++++++	9.27508	0.358083	0.0165683	(0.0102, 0.0229)	3.40251e-07	0.141339	+++	0	0.758463	29.96	chr19	35490532	+	GRAMD1A;GRAMD1A	TSS1500;TSS1500	uncategorized		chr19;35411811;35557522	2_TssAFlnk
cg05234415	0.0192382	(0.0135, 0.025)	4.93873e-11	2.06764e-05	+++++++	0	0.893578	0.02438	(0.0164, 0.0324)	2.34741e-09	0.000975103	+++	0	0.505916	26.73	chr19	38743744	-	PPP1R14A	Body	GGN		chr19;38704777;38804118	2_TssAFlnk
cg03313447	-0.0187559	(-0.0233, -0.0143)	3.28186e-16	1.37398e-10	-------	30.4045	0.196026	-0.0268164	(-0.0321, -0.0215)	2.69835e-23	1.12088e-17	---	62.6575	0.0687063	42.98	chr19	41829042	-	CCDC97	3'UTR	TGFB1	TGFB1		6_EnhG
cg26140182	0.0273019	(0.0176, 0.037)	3.99646e-08	0.0167315	++++-++	54.8661	0.038601	0.03573	(0.0227, 0.0487)	7.17317e-08	0.0297971	+++	46.8542	0.152344	30.87	chr19	43530536	+	PSG11;PSG11;PSG11;PSG11;PSG11;PSG11	5'UTR;1stExon;1stExon;5'UTR;1stExon;5'UTR	PSG6	NA		1_TssA	rs147957154	BW	PSG7	99496	Warrington 2019
cg00698688	0.0325543	(0.0212, 0.0439)	1.75904e-08	0.00736437	+++++++	69.0056	0.00359941	0.0447253	(0.0301, 0.0593)	2.00811e-09	0.000834162	+++	52.6827	0.120828	37.39	chr19	49055432	+	SULT2B1;SULT2B1	1stExon;5'UTR	SULT2B1	SULT2B1		7_Enh	rs516246	BW	FUT2	-150740	Warrington 2019
cg07543967	0.0244548	(0.0157, 0.0332)	4.37611e-08	0.0183209	+++++++	72.4874	0.0013117	0.0396786	(0.0266, 0.0528)	2.75877e-09	0.00114598	+++	5.26637	0.347987	62.25	chr19	49055443	-	SULT2B1;SULT2B1	1stExon;5'UTR	SULT2B1	SULT2B1		7_Enh	rs516246	BW	FUT2	-150729	Warrington 2019
cg10378927	0.0119936	(0.0076, 0.0164)	7.641e-08	0.0319896	++++++-	14.9584	0.315757	0.0133212	(0.0067, 0.0199)	7.64757e-05	1	+++	0	0.782254	11.07	chr19	52777016	-	ZNF766	Body	ZNF480			6_EnhG
cg06301496	-0.0199492	(-0.0272, -0.0127)	8.31035e-08	0.0347919	-------	0	0.643012	-0.0255817	(-0.0356, -0.0156)	5.06589e-07	0.210435	---	9.5519	0.33101	28.23	chr20	23350364	+	GZF1	Body	NAPB			6_EnhG
cg15488794	0.0205897	(0.0139, 0.0273)	1.40529e-09	0.000588334	+++++++	0	0.573809	0.0298526	(0.0212, 0.0385)	1.35116e-11	5.61265e-06	+++	0	0.885483	44.99	chr20	30262899	+	BCL2L1;BCL2L1	Body;Body				6_EnhG
cg19554235	0.0330218	(0.0212, 0.0448)	4.24558e-08	0.0177744	+++++++	0	0.448944	0.0492854	(0.0326, 0.0659)	6.55306e-09	0.00272211	+++	0	0.695905	49.25	chr20	43159912	-	PKIG;PKIG;PKIG	TSS1500;TSS1500;TSS1500	PKIG			7_Enh
cg18678231	0.0276641	(0.0183, 0.037)	7.35412e-09	0.00307886	++++-++	0	0.554973	0.0366113	(0.0232, 0.05)	8.68513e-08	0.0360777	+++	29.4635	0.242269	32.34	chr20	43159945	-	PKIG;PKIG;PKIG	TSS1500;TSS1500;TSS1500	ADA			7_Enh
cg03082779	-0.0149427	(-0.0203, -0.0096)	5.12374e-08	0.0214509	-------	41.6503	0.113236	-0.0220464	(-0.0307, -0.0134)	5.86035e-07	0.243437	---	0	0.417793	47.54	chr20	45947025	-	ZMYND8;LOC100131496;ZMYND8;ZMYND8	Body;TSS1500;Body;Body	uncategorized		chr20;45848915;46013197	7_Enh
cg02341503	-0.0192986	(-0.0243, -0.0143)	3.82563e-14	1.60163e-08	+------	36.0561	0.153145	-0.0242512	(-0.0306, -0.0179)	6.55583e-14	2.72327e-08	---	0	0.872921	25.66	chr20	45947123	-	ZMYND8;LOC100131496;ZMYND8;ZMYND8	Body;TSS200;Body;Body	ZMYND8		chr20;45848915;46013197	7_Enh
cg18551353	0.0202726	(0.0132, 0.0274)	2.17009e-08	0.00908525	+++++++	48.4964	0.0702566	0.0205249	(0.0106, 0.0304)	4.80622e-05	1	+++	38.9861	0.19418	1.24	chr20	49454326	-	BCAS4;BCAS4;BCAS4	Body;Body;Body				7_Enh
cg07781736	-0.0177169	(-0.0238, -0.0116)	1.2415e-08	0.00519762	-------	0	0.740614	-0.0225361	(-0.0308, -0.0143)	9.44129e-08	0.0392188	---	0	0.571461	27.2	chr20	55839008	-	BMP7	Body	RAE1		chr20;55757661;56093485	2_TssAFlnk
cg14288673	-0.0184713	(-0.0249, -0.012)	2.21945e-08	0.00929192	------+	25.1436	0.236981	-0.0191175	(-0.0282, -0.0101)	3.3786e-05	1	---	7.39075	0.339662	3.5	chr21	19258040	+	NCRNA00157	TSS200	C21orf91		chr21;18539746;21291293	15_Quies
cg23537820	0.0200658	(0.0148, 0.0253)	7.57245e-14	3.17027e-08	+++++++	58.3522	0.0254104	0.0221068	(0.0153, 0.029)	2.43906e-10	0.000101317	+++	67.0886	0.0479086	10.17	chr21	32627192	+	TIAM1	Body				7_Enh
cg05306310	-0.019329	(-0.0264, -0.0123)	6.83654e-08	0.0286217	-------	0	0.569848	-0.0247111	(-0.0355, -0.014)	6.72548e-06	1	---	0	0.707017	27.84	chr21	43186286	-	RIPK4	Body				12_EnhBiv	rs220193	BW	UMODL1	-395022	Warrington 2019
cg12409874	0.00532974	(0.0035, 0.0071)	6.73929e-09	0.00282146	+++++++	57.2341	0.0293042	0.00593748	(0.0036, 0.0083)	8.86073e-07	0.368071	+++	0	0.649583	11.4	chr21	43938777	-	SLC37A1	Body	SLC37A1			6_EnhG	rs220193	BW	UMODL1	357469	Warrington 2019
cg23095729	0.0229268	(0.0161, 0.0298)	5.26678e-11	2.20498e-05	+++++++	11.669	0.340451	0.0280893	(0.0188, 0.0374)	3.49323e-09	0.00145107	+++	33.5449	0.222067	22.52	chr22	20019674	+	C22orf25;MIR185	5'UTR;TSS1500	TANGO2		chr22;19993798;20025100	7_Enh
cg00390484	0.024565	(0.0179, 0.0312)	5.60617e-13	2.34707e-07	+++++++	60.1877	0.0197139	0.0284556	(0.0203, 0.0366)	6.26128e-12	2.60091e-06	+++	75.8792	0.0158308	15.84	chr22	20019695	-	C22orf25;MIR185	5'UTR;TSS1500	TANGO2		chr22;19993798;20025100	7_Enh
cg27601574	0.0235026	(0.0165, 0.0305)	4.22349e-11	1.7682e-05	+++++++	11.4202	0.342298	0.0348795	(0.0251, 0.0446)	2.30505e-12	9.5751e-07	+++	0	0.394473	48.41	chr22	31498863	-	SMTN;SMTN;SMTN	Body;Body;3'UTR	uncategorized			6_EnhG
cg09290175	0.0335887	(0.0235, 0.0437)	7.14688e-11	2.9921e-05	+++++++	48.6958	0.0691307	0.0469813	(0.0345, 0.0595)	1.53058e-13	6.35799e-08	+++	61.8675	0.072626	39.87	chr22	39688265	+			SYNGR1			7_Enh
cg20496314	0.0314672	(0.0227, 0.0402)	1.83602e-12	7.68666e-07	+++++++	41.6624	0.113153	0.0494167	(0.0375, 0.0613)	3.79489e-16	1.57638e-10	+++	61.7554	0.0731861	57.04	chr22	39759864	+	SYNGR1;SYNGR1;SYNGR1	TSS1500;Body;Body	SYNGR1	SYNGR1		7_Enh
cg17194270	0.0374725	(0.0269, 0.048)	3.57244e-12	1.49563e-06	+++++++	48.8975	0.0679998	0.0551497	(0.0416, 0.0687)	1.65127e-15	6.85932e-10	+++	16.4731	0.302033	47.17	chr22	39759992	-	SYNGR1;SYNGR1;SYNGR1	Body;TSS200;Body	SYNGR1	SYNGR1		7_Enh
cg06397161	0.0342309	(0.0254, 0.0431)	3.24565e-14	1.35882e-08	+++++++	60.227	0.0196012	0.0462792	(0.0337, 0.0589)	6.6628e-13	2.7677e-07	+++	60.5809	0.0791158	35.2	chr22	39760059	+	SYNGR1;SYNGR1;SYNGR1	Body;TSS200;Body	SYNGR1	SYNGR1		7_Enh
cg10380643	-0.00913019	(-0.0127, -0.0056)	5.14891e-07	0.215563	---+---	29.8424	0.200374	-0.0133548	(-0.0181, -0.0086)	3.6506e-08	0.0151644	---	3.56967	0.35451	46.27	chr1	1356764	-	LOC441869;LOC441869	TSS200;TSS200	TMEM240			7_Enh
cg15823872	-0.013178	(-0.019, -0.0073)	1.05834e-05	1	+--+--+	38.8268	0.132964	-0.0181995	(-0.0248, -0.0116)	8.01493e-08	0.0332937	---	49.0133	0.140676	38.1	chr1	1357361	-	LOC441869;LOC441869	TSS1500;TSS1500	VWA1			7_Enh
cg12126344	0.014572	(0.0086, 0.0206)	1.78393e-06	0.746858	-++++++	55.3663	0.0365196	0.0224279	(0.0145, 0.0304)	2.96552e-08	0.0123186	+++	0	0.424081	53.91	chr1	12207564	+			TNFRSF1B			7_Enh	rs17367504	BW	MTHFR	344786	Warrington 2019
cg23097499	0.0226259	(0.0137, 0.0316)	7.44449e-07	0.31167	+++++++	0	0.669491	0.0419024	(0.0301, 0.0537)	3.42794e-12	1.42395e-06	+++	59.929	0.0824494	85.2	chr1	12225569	+	TNFRSF1B	TSS1500	TNFRSF1B			7_Enh	rs17367504	BW	MTHFR	362791	Warrington 2019
cg15622556	-0.0118526	(-0.0171, -0.0066)	8.16293e-06	1	------+	57.392	0.0287348	-0.0199269	(-0.0272, -0.0127)	7.15472e-08	0.0297204	---	0	0.841357	68.12	chr1	12251820	+	TNFRSF1B	Body	TNFRSF1B	TNFRSF1B		7_Enh	rs17367504	BW	MTHFR	389042	Warrington 2019
cg06740893	-0.0134756	(-0.0193, -0.0076)	5.90183e-06	1	------+	50.0179	0.0618732	-0.0233407	(-0.0313, -0.0154)	7.85819e-09	0.00326426	---	0	0.793598	73.21	chr1	12251869	-	TNFRSF1B	Body	TNFRSF1B			7_Enh	rs17367504	BW	MTHFR	389091	Warrington 2019
cg00759987	0.0209997	(0.0121, 0.0299)	3.36482e-06	1	-++++++	34.6007	0.164004	0.0373263	(0.0244, 0.0502)	1.45852e-08	0.00605861	+++	0	0.968654	77.75	chr1	27109220	-						4_Tx
cg04427651	0.0133251	(0.0084, 0.0183)	1.47704e-07	0.0618373	+++++++	40.4677	0.121382	0.0175806	(0.0112, 0.024)	6.83517e-08	0.028393	+++	0	0.388691	31.94	chr1	27152694	+	ZDHHC18	TSS1500	ARID1A			2_TssAFlnk
cg27531366	0.00874058	(0.0044, 0.0131)	7.54595e-05	1	+++++++	11.4081	0.342387	0.0181282	(0.0118, 0.0245)	2.1885e-08	0.00909095	+++	0	0.428906	107.4	chr1	27627058	+	WDTC1	Body				6_EnhG
cg10433918	-0.0145342	(-0.0209, -0.0081)	8.49178e-06	1	-------	0	0.822758	-0.024984	(-0.0341, -0.0159)	7.38698e-08	0.0306852	---	68.9297	0.0400148	71.9	chr1	31478730	-	PUM1;PUM1	Body;Body	RN7SKP91			4_Tx
cg10530055	-0.0126781	(-0.0178, -0.0076)	9.97743e-07	0.417713	-------	0.41464	0.420397	-0.01732	(-0.0236, -0.011)	7.60125e-08	0.0315753	---	0	0.91774	36.61	chr1	32041605	+	TINAGL1	TSS1500				7_Enh
cg13423759	0.0288561	(0.0163, 0.0414)	6.18554e-06	1	+++++++	0	0.593231	0.0496175	(0.0333, 0.066)	2.61793e-09	0.00108748	+++	51.7851	0.125676	71.95	chr1	37937403	-			SNIP1			7_Enh
cg01869896	0.0235066	(0.0138, 0.0332)	1.9873e-06	0.831997	++++-+-	59.7254	0.0210672	0.0381887	(0.0255, 0.0509)	3.79549e-09	0.00157663	++-	55.0072	0.10833	62.46	chr1	40420299	-	MFSD2A;MFSD2A	TSS1500;TSS1500	MFSD2A			7_Enh
cg11576166	-0.0244541	(-0.0335, -0.0154)	1.27683e-07	0.0534555	-------	0	0.650433	-0.0313813	(-0.0424, -0.0204)	2.26907e-08	0.00942563	---	0	0.828225	28.33	chr1	53984743	+	GLIS1	Body	uncategorized			7_Enh
cg18966152	0.00993065	(0.0059, 0.0139)	1.05727e-06	0.442635	+++++++	0	0.937513	0.0175325	(0.0111, 0.024)	9.29541e-08	0.0386127	+++	0	0.628805	76.55	chr1	86077581	+			NA			7_Enh
cg00779167	-0.0183285	(-0.0253, -0.0114)	2.22738e-07	0.0932512	------+	22.1142	0.260633	-0.0265153	(-0.0361, -0.0169)	5.5763e-08	0.0231637	---	0	0.776906	44.67	chr1	109753001	+			TAF13			7_Enh
cg11131599	-0.0192652	(-0.0268, -0.0118)	4.85537e-07	0.203274	------+	50.857	0.0574599	-0.0310103	(-0.0414, -0.0207)	4.18986e-09	0.00174045	---	23.1694	0.272106	60.97	chr1	204224211	+	PLEKHA6	Body	SOX13			6_EnhG
cg06047655	0.00609296	(0.002, 0.0102)	0.0033876	1	-++-+-+	55.8662	0.0345019	0.0190365	(0.0123, 0.0258)	3.03493e-08	0.012607	+++	0	0.396833	212.43	chr2	43567990	+	THADA;THADA	Body;Body				5_TxWk	rs754868;rs4952673	BW;BW	HAAO;ZFP36L2	382458;144120	Warrington 2019;Warrington 2019
cg01987702	0.03218	(0.0166, 0.0477)	4.88448e-05	1	-++++++	28.22	0.212972	0.0606547	(0.0398, 0.0816)	1.28005e-08	0.00531728	+++	0	0.643306	88.49	chr2	74264707	-			TET3			7_Enh
cg02102456	0.0213638	(0.0097, 0.0331)	0.000345849	1	+++++-+	0	0.432274	0.0452946	(0.0287, 0.0618)	8.17546e-08	0.0339605	+++	0	0.737965	112.02	chr2	100824336	-						5_TxWk
cg16928382	0.00824581	(0.0046, 0.0119)	1.07511e-05	1	+++-+++	0	0.887964	0.0114634	(0.0072, 0.0157)	1.11207e-07	0.0461948	+++	0	0.804915	39.02	chr2	102763453	-						7_Enh
cg04809904	0.0154574	(0.0093, 0.0216)	8.01567e-07	0.335583	+++++++	0	0.558888	0.0275513	(0.0187, 0.0364)	1.24422e-09	0.000516844	+++	21.5768	0.279394	78.24	chr2	219231526	-	C2orf62	Body	GPBAR1			8_ZNF/Rpts
cg12852187	0.0146876	(0.0086, 0.0208)	2.65591e-06	1	-++++-+	54.9544	0.0382291	0.0214769	(0.0136, 0.0293)	8.19609e-08	0.0340462	++-	69.3213	0.0384043	46.22	chr2	231903372	-	C2orf72	Body				11_BivFlnk
cg02810692	0.00666687	(0.0041, 0.0092)	4.03544e-07	0.168947	-++++++	43.4207	0.101393	0.010011	(0.0065, 0.0135)	2.63833e-08	0.0109595	+++	33.0605	0.224499	50.16	chr3	54962954	-	LRTM1;CACNA2D3	TSS1500;Body				15_Quies
cg03278639	0.0264204	(0.0165, 0.0363)	1.83168e-07	0.0766846	++++-++	10.3971	0.349857	0.0378188	(0.0253, 0.0504)	3.54883e-09	0.00147417	+++	0	0.698521	43.14	chr3	128134845	-			GATA2			7_Enh	rs200745338	GA and preterm	EEFSEC	265388	Zhang 2017
cg04365699	-0.0213077	(-0.0308, -0.0118)	1.19328e-05	1	---+--+	18.4227	0.289262	-0.0346783	(-0.0462, -0.0231)	4.06241e-09	0.00168751	---	63.2787	0.0656632	62.75	chr3	177320997	+					chr3;177186162;178006845	7_Enh
cg15224741	-0.0159803	(-0.022, -0.01)	1.80424e-07	0.0755359	-------	0	0.492619	-0.0230884	(-0.0316, -0.0145)	1.1714e-07	0.0486595	---	54.7138	0.109901	44.48	chr3	185207736	-	TMEM41A	3'UTR				4_Tx
cg17055207	-0.0202274	(-0.028, -0.0125)	2.9973e-07	0.125484	------+	0	0.781765	-0.0293983	(-0.0398, -0.0189)	3.5272e-08	0.0146518	---	0	0.788987	45.34	chr4	8412736	-	ACOX3;ACOX3	Body;Body	HTRA3			6_EnhG
cg08760493	0.0209739	(0.0131, 0.0288)	1.57057e-07	0.0657532	+++++++	0	0.698811	0.0309395	(0.0203, 0.0415)	1.04524e-08	0.00434188	+++	0	0.624858	47.51	chr4	109994039	-	COL25A1;COL25A1	Body;Body				15_Quies
cg03376062	0.0167632	(0.0094, 0.0242)	9.07783e-06	1	+++++++	6.44812	0.378491	0.0265323	(0.017, 0.0361)	5.3286e-08	0.0221348	+++	65.7694	0.0538604	58.28	chr4	186071253	+	SLC25A4	3'UTR				7_Enh
cg19050152	-0.00984875	(-0.0146, -0.0051)	5.31987e-05	1	+--+--+	71.7715	0.00165065	-0.0189169	(-0.0255, -0.0123)	1.69083e-08	0.00702363	---	61.8217	0.0728549	92.07	chr5	1828311	+						7_Enh
cg24718756	0.0294808	(0.0183, 0.0407)	2.44606e-07	0.102406	-++++++	16.624	0.303073	0.0492118	(0.0353, 0.0631)	3.67908e-12	1.52827e-06	+++	61.0255	0.0768594	66.93	chr5	126308095	+	2020-03-03	5'UTR	MARCH3	MARCH3		15_Quies
cg03565280	0.0206612	(0.0117, 0.0296)	5.57344e-06	1	++++++-	24.1732	0.244564	0.036495	(0.0237, 0.0493)	2.22112e-08	0.00922643	+++	0	0.476871	76.64	chr5	167755242	-	WWC1;WWC1;WWC1	Body;Body;Body				7_Enh
cg16199280	-0.0139157	(-0.0205, -0.0073)	3.65319e-05	1	---+---	52.2348	0.0505538	-0.033124	(-0.0443, -0.0219)	6.50689e-09	0.00270293	---	0	0.767244	138.03	chr6	10405499	-	TFAP2A;TFAP2A;TFAP2A	Body;Body;Body				3_TxFlnk
cg00180930	-0.00945565	(-0.0139, -0.005)	3.20329e-05	1	---+--+	30.5007	0.195283	-0.0163558	(-0.0221, -0.0107)	1.80751e-08	0.00750831	---	71.0251	0.0317056	72.97	chr6	31746832	+	VARS	Body	LST1			4_Tx	rs9366778;rs6911024;rs9267812	BW;BW;BW	HLA-C;MICA/HLA-C;PPT2	477659;378381;-381562	Warrington 2019;Warrington 2019;Warrington 2019
cg15587041	0.00595735	(0.0021, 0.0098)	0.00219323	1	-++-+++	62.1035	0.0146813	0.0163985	(0.0105, 0.0223)	4.50466e-08	0.0187122	+++	0	0.739216	175.27	chr6	45593659	+						15_Quies
cg24363858	-0.0156534	(-0.0219, -0.0094)	8.09227e-07	0.33879	-------	27.3884	0.219452	-0.033431	(-0.0429, -0.024)	3.69212e-12	1.53369e-06	---	71.367	0.0304257	113.57	chr6	138752062	+	NHSL1;NHSL1	Body;Body				6_EnhG
cg14533737	0.0222589	(0.0139, 0.0307)	2.02705e-07	0.0848642	++++++-	33.8688	0.169521	0.0311445	(0.02, 0.0423)	4.61568e-08	0.0191733	+++	0	0.848712	39.92	chr6	157455836	-	ARID1B;ARID1B;ARID1B	Body;Body;Body				6_EnhG
cg05618595	0.0162191	(0.0094, 0.023)	3.03702e-06	1	++++-+-	26.6865	0.224928	0.0269296	(0.018, 0.0359)	3.81589e-09	0.00158511	++-	66.3856	0.0510516	66.04	chr7	7874409	-			uncategorized			15_Quies
cg16688582	0.0267851	(0.0126, 0.041)	0.000212054	1	-+++-+-	40.7511	0.119414	0.0488408	(0.031, 0.0666)	7.54393e-08	0.0313372	++-	45.5499	0.159367	82.34	chr7	28386631	+	CREB5	5'UTR				15_Quies
cg03187713	0.00498681	(0.0029, 0.0071)	2.49401e-06	1	+++++++	3.07363	0.402218	0.00797677	(0.0053, 0.0107)	6.75989e-09	0.00280803	+++	0	0.941364	59.96	chr7	51330698	-	COBL	Body				7_Enh
cg14051770	0.0305743	(0.0185, 0.0427)	7.45164e-07	0.311969	++++++-	41.1969	0.116338	0.045245	(0.0299, 0.0606)	8.08949e-09	0.00336034	+++	0	0.388305	47.98	chr7	76054572	-	ZP3;ZP3	Body;1stExon	ZP3			7_Enh
cg02005755	-0.021998	(-0.0302, -0.0138)	1.55772e-07	0.0652153	-------	0	0.62978	-0.0300439	(-0.0408, -0.0192)	5.02178e-08	0.0208603	---	11.1576	0.324461	36.58	chr7	135412849	-	SLC13A4;SLC13A4	5'UTR;1stExon	C7orf73			7_Enh
cg20242392	-0.0100256	(-0.0143, -0.0057)	5.36397e-06	1	-------	0	0.609241	-0.0169214	(-0.0225, -0.0113)	3.29566e-09	0.00136901	---	38.3701	0.197387	68.78	chr7	137439258	-	DGKI	Body	CREB3L2			14_ReprPCWk
cg22843129	0.0188021	(0.0111, 0.0265)	1.74896e-06	0.732215	+++++++	0	0.720667	0.0289326	(0.0189, 0.0389)	1.49443e-08	0.00620782	+++	0	0.861347	53.88	chr8	669177	-	ERICH1	Body				7_Enh
cg00476430	0.0173784	(0.0075, 0.0272)	0.00054651	1	+++++++	0	0.916917	0.0346415	(0.0222, 0.0471)	4.59372e-08	0.0190821	+++	0	0.428075	99.34	chr8	81947741	-	PAG1	5'UTR	PAG1	PAG1		5_TxWk
cg18123581	0.0220555	(0.0093, 0.0348)	0.000691535	1	-++?+?+	0	0.567722	0.0445759	(0.0286, 0.0605)	4.31727e-08	0.0179338	+++	0	0.578562	102.11	chr8	90772386	+	RIPK2	Body			chr8;89409598;90773919	5_TxWk
cg10090414	0.0246028	(0.0118, 0.0374)	0.000171615	1	-+++-++	68.6791	0.00390727	0.0490332	(0.0311, 0.067)	8.83671e-08	0.0367073	+++	68.8847	0.0402016	99.3	chr8	142309652	-						7_Enh	rs13257363;rs9657468	BW;BW	SLC45A4;GPR20	57072;-52739	Warrington 2019;Warrington 2019
cg00045753	0.0247936	(0.0149, 0.0347)	9.53086e-07	0.399017	-+++++-	46.6837	0.0808479	0.0414487	(0.0282, 0.0547)	8.6737e-10	0.000360302	+++	15.4601	0.306397	67.17	chr9	123630545	+	PHF19	Body				7_Enh	rs3933326	BW	PHF19	-3403	Warrington 2019
cg06338697	-0.00494193	(-0.0081, -0.0018)	0.00226006	1	-------	84.6751	6.68322e-07	-0.0419946	(-0.0525, -0.0315)	5.13679e-15	2.1338e-09	---	6.45891	0.343335	749.76	chr10	34587539	+	PARD3	Body				15_Quies
cg08402381	-0.00216642	(-0.0038, -5e-04)	0.00870931	1	+--+---	74.8243	0.000560619	-0.0101903	(-0.0136, -0.0068)	4.74306e-09	0.00197025	---	84.7498	0.00141974	370.37	chr10	34587560	+	PARD3	Body				15_Quies
cg11637084	0.0183214	(0.0092, 0.0274)	8.30316e-05	1	-+++++-	44.9807	0.0913488	0.0357705	(0.023, 0.0485)	3.60759e-08	0.0149858	+++	0	0.959658	95.24	chr10	52170429	+	SGMS1	5'UTR			chr10;52170028;52420961	15_Quies
cg11024506	-0.0159486	(-0.0224, -0.0095)	1.31905e-06	0.552232	+------	42.1528	0.10983	-0.0268781	(-0.0349, -0.0189)	5.17286e-11	2.14878e-05	---	43.6039	0.169793	68.53	chr10	62668850	+	RHOBTB1;RHOBTB1;RHOBTB1;RHOBTB1	Body;Body;Body;Body	RHOBTB1			4_Tx
cg24119674	-0.00974046	(-0.0146, -0.0049)	8.72494e-05	1	------+	64.7008	0.00929233	-0.0220804	(-0.0287, -0.0155)	6.64162e-11	2.7589e-05	---	58.9478	0.0875169	126.69	chr10	79648146	+	DLG5	Body	RN7SL284P		chr10;79510988;79732785	7_Enh
cg27642528	0.0100059	(0.005, 0.015)	8.23219e-05	1	++++++-	59.2032	0.0226619	0.0197419	(0.0126, 0.0269)	6.06333e-08	0.0251868	+++	0	0.666013	97.3	chr10	88814651	+	GLUD1	Body	FAM25A			6_EnhG
cg15821892	0.0218219	(0.0132, 0.0305)	7.4385e-07	0.311419	++++?++	0	0.447667	0.0347443	(0.0224, 0.0471)	3.50631e-08	0.0145651	++?	0	0.390104	59.22	chr10	98271544	+	TLL2	Body				14_ReprPCWk
cg15205441	0.0276372	(0.0173, 0.038)	1.54473e-07	0.0646712	++++-++	57.7012	0.0276385	0.0420066	(0.0265, 0.0575)	1.01195e-07	0.0420361	++-	87.3297	0.000373539	51.99	chr10	126782357	-	CTBP2;CTBP2	5'UTR;5'UTR	ZRANB1			7_Enh
cg23707540	0.0325153	(0.0202, 0.0449)	2.38895e-07	0.100015	++++-++	53.7997	0.0432441	0.0492432	(0.0321, 0.0664)	1.69628e-08	0.00704629	++-	85.2083	0.00115858	51.45	chr10	126836038	-	CTBP2;CTBP2	5'UTR;5'UTR				7_Enh
cg05525648	-0.0139281	(-0.0197, -0.0081)	2.40664e-06	1	-------	0	0.626376	-0.0206164	(-0.0275, -0.0137)	5.51486e-09	0.00229085	---	50.0119	0.135271	48.02	chr10	127705143	+	ADAM12	3'UTR				4_Tx
cg22267234	0.0185339	(0.0107, 0.0264)	3.65432e-06	1	++++++-	42.3184	0.108715	0.0340872	(0.0224, 0.0458)	1.04038e-08	0.0043217	+++	0	0.795907	83.92	chr11	9087524	-	SCUBE2;SCUBE2	Body;Body				7_Enh
cg07636225	0.0218833	(0.0128, 0.031)	2.62307e-06	1	++++-++	0	0.495972	0.0321027	(0.0203, 0.0439)	9.47009e-08	0.0393384	++-	45.3009	0.160705	46.7	chr11	63466987	-	RTN3;RTN3;RTN3;RTN3	Body;Body;Body;Body	RTN3			15_Quies
cg15102749	0.0182983	(0.0115, 0.0251)	1.49764e-07	0.0627001	+++++++	0	0.479274	0.0273893	(0.0183, 0.0365)	3.70936e-09	0.00154085	+++	36.5945	0.206563	49.68	chr11	66510893	+	C11orf80	TSS1500	SPTBN2			7_Enh
cg24496021	0.021237	(0.0132, 0.0292)	1.87521e-07	0.078507	+++++++	39.7204	0.126619	0.0296309	(0.0195, 0.0398)	1.01149e-08	0.00420168	+++	60.0288	0.0819371	39.52	chr11	72662461	-	FCHSD2	Body				15_Quies
cg15433043	-0.0230781	(-0.0321, -0.014)	5.55524e-07	0.232574	---+---	38.1658	0.137712	-0.034373	(-0.0463, -0.0224)	1.73556e-08	0.00720947	---	71.7799	0.0289098	48.94	chr11	76884243	-	MYO7A;MYO7A;MYO7A	Body;Body;Body				2_TssAFlnk
cg18805734	0.0168398	(0.0092, 0.0245)	1.70291e-05	1	-++++++	63.4292	0.0117305	0.0297383	(0.0189, 0.0406)	7.89064e-08	0.0327774	+++	63.266	0.065725	76.6	chr12	31453901	-	FAM60A;FAM60A;FAM60A	5'UTR;5'UTR;5'UTR				5_TxWk
cg05169499	0.020359	(0.012, 0.0287)	1.93472e-06	0.809988	++++-++	49.7432	0.0633507	0.0377027	(0.027, 0.0485)	6.2764e-12	2.60719e-06	+++	52.472	0.121965	85.19	chr12	52673946	+			KRT81	KRT81	chr12;52666370;52674091	7_Enh
cg03668470	0.0113823	(0.0071, 0.0157)	1.93639e-07	0.0810687	+++++++	53.8354	0.0430839	0.0136462	(0.0087, 0.0186)	5.61523e-08	0.0233254	+++	0	0.392108	19.89	chr12	57588180	+	LRP1;MIR1228	Body;TSS200	R3HDM2			4_Tx
cg07124859	0.0199952	(0.0121, 0.0279)	7.67048e-07	0.321131	++++++-	62.2782	0.014268	0.0326416	(0.0219, 0.0434)	2.69376e-09	0.00111898	+++	0	0.946223	63.25	chr12	57588219	+	LRP1;MIR1228	Body;TSS200	SHMT2			4_Tx
cg21702971	0.00768563	(0.0041, 0.0113)	2.51676e-05	1	+++++++	26.7087	0.224755	0.0119392	(0.0076, 0.0163)	8.06921e-08	0.0335192	+++	0	0.877204	55.34	chr12	57588243	-	LRP1;MIR1228	Body;TSS200	R3HDM2			4_Tx
cg20722088	-0.0242601	(-0.0335, -0.015)	2.43466e-07	0.101929	-------	0	0.424202	-0.038698	(-0.0517, -0.0257)	5.48016e-09	0.00227644	---	79.2924	0.00799338	59.51	chr12	89742886	+	DUSP6;DUSP6	3'UTR;3'UTR	DUSP6			3_TxFlnk
cg19987800	0.00664264	(0.0026, 0.0107)	0.00133858	1	+++++--	22.1281	0.260525	0.0153371	(0.0099, 0.0208)	3.86283e-08	0.0160461	+++	60.0141	0.0820126	130.89	chr13	43181173	+	TNFSF11;TNFSF11	3'UTR;3'UTR				15_Quies
cg08787791	0.0123581	(0.0055, 0.0192)	0.000411066	1	-++++--	47.0057	0.0789206	0.0269044	(0.0178, 0.036)	6.71907e-09	0.00279107	+++	0	0.559214	117.71	chr13	43355737	+	C13orf30;C13orf30	1stExon;5'UTR				15_Quies
cg17091793	-0.0104447	(-0.0145, -0.0063)	5.92457e-07	0.248037	-----+-	23.7258	0.248059	-0.0154261	(-0.021, -0.0099)	5.66312e-08	0.0235244	---	41.4303	0.181343	47.69	chr13	49684397	-	FNDC3A;FNDC3A	TSS200;Body	RAD17P2			1_TssA
cg18899667	-0.0177494	(-0.0249, -0.0106)	1.02028e-06	0.42715	-------	0	0.90696	-0.0267517	(-0.0367, -0.0168)	1.20006e-07	0.04985	---	0	0.990722	50.72	chr14	52174876	-	FRMD6;FRMD6	Body;Body				6_EnhG
cg10279360	0.0100853	(0.0063, 0.0138)	1.46599e-07	0.0613748	-++++++	60.4761	0.0188971	0.0133719	(0.0088, 0.0179)	9.08921e-09	0.00377562	+++	79.1741	0.00821569	32.59	chr14	62017453	-	PRKCH	3'UTR	HIF1A		chr14;61654033;62200132	4_Tx
cg22855021	0.0204921	(0.0126, 0.0284)	3.36808e-07	0.141007	+++++++	0	0.746342	0.0292595	(0.0188, 0.0397)	4.14254e-08	0.017208	+++	0	0.404791	42.78	chr14	81610812	+	TSHR	3'UTR			chr14;81070188;85066246	14_ReprPCWk
cg04514469	-0.0141576	(-0.0195, -0.0088)	1.75315e-07	0.073397	?-----+	0.900652	0.41036	-0.0186158	(-0.0254, -0.0118)	7.49033e-08	0.0311145	---	0	0.971042	31.49	chr14	95942666	-	C14orf49	TSS1500	SCARNA13			7_Enh
cg16162970	0.00872568	(0.0052, 0.0123)	1.4547e-06	0.609022	+++-+++	63.1164	0.0123885	0.0139273	(0.0088, 0.0191)	1.19735e-07	0.0497375	+++	0	0.813142	59.61	chr14	105779952	-	PACS2;PACS2	TSS1500;TSS1500	NUDT14		chr14;105741746;105814646	7_Enh
cg23160522	-0.0287675	(-0.0397, -0.0178)	2.60288e-07	0.108972	------+	55.1236	0.0375217	-0.0418038	(-0.0565, -0.0271)	2.48439e-08	0.0103201	---	49.2251	0.13953	45.32	chr15	75015787	-	CYP1A1	5'UTR	ULK3			14_ReprPCWk	rs3784789	BW	CSK	-66765	Warrington 2019
cg23680900	-0.00475989	(-0.0077, -0.0018)	0.00151668	1	---+---	63.3518	0.0118912	-0.016412	(-0.0207, -0.0121)	6.87825e-14	2.8572e-08	---	62.703	0.0684821	244.8	chr15	75017924	-	CYP1A1	TSS200	ULK3			12_EnhBiv	rs3784789	BW	CSK	-64628	Warrington 2019
cg01312837	0.0206423	(0.0122, 0.0291)	1.69742e-06	0.710636	-++++++	35.2709	0.158985	0.035178	(0.0231, 0.0473)	1.21754e-08	0.00505761	+++	0	0.857275	70.42	chr16	3923772	-	CREBBP;CREBBP	Body;Body				7_Enh
cg01156249	-0.0204498	(-0.0311, -0.0098)	0.000179408	1	------+	30.1382	0.198085	-0.0412559	(-0.0559, -0.0266)	3.47392e-08	0.0144305	---	0	0.475105	101.74	chr16	4714794	-	MGRN1;MGRN1;MGRN1;MGRN1	Body;Body;Body;Body	GLYR1			6_EnhG
cg06946797	-0.0172828	(-0.0237, -0.0109)	1.3622e-07	0.0570295	+------	60.3478	0.0192576	-0.0247426	(-0.0331, -0.0164)	5.57523e-09	0.00231593	---	81.8604	0.00403473	43.16	chr16	11422409	+						7_Enh
cg08776942	0.0282773	(0.0165, 0.04)	2.31898e-06	0.970861	+++++++	44.5341	0.0941844	0.0459513	(0.031, 0.0609)	1.6038e-09	0.000666214	+++	50.5806	0.132193	62.5	chr16	11729131	-			LITAF			7_Enh
cg03927470	0.0244879	(0.0123, 0.0366)	7.74042e-05	1	+++++++	14.78	0.317109	0.0465618	(0.0302, 0.063)	2.6344e-08	0.0109432	+++	48.4625	0.143656	90.14	chr16	14030552	-	ERCC4	Body				4_Tx
cg08047629	-0.0181872	(-0.0256, -0.0108)	1.41464e-06	0.592251	------+	66.175	0.00692047	-0.0283643	(-0.0386, -0.0182)	5.17235e-08	0.0214857	---	0	0.562969	55.96	chr16	30125047	+	GDPD3;LOC100271831	TSS200;TSS1500	ALDOA			6_EnhG
cg01719268	-0.0104352	(-0.0143, -0.0065)	1.42864e-07	0.059811	------+	35.6869	0.155885	-0.0143431	(-0.0196, -0.0091)	9.24441e-08	0.0384009	---	0	0.684703	37.45	chr16	50244074	-	PAPD5;PAPD5	Body;Body			chr16;49747762;51137136	7_Enh	rs7205514	BW	PAPD5	-27732	Warrington 2019
cg06823060	0.0208931	(0.0128, 0.029)	3.94718e-07	0.165252	+++++++	0	0.537211	0.0311466	(0.0199, 0.0424)	5.76648e-08	0.0239537	+++	0	0.485153	49.08	chr16	81616874	-	CMIP;CMIP	Body;Body			chr16;81219315;82398912	7_Enh
cg06932713	0.0117736	(0.0072, 0.0163)	3.88909e-07	0.16282	-++++++	45.0859	0.0906856	0.0154413	(0.01, 0.0209)	3.30985e-08	0.013749	+++	46.715	0.153094	31.15	chr17	910196	+	ABR;ABR;ABR	Body;Body;Body	ABR			6_EnhG
cg15095917	-0.0118117	(-0.0177, -0.006)	7.5646e-05	1	+-----+	53.3534	0.0452691	-0.0225552	(-0.0308, -0.0143)	8.65888e-08	0.0359686	---	0	0.698329	90.96	chr17	7482694	+	CD68;CD68	TSS200;TSS200	TNFSF12			6_EnhG	rs222857;rs2428362;rs4511593;rs78378222	BW;BW;BW;BW	CLDN7/SLC2A4;CLDN7/SLC2A4;TNFSF12-TNFSF13;TP53	318131;302420;27158;-89058	Warrington 2019;Warrington 2019;Warrington 2019;Warrington 2019
cg12729800	0.0279259	(0.0165, 0.0393)	1.54544e-06	0.647009	++++++-	59.665	0.0212482	0.049787	(0.0343, 0.0653)	3.25792e-10	0.000135333	+++	0	0.550146	78.28	chr17	26206844	-	C17orf108	Body				7_Enh
cg13893427	0.027681	(0.0167, 0.0387)	7.91117e-07	0.331208	++++++-	59.7411	0.0210205	0.0502092	(0.0346, 0.0658)	2.99862e-10	0.000124562	+++	66.7272	0.0495161	81.39	chr17	40710960	+			EZH1			7_Enh
cg17707493	0.00550664	(0.0032, 0.0078)	2.32196e-06	0.972108	+++-++-	14.1791	0.321652	0.00927384	(0.0065, 0.0121)	9.94212e-11	4.12992e-05	+++	22.4458	0.27543	68.41	chr17	42222405	-	C17orf53;C17orf53	Body;Body				5_TxWk
cg25821783	0.0253914	(0.0142, 0.0366)	8.95685e-06	1	-++?+++	44.1752	0.110808	0.0411641	(0.0267, 0.0556)	2.25909e-08	0.00938416	+++	3.58217	0.354463	62.12	chr17	63746944	+	CCDC46;CCDC46	Body;Body				5_TxWk
cg23791626	0.0186924	(0.0109, 0.0265)	2.83667e-06	1	-++-+++	64.1065	0.0103851	0.0344625	(0.0225, 0.0464)	1.74587e-08	0.00725228	+++	0.221261	0.367065	84.37	chr17	65542892	-	PITPNC1;PITPNC1	Body;Body				7_Enh
cg09186101	-0.015382	(-0.0212, -0.0096)	2.32085e-07	0.0971645	-------	2.65888	0.405084	-0.0226653	(-0.0305, -0.0148)	1.57825e-08	0.00655598	---	0	0.56735	47.35	chr17	80197062	-	SLC16A3;SLC16A3;SLC16A3	3'UTR;3'UTR;3'UTR				6_EnhG	rs73354194;rs9912553	BW;BW	MYADML2;ASPSCR1	291115;237359	Warrington 2019;Warrington 2019
cg09773897	0.012277	(0.0066, 0.0179)	2.13434e-05	1	+++-+++	0	0.442306	0.0187511	(0.0122, 0.0253)	2.34686e-08	0.00974878	+++	59.5681	0.0843068	52.73	chr19	3364892	-	NFIC	Body	S1PR4			7_Enh
cg11628021	0.0189027	(0.0118, 0.026)	1.92094e-07	0.0804218	-++++++	55.8637	0.034512	0.0335259	(0.0236, 0.0434)	3.21706e-11	1.33635e-05	+++	0	0.798974	77.36	chr19	17491382	+			COLGALT1			5_TxWk
cg04775890	-0.0115127	(-0.0168, -0.0062)	2.03904e-05	1	------+	66.6514	0.00625288	-0.0210034	(-0.0286, -0.0134)	5.33992e-08	0.0221818	---	43.3138	0.171341	82.44	chr19	19586046	-	GATAD2A	Body	SUGP1			6_EnhG
cg24062310	0.0312899	(0.0184, 0.0441)	1.79787e-06	0.752694	+++++++	14.5165	0.319103	0.0492475	(0.0319, 0.0666)	2.59841e-08	0.0107937	+++	40.4194	0.186673	57.39	chr19	41289994	-	RAB4B	Body	RAB4B			7_Enh
cg23097961	0.0151859	(0.0086, 0.0218)	6.44113e-06	1	++++++-	71.971	0.00155023	0.0262872	(0.0169, 0.0357)	4.55003e-08	0.0189006	+++	0	0.403797	73.1	chr19	49055412	+	SULT2B1	TSS200	SULT2B1	SULT2B1		7_Enh	rs516246	BW	FUT2	-150760	Warrington 2019
cg20289911	0.0134558	(0.0081, 0.0189)	1.04306e-06	0.436684	++++-++	58.1485	0.0260961	0.0218727	(0.0146, 0.0291)	3.744e-09	0.00155524	++-	89.5587	6.92776e-05	62.55	chr20	816362	-	FAM110A;FAM110A	TSS1500;5'UTR				7_Enh	rs1964859	BW	TCF15	208557	Warrington 2019
cg15228451	0.017428	(0.0077, 0.0271)	0.000417949	1	-+-+++-	40.7195	0.119633	0.0318491	(0.0205, 0.0432)	3.80604e-08	0.0158101	+++	71.6006	0.0295641	82.75	chr20	34649125	-			EPB41L1			7_Enh
cg27581644	0.0234397	(0.0123, 0.0345)	3.47762e-05	1	+++++++	0	0.59691	0.0449358	(0.0289, 0.061)	4.11513e-08	0.0170941	+++	13.8005	0.313455	91.71	chr20	42213729	+	SGK2;SGK2	3'UTR;3'UTR	IFT52	IFT52	chr20;42178438;42221629	7_Enh
cg06564500	-0.0133431	(-0.0198, -0.0069)	5.1341e-05	1	---+--+	40.514	0.12106	-0.0262472	(-0.0355, -0.017)	2.31351e-08	0.00961024	---	32.1302	0.229143	96.71	chr22	19892663	-	TXNRD2	Body	uncategorized		chr22;19868850;19952175	7_Enh
cg18852857	0.0137831	(0.0071, 0.0204)	4.83778e-05	1	-+++++-	64.1837	0.0102387	0.0237522	(0.0156, 0.0319)	1.20995e-08	0.00502609	+++	0	0.625406	72.33	chr22	26118876	+	ADRBK2	3'UTR	ADRBK2	ADRBK2	chr22;25483151;26164424	5_TxWk
cg24424889	-0.0300002	(-0.0415, -0.0185)	3.07867e-07	0.128891	+--+---	74.1029	0.000741936	-0.0452882	(-0.0601, -0.0305)	1.90177e-09	0.000789987	---	80.2509	0.00632317	50.96	chr22	39494175	+	APOBEC3H;APOBEC3H;APOBEC3H;APOBEC3H	5'UTR;5'UTR;5'UTR;5'UTR	APOBEC3G			7_Enh
cg01959435	0.0156285	(0.0088, 0.0225)	7.80262e-06	1	+++++++	0	0.51365	0.0303285	(0.0205, 0.0401)	1.32374e-09	0.000549875	+++	0	0.374609	94.06	chr22	39759957	-	SYNGR1;SYNGR1;SYNGR1	TSS1500;Body;Body	SYNGR1			7_Enh
cg02524834	-0.0373779	(-0.0515, -0.0233)	1.9777e-07	0.082798	-?----+	61.6778	0.0229397	-0.0611521	(-0.0812, -0.0411)	2.34945e-09	0.000975953	?--	63.1611	0.0994387	63.6	chr6	41934765	+	CCND3;CCND3	5'UTR;5'UTR				7_Enh
