# Supplementary material for: Placental DNA methylation signatures of maternal smoking during pregnancy and potential impacts on fetal growth
Source: Nat Commun. 2021 Aug 24;12:5095. doi: 10.1038/s41467-021-24558-y (PMC8384884; doi:10.1038/s41467-021-24558-y)
Supplement: Supplementary file 3 — Supplementary Data 1-23 [file 41467_2021_24558_MOESM3_ESM.zip › Supplementary Data/SuppData9_eQTM_All_AssociatedGenesCpGs.xlsx]

## Sheet: SD9
Supplementary Data 9: Results from the expression quantitative trait methylation (eQTM) analysis that yielded raw p-values < 0.05; Ensembl ID for the transcript included in the analysis; GeneStrand = the strand that the eQTM gene is located; GeneType = Ensembl categorization for the transcript type; TSS = genomic location fot the eQTM gene's transcription start site; Chr = Chromosome that the CpG…
CpG	eQTM Gene Name	Effect	StdErr	P-Value	Bonferroni	EnsemblID	GeneStrand	TSS	GeneType	Chr	Pos	UCSC_RefGene_Name	UCSC_RefGene_Group
cg08112737	KIAA1211	6.567	0.709	4.18664e-17	1.45904e-13	ENSG00000109265	+	57036361	protein_coding	chr4	57178051	KIAA1211	Body
cg11480762	SLC29A3	-4.744	0.547	1.82857e-15	6.37257e-12	ENSG00000198246	+	73079015	protein_coding	chr10	73103395	SLC29A3	Body
cg18852857	ADRBK2	-5.04	0.595	6.2918e-15	2.19269e-11	ENSG00000100077	+	25960816	protein_coding	chr22	26118876	ADRBK2	3'UTR
cg03313447	TGFB1	-9.786	1.167	1.07798e-14	3.75677e-11	ENSG00000105329	-	41859816	protein_coding	chr19	41829042	CCDC97	3'UTR
cg20902353	ASB2	-12.212	1.637	2.93096e-12	1.02144e-08	ENSG00000100628	-	94443137	protein_coding	chr14	94425114	ASB2	TSS1500
cg07543967	SULT2B1	-3.703	0.506	6.93457e-12	2.4167e-08	ENSG00000088002	+	49055332	protein_coding	chr19	49055443	SULT2B1;SULT2B1	1stExon;5'UTR
cg24718756	MARCH3	-3.963	0.561	2.81253e-11	9.80166e-08	ENSG00000173926	-	126366500	protein_coding	chr5	126308095	MARCH3	5'UTR
cg13212159	ORMDL3	-1.812	0.268	1.64087e-10	5.71842e-07	ENSG00000172057	-	38083854	protein_coding	chr17	38075554	GSDMB;GSDMB;GSDMB	TSS1500;TSS1500;TSS1500
cg14214914	CRAT	-3.201	0.472	1.46348e-10	5.10024e-07	ENSG00000095321	-	131873468	protein_coding	chr9	131870304	CRAT;CRAT	Body;Body
cg06397161	SYNGR1	-2.849	0.426	2.48776e-10	8.66984e-07	ENSG00000100321	+	39745930	protein_coding	chr22	39760059	SYNGR1;SYNGR1;SYNGR1	Body;TSS200;Body
cg04233054	EPHB2	-3.069	0.464	3.65866e-10	1.27504e-06	ENSG00000133216	+	23037332	protein_coding	chr1	23112654	EPHB2;EPHB2	Body;Body
cg05362860	ADCY7	-4.126	0.625	3.84294e-10	1.33926e-06	ENSG00000121281	+	50280048	protein_coding	chr16	50320692	ADCY7	TSS1500
cg23097961	SULT2B1	-3.936	0.63	2.6035e-09	9.07319e-06	ENSG00000088002	+	49055332	protein_coding	chr19	49055412	SULT2B1	TSS200
cg14044375	ARMC9	-2.833	0.459	3.93344e-09	1.3708e-05	ENSG00000135931	+	232063260	protein_coding	chr2	232085909	ARMC9	Body
cg23834919	uncategorized	1.683	0.274	4.32314e-09	1.50661e-05	ENSG00000255090	-	122293579	processed_transcript	chr11	122078745
cg08103568	DAPP1	-4.009	0.671	1.08683e-08	3.78759e-05	ENSG00000070190	+	100737990	protein_coding	chr4	100737138	DAPP1	TSS1500
cg00534380	TBC1D8	-2.462	0.413	1.22077e-08	4.2544e-05	ENSG00000204634	-	101869328	protein_coding	chr2	101766586	TBC1D8	Body
cg17194270	SYNGR1	-2.137	0.362	1.63919e-08	5.71259e-05	ENSG00000100321	+	39745930	protein_coding	chr22	39759992	SYNGR1;SYNGR1;SYNGR1	Body;TSS200;Body
cg05169499	KRT81	-8.19	1.396	1.91935e-08	6.68894e-05	ENSG00000205426	-	52685318	protein_coding	chr12	52673946
cg00698688	SULT2B1	-2.217	0.384	3.17899e-08	0.000110788	ENSG00000088002	+	49055332	protein_coding	chr19	49055432	SULT2B1;SULT2B1	1stExon;5'UTR
cg05266663	EPHB2	-3.638	0.637	4.22437e-08	0.000147219	ENSG00000133216	+	23037332	protein_coding	chr1	23061564	EPHB2;EPHB2	Body;Body
cg20566484	OTUB2	-3.18	0.559	4.71326e-08	0.000164257	ENSG00000089723	+	94492675	protein_coding	chr14	94489832
cg13212159	GSDMB	-2.074	0.368	6.22657e-08	0.000216996	ENSG00000073605	-	38076107	protein_coding	chr17	38075554	GSDMB;GSDMB;GSDMB	TSS1500;TSS1500;TSS1500
cg15692279	uncategorized	5.728	1.04	1.15603e-07	0.000402876	ENSG00000261716	-	149820591	sense_overlapping	chr1	149821905	HIST2H2AA4;HIST2H2AA3	TSS1500;TSS1500
cg13067221	AJUBA	-1.695	0.308	1.15471e-07	0.000402417	ENSG00000129474	-	23451851	protein_coding	chr14	23449582	JUB	Body
cg20902353	uncategorized	-10.954	1.987	1.1303e-07	0.00039391	ENSG00000258987	+	94405901	protein_coding	chr14	94425114	ASB2	TSS1500
cg13988448	EPHB2	-2.962	0.542	1.4377e-07	0.00050104	ENSG00000133216	+	23037332	protein_coding	chr1	23115536	EPHB2;EPHB2	Body;Body
cg23580000	ADCY7	-2.895	0.53	1.46901e-07	0.000511948	ENSG00000121281	+	50280048	protein_coding	chr16	50322156	ADCY7	1stExon
cg09126859	uncategorized	-7.035	1.292	1.55889e-07	0.000543274	ENSG00000261308	-	52216199	pseudogene	chr12	52244063
cg03313447	CCDC97	-3.832	0.708	1.86443e-07	0.000649755	ENSG00000142039	+	41816094	protein_coding	chr19	41829042	CCDC97	3'UTR
cg00476430	PAG1	-2.077	0.384	1.82964e-07	0.000637628	ENSG00000076641	-	82024303	protein_coding	chr8	81947741	PAG1	5'UTR
cg26045080	SH3D21	-2.429	0.453	2.41673e-07	0.000842232	ENSG00000214193	+	36771988	protein_coding	chr1	36807363	STK40	Body
cg07867517	CHST6	4.627	0.869	2.80609e-07	0.000977922	ENSG00000183196	-	75529282	protein_coding	chr16	75520165	CHST6	5'UTR
cg27581644	IFT52	-1.346	0.254	3.1e-07	0.00108035	ENSG00000101052	+	42219571	protein_coding	chr20	42213729	SGK2;SGK2	3'UTR;3'UTR
cg23834919	uncategorized	1.748	0.333	3.8612e-07	0.00134563	ENSG00000255248	-	121987031	sense_overlapping	chr11	122078745
cg23548577	TMEM178A	-5.3	1.018	4.95871e-07	0.00172811	ENSG00000152154	+	39892122	protein_coding	chr2	39890554
cg20496314	SYNGR1	-2.496	0.486	6.89894e-07	0.00240428	ENSG00000100321	+	39745930	protein_coding	chr22	39759864	SYNGR1;SYNGR1;SYNGR1	TSS1500;Body;Body
cg05169499	KRT86	-6.321	1.279	1.67511e-06	0.00583777	ENSG00000170442	+	52643084	protein_coding	chr12	52673946
cg15622556	TNFRSF1B	4.326	0.881	1.95967e-06	0.00682944	ENSG00000028137	+	12227060	protein_coding	chr1	12251820	TNFRSF1B	Body
cg05169499	uncategorized	-6.993	1.43	2.13914e-06	0.00745489	ENSG00000257829	-	52702155	antisense	chr12	52673946
cg18852857	uncategorized	-5.641	1.153	2.1021e-06	0.00732582	ENSG00000224003	+	26043228	pseudogene	chr22	26118876	ADRBK2	3'UTR
cg09491670	USP46	-3.716	0.766	2.55062e-06	0.00888892	ENSG00000109189	-	53525502	protein_coding	chr4	53529646
cg04895640	SH3D21	-3.212	0.674	3.66523e-06	0.0127733	ENSG00000214193	+	36771988	protein_coding	chr1	36807418	STK40	Body
cg13392140	SH3GLB2	-2.738	0.578	4.16638e-06	0.0145198	ENSG00000148341	-	131790582	protein_coding	chr9	131785408	SH3GLB2	Body
cg13217206	uncategorized	4.396	0.946	6.27891e-06	0.021882	ENSG00000261716	-	149820591	sense_overlapping	chr1	149815040	HIST2H2AA3;HIST2H2AA4	TSS1500;TSS1500
cg01761362	ACLY	-0.803	0.173	6.76042e-06	0.0235601	ENSG00000131473	-	40086795	protein_coding	chr17	40051528	ACLY;ACLY	Body;Body
cg06219695	TMEM8A	-2.797	0.617	1.03111e-05	0.0359342	ENSG00000129925	-	437113	protein_coding	chr16	434256	LOC100134368	Body
cg09126859	uncategorized	-5.139	1.145	1.24483e-05	0.0433825	ENSG00000261586	+	52211683	lincRNA	chr12	52244063
cg15228451	EPB41L1	-1.905	0.429	1.47955e-05	0.0515625	ENSG00000088367	+	34679426	protein_coding	chr20	34649125
cg06897661	ADCY7	-7.065	1.599	1.65982e-05	0.0578446	ENSG00000121281	+	50280048	protein_coding	chr16	50322074	ADCY7;ADCY7	5'UTR;1stExon
cg09837656	PLEKHO2	-1.689	0.384	1.77805e-05	0.0619651	ENSG00000241839	+	65134088	protein_coding	chr15	65149245	PLEKHO2	Body
cg24577455	PRKCZ	1.077	0.245	1.88163e-05	0.0655747	ENSG00000067606	+	1981909	protein_coding	chr1	2069012	PRKCZ;PRKCZ;PRKCZ	5'UTR;Body;5'UTR
cg20632537	ALDH4A1	-1.943	0.445	2.02369e-05	0.0705257	ENSG00000159423	-	19229275	protein_coding	chr1	19218839	ALDH4A1;ALDH4A1;ALDH4A1	TSS1500;Body;Body
cg17271592	uncategorized	3.201	0.737	2.28549e-05	0.0796493	ENSG00000261716	-	149820591	sense_overlapping	chr1	149821902	HIST2H2AA4;HIST2H2AA3	TSS1500;TSS1500
cg27581644	SGK2	-2.041	0.472	2.42025e-05	0.0843455	ENSG00000101049	+	42187608	protein_coding	chr20	42213729	SGK2;SGK2	3'UTR;3'UTR
cg07636225	RTN3	-1.262	0.294	2.81708e-05	0.0981752	ENSG00000133318	+	63448918	protein_coding	chr11	63466987	RTN3;RTN3;RTN3;RTN3	Body;Body;Body;Body
cg15414028	FAM107B	-2.354	0.55	2.95398e-05	0.102946	ENSG00000065809	-	14816896	protein_coding	chr10	14644188	FAM107B	Body
cg04895640	uncategorized	-4.191	0.991	3.6499e-05	0.127199	ENSG00000116883	+	36789335	protein_coding	chr1	36807418	STK40	Body
cg20902353	OTUB2	-2.642	0.631	4.31679e-05	0.15044	ENSG00000089723	+	94492675	protein_coding	chr14	94425114	ASB2	TSS1500
cg21710324	TMEM63A	-1.748	0.419	4.64216e-05	0.161779	ENSG00000196187	-	226070069	protein_coding	chr1	226069189	TMEM63A	5'UTR
cg25112191	RORC	-7.281	1.758	5.16955e-05	0.180159	ENSG00000143365	-	151804348	protein_coding	chr1	151804260	RORC;RORC	1stExon;5'UTR
cg01476789	DHCR7	-2.094	0.505	5.09191e-05	0.177453	ENSG00000172893	-	71163914	protein_coding	chr11	71146764	DHCR7;DHCR7	Body;Body
cg01959435	SYNGR1	-2.699	0.651	5.11751e-05	0.178345	ENSG00000100321	+	39745930	protein_coding	chr22	39759957	SYNGR1;SYNGR1;SYNGR1	TSS1500;Body;Body
cg04902929	ATP1A1	-2.267	0.552	5.9475e-05	0.20727	ENSG00000163399	+	116915290	protein_coding	chr1	116958941	C1orf203;C1orf203;C1orf203;C1orf203;C1orf203	Body;Body;Body;Body;Body
cg24544105	DQX1	-2.541	0.622	6.42716e-05	0.223987	ENSG00000144045	-	74753463	protein_coding	chr2	74753312	DQX1;DQX1	1stExon;5'UTR
cg22464570	THG1L	1.527	0.375	6.78295e-05	0.236386	ENSG00000113272	+	157158205	protein_coding	chr5	157161695	THG1L	Body
cg00476430	uncategorized	-4.162	1.026	7.28046e-05	0.253724	ENSG00000254060	+	81949199	lincRNA	chr8	81947741	PAG1	5'UTR
cg09126859	ACVRL1	-2.373	0.588	7.97007e-05	0.277757	ENSG00000139567	+	52300692	protein_coding	chr12	52244063
cg21834684	STON2	3.41	0.847	8.17981e-05	0.285066	ENSG00000140022	-	81902809	protein_coding	chr14	81797427	STON2	Body
cg03082779	uncategorized	-4.144	1.031	8.35483e-05	0.291166	ENSG00000231119	+	45981305	antisense	chr20	45947025	ZMYND8;LOC100131496;ZMYND8;ZMYND8	Body;TSS1500;Body;Body
cg26045080	uncategorized	-2.705	0.68	9.78333e-05	0.340949	ENSG00000116883	+	36789335	protein_coding	chr1	36807363	STK40	Body
cg03082779	ZMYND8	-1.85	0.465	9.78296e-05	0.340936	ENSG00000101040	-	45985567	protein_coding	chr20	45947025	ZMYND8;LOC100131496;ZMYND8;ZMYND8	Body;TSS1500;Body;Body
cg15692279	HIST2H2BE	2.835	0.718	0.000110309	0.384428	ENSG00000184678	-	149858232	protein_coding	chr1	149821905	HIST2H2AA4;HIST2H2AA3	TSS1500;TSS1500
cg21130113	uncategorized	-1.543	0.391	0.000113121	0.394228	ENSG00000238097	+	193965437	lincRNA	chr3	193973396
cg15847249	MGAT1	-3.266	0.833	0.000121637	0.423904	ENSG00000131446	-	180242652	protein_coding	chr5	180238795
cg00180930	LST1	4.959	1.262	0.00011881	0.414052	ENSG00000204482	+	31553901	protein_coding	chr6	31746832	VARS	Body
cg09329079	INTS1	-0.994	0.253	0.000121704	0.424139	ENSG00000164880	-	1545489	protein_coding	chr7	1582834	TMEM184A	3'UTR
cg01039421	DBR1	-2.297	0.586	0.000124498	0.433877	ENSG00000138231	-	137893791	protein_coding	chr3	138045705	TXNDC6	5'UTR
cg01987702	TET3	-1.202	0.307	0.000128025	0.446166	ENSG00000187605	+	74229840	protein_coding	chr2	74264707
cg25112191	uncategorized	-6.345	1.626	0.00013159	0.458591	ENSG00000234614	+	151814353	antisense	chr1	151804260	RORC;RORC	1stExon;5'UTR
cg03490288	DHCR7	-1.657	0.425	0.00013472	0.469499	ENSG00000172893	-	71163914	protein_coding	chr11	71146658	DHCR7;DHCR7	Body;Body
cg21080710	FAM222A	-4.825	1.24	0.000138206	0.481649	ENSG00000139438	+	110152033	protein_coding	chr12	110207029	MGC14436;MGC14436;C12orf34	Body;Body;Body
cg06118584	SNN	2.393	0.63	0.000194858	0.679079	ENSG00000184602	+	11762270	protein_coding	chr16	11770950	SNN	3'UTR
cg26396357	ARTN	-4.848	1.278	0.000199856	0.696499	ENSG00000117407	+	44398992	protein_coding	chr1	44324656	ST3GAL3;ST3GAL3;ST3GAL3;ST3GAL3;ST3GAL3;ST3GAL3;ST3GAL3;ST3GAL3;ST3GAL3;ST3GAL3	Body;Body;Body;Body;Body;Body;Body;Body;Body;Body
cg07572435	LYNX1	5.356	1.412	0.000199699	0.69595	ENSG00000180155	-	143859640	protein_coding	chr8	143868013	LY6D	TSS200
cg02341503	ZMYND8	-1.862	0.492	0.000205966	0.71779	ENSG00000101040	-	45985567	protein_coding	chr20	45947123	ZMYND8;LOC100131496;ZMYND8;ZMYND8	Body;TSS200;Body;Body
cg16573957	HR	-3.239	0.857	0.000208015	0.724933	ENSG00000168453	-	21990897	protein_coding	chr8	21970273
cg23097499	TNFRSF1B	-1.813	0.481	0.000214608	0.747907	ENSG00000028137	+	12227060	protein_coding	chr1	12225569	TNFRSF1B	TSS1500
cg07324087	CORO6	-2.657	0.705	0.000217179	0.756868	ENSG00000167549	-	27949925	protein_coding	chr17	27948259	CORO6	1stExon
cg26288577	RPS6KA5	1.123	0.298	0.000220644	0.768943	ENSG00000100784	-	91526980	protein_coding	chr14	91580429	C14orf159;C14orf159;C14orf159;C14orf159;C14orf159;C14orf159;C14orf159;C14orf159;C14orf159	1stExon;1stExon;5'UTR;1stExon;5'UTR;5'UTR;TSS1500;1stExon;5'UTR
cg16221201	ZNF366	2.294	0.616	0.000257264	0.896565	ENSG00000178175	-	71803554	protein_coding	chr5	71781569	ZNF366	5'UTR
cg24577455	SKI	-1.091	0.295	0.000278508	0.970601	ENSG00000157933	+	2160134	protein_coding	chr1	2069012	PRKCZ;PRKCZ;PRKCZ	5'UTR;Body;5'UTR
cg24544105	RTKN	-1.521	0.41	0.000275957	0.96171	ENSG00000114993	-	74669549	protein_coding	chr2	74753312	DQX1;DQX1	1stExon;5'UTR
cg05228377	LGR4	1.727	0.472	0.000328789	1	ENSG00000205213	-	27494322	protein_coding	chr11	27384293	CCDC34;CCDC34	Body;Body
cg08694107	CSF1R	-1.798	0.491	0.000328553	1	ENSG00000182578	-	149492935	protein_coding	chr5	149607327	CAMK2A;CAMK2A	Body;Body
cg14051770	ZP3	-2.383	0.652	0.000332246	1	ENSG00000188372	+	76026835	protein_coding	chr7	76054572	ZP3;ZP3	Body;1stExon
cg05376469	IL1R1	-1.986	0.544	0.000337592	1	ENSG00000115594	+	102681004	protein_coding	chr2	102649931
cg27402634	LEKR1	-2.337	0.641	0.000341151	1	ENSG00000197980	+	156543270	protein_coding	chr3	156536860
cg26140182	PSG6	2.46	0.675	0.000348063	1	ENSG00000170848	-	43423715	protein_coding	chr19	43530536	PSG11;PSG11;PSG11;PSG11;PSG11;PSG11	5'UTR;1stExon;1stExon;5'UTR;1stExon;5'UTR
cg13186286	RPS6KA5	2.148	0.591	0.000355682	1	ENSG00000100784	-	91526980	protein_coding	chr14	91580451	C14orf159;C14orf159;C14orf159;C14orf159;C14orf159;C14orf159;C14orf159;C14orf159;C14orf159	1stExon;1stExon;5'UTR;1stExon;5'UTR;5'UTR;TSS1500;1stExon;5'UTR
cg26604214	RAP1GAP2	-1.521	0.421	0.000391068	1	ENSG00000132359	+	2680350	protein_coding	chr17	2907678	RAP1GAP2;RAP1GAP2	Body;Body
cg06716730	DUSP14	-2.688	0.744	0.000388498	1	ENSG00000161326	+	35849937	protein_coding	chr17	35851459	DUSP14	5'UTR
cg07168214	CHRNB1	-1.996	0.558	0.000438267	1	ENSG00000170175	+	7348380	protein_coding	chr17	7380112	ZBTB4;ZBTB4	5'UTR;5'UTR
cg26483432	HIST2H2BE	1.689	0.474	0.000459464	1	ENSG00000184678	-	149858232	protein_coding	chr1	149815043	HIST2H2AA3;HIST2H2AA4	TSS1500;TSS1500
cg15847249	uncategorized	-3.692	1.035	0.00045844	1	ENSG00000260841	-	180214869	sense_overlapping	chr5	180238795
cg15847249	LINC00847	-6.015	1.686	0.000454274	1	ENSG00000245060	+	180257957	lincRNA	chr5	180238795
cg07565956	ZBTB4	-2.216	0.622	0.000466675	1	ENSG00000174282	-	7387582	protein_coding	chr17	7381288	ZBTB4;ZBTB4	5'UTR;5'UTR
cg12461099	ALDH4A1	-1.484	0.419	0.000502702	1	ENSG00000159423	-	19229275	protein_coding	chr1	19217794	ALDH4A1;ALDH4A1;ALDH4A1	TSS1500;Body;Body
cg09070415	TINAGL1	-1.637	0.463	0.000507702	1	ENSG00000142910	+	32042116	protein_coding	chr1	32041052	TINAGL1	TSS1500
cg15823872	VWA1	-1.26	0.357	0.000517763	1	ENSG00000179403	+	1370241	protein_coding	chr1	1357361	LOC441869;LOC441869	TSS1500;TSS1500
cg06932713	ABR	-1.302	0.369	0.000519696	1	ENSG00000159842	-	1132315	protein_coding	chr17	910196	ABR;ABR;ABR	Body;Body;Body
cg07565956	YBX2	-10.117	2.872	0.000533926	1	ENSG00000006047	-	7197934	protein_coding	chr17	7381288	ZBTB4;ZBTB4	5'UTR;5'UTR
cg04809904	GPBAR1	-2.878	0.817	0.000530695	1	ENSG00000179921	+	219124219	protein_coding	chr2	219231526	C2orf62	Body
cg16221201	uncategorized	2.221	0.63	0.000527146	1	ENSG00000261269	-	71738214	sense_overlapping	chr5	71781569	ZNF366	5'UTR
cg09290175	SYNGR1	-1.645	0.468	0.000544129	1	ENSG00000100321	+	39745930	protein_coding	chr22	39688265
cg00180930	AIF1	3.707	1.061	0.000591343	1	ENSG00000204472	+	31582961	protein_coding	chr6	31746832	VARS	Body
cg08047629	ALDOA	-1.104	0.316	0.000600179	1	ENSG00000149925	+	30064411	protein_coding	chr16	30125047	GDPD3;LOC100271831	TSS200;TSS1500
cg20722088	DUSP6	-1.246	0.358	0.000625228	1	ENSG00000139318	-	89747048	protein_coding	chr12	89742886	DUSP6;DUSP6	3'UTR;3'UTR
cg24193588	TBC1D8	-1.518	0.44	0.000680984	1	ENSG00000204634	-	101869328	protein_coding	chr2	101736745	TBC1D8	Body
cg01869896	MFSD2A	-1.138	0.331	0.00072812	1	ENSG00000168389	+	40420802	protein_coding	chr1	40420299	MFSD2A;MFSD2A	TSS1500;TSS1500
cg00037952	WBP1L	-1.187	0.346	0.00074354	1	ENSG00000166272	+	104503727	protein_coding	chr10	104535276	C10orf26;C10orf26	TSS1500;Body
cg04895640	EVA1B	-2.888	0.847	0.000793275	1	ENSG00000142694	-	36789755	protein_coding	chr1	36807418	STK40	Body
cg13217206	HIST2H2BE	2.202	0.647	0.000803312	1	ENSG00000184678	-	149858232	protein_coding	chr1	149815040	HIST2H2AA3;HIST2H2AA4	TSS1500;TSS1500
cg02610360	ARHGEF12	-0.859	0.252	0.000798624	1	ENSG00000196914	+	120207787	protein_coding	chr11	120197521	TMEM136	5'UTR
cg20636559	uncategorized	-3.563	1.044	0.000781849	1	ENSG00000232386	+	101389766	lincRNA	chr15	101253502
cg17633523	ERBB2	-1.166	0.342	0.000802943	1	ENSG00000141736	+	37844167	protein_coding	chr17	37841458	PGAP3	Body
cg09491670	USP46-AS1	-3.246	0.951	0.000785203	1	ENSG00000248866	+	53525573	lincRNA	chr4	53529646
cg17633523	ORMDL3	-1.638	0.483	0.000838423	1	ENSG00000172057	-	38083854	protein_coding	chr17	37841458	PGAP3	Body
cg07543967	RPL18	0.918	0.27	0.00083288	1	ENSG00000063177	-	49122793	protein_coding	chr19	49055443	SULT2B1;SULT2B1	1stExon;5'UTR
cg17271592	HIST2H2BE	1.688	0.501	0.000910229	1	ENSG00000184678	-	149858232	protein_coding	chr1	149821902	HIST2H2AA4;HIST2H2AA3	TSS1500;TSS1500
cg08694107	RPS14	1.527	0.453	0.000915928	1	ENSG00000164587	-	149829319	protein_coding	chr5	149607327	CAMK2A;CAMK2A	Body;Body
ch.3.741789F	STAC	18.665	5.57	0.000969097	1	ENSG00000144681	+	36421836	protein_coding	chr3	36473771	STAC	Body
cg16573957	BMP1	0.862	0.257	0.000976283	1	ENSG00000168487	+	22022249	protein_coding	chr8	21970273
cg00156230	PPIA	-1.094	0.327	0.000995887	1	ENSG00000196262	+	44836279	protein_coding	chr7	45073692	CCM2;CCM2;CCM2;CCM2;CCM2	Body;Body;Body;Body;Body
cg16103203	TINAGL1	-1.27	0.381	0.00104038	1	ENSG00000142910	+	32042116	protein_coding	chr1	32041507	TINAGL1	TSS1500
cg09837656	ANKDD1A	-1.421	0.427	0.00104238	1	ENSG00000166839	+	65204101	protein_coding	chr15	65149245	PLEKHO2	Body
cg00877964	uncategorized	4.943	1.484	0.00103981	1	ENSG00000232613	-	65264631	antisense	chr2	65215638	SLC1A4;SLC1A4;SLC1A4	1stExon;TSS1500;5'UTR
cg26157579	ANKDD1A	-1.357	0.409	0.001074	1	ENSG00000166839	+	65204101	protein_coding	chr15	65137040	PLEKHO2	Body
cg23097961	RPL18	1.084	0.327	0.00107928	1	ENSG00000063177	-	49122793	protein_coding	chr19	49055412	SULT2B1	TSS200
cg02341503	uncategorized	-3.656	1.101	0.00107249	1	ENSG00000231119	+	45981305	antisense	chr20	45947123	ZMYND8;LOC100131496;ZMYND8;ZMYND8	Body;TSS200;Body;Body
cg00390484	TANGO2	-0.75	0.225	0.00105665	1	ENSG00000183597	+	20004537	protein_coding	chr22	20019695	C22orf25;MIR185	5'UTR;TSS1500
cg05228377	LIN7C	1.185	0.359	0.00113992	1	ENSG00000148943	-	27528320	protein_coding	chr11	27384293	CCDC34;CCDC34	Body;Body
cg09126859	ACVR1B	-1.345	0.408	0.001157	1	ENSG00000135503	+	52345451	protein_coding	chr12	52244063
cg02610360	TMEM136	-2.249	0.686	0.00124268	1	ENSG00000181264	+	120195838	protein_coding	chr11	120197521	TMEM136	5'UTR
cg02435734	ATL3	3.414	1.045	0.00128526	1	ENSG00000184743	-	63439393	protein_coding	chr11	63581814	C11orf84	Body
cg26157579	PLEKHO2	-1.218	0.375	0.00137886	1	ENSG00000241839	+	65134088	protein_coding	chr15	65137040	PLEKHO2	Body
cg20191066	RNF43	-3.075	0.947	0.00137665	1	ENSG00000108375	-	56494956	protein_coding	chr17	56413977
cg03490288	NADSYN1	-0.53	0.163	0.00139916	1	ENSG00000172890	+	71164155	protein_coding	chr11	71146658	DHCR7;DHCR7	Body;Body
cg10950949	CXCL16	2.201	0.681	0.00144282	1	ENSG00000161921	-	4643217	protein_coding	chr17	4752739	MINK1;MINK1;MINK1;MINK1	Body;Body;Body;Body
cg11131599	SOX13	-1.072	0.333	0.00151339	1	ENSG00000143842	+	204042243	protein_coding	chr1	204224211	PLEKHA6	Body
cg10099957	SLC7A5	-1.807	0.563	0.00155739	1	ENSG00000103257	-	87903094	protein_coding	chr16	87869757	SLC7A5	Body
cg23680900	ULK3	3.046	0.958	0.00171097	1	ENSG00000140474	-	75135687	protein_coding	chr15	75017924	CYP1A1	TSS200
cg27601574	uncategorized	-2.543	0.801	0.00175644	1	ENSG00000198832	-	31516055	protein_coding	chr22	31498863	SMTN;SMTN;SMTN	Body;Body;3'UTR
cg08586426	LMO2	-2.022	0.64	0.00182923	1	ENSG00000135363	-	33913836	protein_coding	chr11	33915315	LMO2	TSS1500
cg06219695	ITFG3	-1.146	0.363	0.00184522	1	ENSG00000167930	+	284545	protein_coding	chr16	434256	LOC100134368	Body
cg07124859	SHMT2	0.742	0.236	0.00194539	1	ENSG00000182199	+	57623110	protein_coding	chr12	57588219	LRP1;MIR1228	Body;TSS200
cg04961225	DCN	2.384	0.759	0.0019525	1	ENSG00000011465	-	91576900	protein_coding	chr12	91332479
cg10411510	AHR	-1.348	0.429	0.00194046	1	ENSG00000106546	+	17338246	protein_coding	chr7	17337427	AHR	TSS1500
cg01959435	MIEF1	0.718	0.23	0.00202702	1	ENSG00000100335	+	39895437	protein_coding	chr22	39759957	SYNGR1;SYNGR1;SYNGR1	TSS1500;Body;Body
cg13067221	HAUS4	-0.88	0.282	0.0021255	1	ENSG00000092036	-	23426370	protein_coding	chr14	23449582	JUB	Body
cg01476789	NADSYN1	-0.604	0.196	0.00231048	1	ENSG00000172890	+	71164155	protein_coding	chr11	71146764	DHCR7;DHCR7	Body;Body
cg02151101	USP46-AS1	-3.72	1.211	0.00242943	1	ENSG00000248866	+	53525573	lincRNA	chr4	53439190
cg14051770	YWHAG	-0.54	0.176	0.00242313	1	ENSG00000170027	-	75988348	protein_coding	chr7	76054572	ZP3;ZP3	Body;1stExon
cg10553983	RAB11FIP5	-1.212	0.397	0.00255674	1	ENSG00000135631	-	73383849	protein_coding	chr2	73318514	RAB11FIP5	Body
cg05059480	C15orf52	-3.089	1.014	0.0026471	1	ENSG00000188549	-	40633168	protein_coding	chr15	40633202	C15orf52	TSS200
cg15827436	AIF1	2.842	0.934	0.00268159	1	ENSG00000204472	+	31582961	protein_coding	chr6	31746847	VARS	Body
cg03597034	FKBP8	-1.466	0.483	0.00271612	1	ENSG00000105701	-	18654887	protein_coding	chr19	18569006	ELL	Body
cg20340720	WBP1L	-0.695	0.23	0.00280896	1	ENSG00000166272	+	104503727	protein_coding	chr10	104512523	C10orf26	Body
cg05656486	TSTD1	1.985	0.657	0.00285334	1	ENSG00000215845	-	161008780	protein_coding	chr1	161171383	NDUFS2;NDUFS2	5'UTR;TSS1500
cg26140182	uncategorized	3.49	1.157	0.0029027	1	ENSG00000225877	+	43326015	lincRNA	chr19	43530536	PSG11;PSG11;PSG11;PSG11;PSG11;PSG11	5'UTR;1stExon;1stExon;5'UTR;1stExon;5'UTR
cg00877964	uncategorized	6.138	2.036	0.00291441	1	ENSG00000227394	-	65187768	pseudogene	chr2	65215638	SLC1A4;SLC1A4;SLC1A4	1stExon;TSS1500;5'UTR
cg01869896	MYCL	1.555	0.516	0.00294439	1	ENSG00000116990	-	40367928	protein_coding	chr1	40420299	MFSD2A;MFSD2A	TSS1500;TSS1500
cg02215430	PGC	-1.982	0.659	0.00299862	1	ENSG00000096088	-	41721847	protein_coding	chr6	41716413	PGC;PGC	TSS1500;TSS1500
cg08896387	FUCA1	-1.152	0.384	0.00306107	1	ENSG00000179163	-	24194784	protein_coding	chr1	24191740	FUCA1	Body
cg20235099	LINC00567	-7.042	2.346	0.00303546	1	ENSG00000259831	-	111465431	lincRNA	chr13	111288438	CARKD	Body
cg26955845	CIAPIN1	-0.49	0.163	0.00304752	1	ENSG00000005194	-	57481440	protein_coding	chr16	57680131	GPR56;GPR56;GPR56;GPR56;GPR56;GPR56;GPR56;GPR56	5'UTR;5'UTR;5'UTR;5'UTR;5'UTR;5'UTR;5'UTR;5'UTR
cg06202585	CYP1B1	-12.781	4.264	0.00308637	1	ENSG00000138061	-	38337044	protein_coding	chr2	38325802
cg11131599	ETNK2	-1.743	0.583	0.00314033	1	ENSG00000143845	-	204121307	protein_coding	chr1	204224211	PLEKHA6	Body
cg03597034	PGPEP1	-2.58	0.862	0.00314307	1	ENSG00000130517	+	18451397	protein_coding	chr19	18569006	ELL	Body
cg23097961	RASIP1	-1.866	0.624	0.00316412	1	ENSG00000105538	-	49243978	protein_coding	chr19	49055412	SULT2B1	TSS200
cg23752985	CAPG	4.226	1.417	0.00323969	1	ENSG00000042493	-	85645555	protein_coding	chr2	85803571	VAMP8	TSS1500
cg14478036	FAM154A	9.992	3.352	0.00324422	1	ENSG00000155875	-	19033251	protein_coding	chr9	19173124
cg20640246	DUSP6	-1.635	0.549	0.00328884	1	ENSG00000139318	-	89747048	protein_coding	chr12	89749718
cg26140182	CEACAMP7	4.077	1.371	0.00331261	1	ENSG00000227349	-	43454539	pseudogene	chr19	43530536	PSG11;PSG11;PSG11;PSG11;PSG11;PSG11	5'UTR;1stExon;1stExon;5'UTR;1stExon;5'UTR
cg13067221	MRPL52	-0.896	0.305	0.00371187	1	ENSG00000172590	+	23299088	protein_coding	chr14	23449582	JUB	Body
cg05376469	uncategorized	1.448	0.492	0.00365699	1	ENSG00000233404	+	102508955	protein_coding	chr2	102649931
cg18328334	TNS1	1.471	0.501	0.00371271	1	ENSG00000079308	-	218867718	protein_coding	chr2	218808652	TNS1;TNS1	1stExon;5'UTR
cg05904317	PDE5A	0.964	0.328	0.00367682	1	ENSG00000138735	-	120550146	protein_coding	chr4	120518737	PDE5A;PDE5A;PDE5A	Body;Body;Body
cg15827436	LST1	3.297	1.122	0.00369527	1	ENSG00000204482	+	31553901	protein_coding	chr6	31746847	VARS	Body
cg22018329	AES	-0.706	0.241	0.00378364	1	ENSG00000104964	-	3063105	protein_coding	chr19	3116716	GNA11	Body
cg21130113	uncategorized	-2.08	0.709	0.00377595	1	ENSG00000225742	-	193967942	lincRNA	chr3	193973396
cg15847249	ZFP62	-2.422	0.827	0.00384217	1	ENSG00000196670	-	180288286	protein_coding	chr5	180238795
cg10433918	RN7SKP91	4.689	1.604	0.00387667	1	ENSG00000222784	+	31316670	misc_RNA	chr1	31478730	PUM1;PUM1	Body;Body
cg12882572	C17orf78	8.549	2.925	0.00388344	1	ENSG00000167230	+	35732928	protein_coding	chr17	35851204	DUSP14	5'UTR
cg03313447	B3GNT8	-3.194	1.095	0.00396229	1	ENSG00000177191	-	41934635	protein_coding	chr19	41829042	CCDC97	3'UTR
cg19554235	PKIG	-0.711	0.244	0.00395308	1	ENSG00000168734	+	43160426	protein_coding	chr20	43159912	PKIG;PKIG;PKIG	TSS1500;TSS1500;TSS1500
cg13217206	uncategorized	4.494	1.547	0.00409984	1	ENSG00000233030	-	149764576	antisense	chr1	149815040	HIST2H2AA3;HIST2H2AA4	TSS1500;TSS1500
cg24577455	uncategorized	1.051	0.364	0.0043261	1	ENSG00000182873	-	2115828	antisense	chr1	2069012	PRKCZ;PRKCZ;PRKCZ	5'UTR;Body;5'UTR
cg14095761	GBA2	0.808	0.28	0.00431414	1	ENSG00000070610	-	35749983	protein_coding	chr9	35713238	TLN1	Body
cg11131599	GOLT1A	-2.027	0.703	0.00436884	1	ENSG00000174567	-	204183220	protein_coding	chr1	204224211	PLEKHA6	Body
cg03078141	uncategorized	3.297	1.146	0.00446256	1	ENSG00000248187	-	129491686	lincRNA	chr4	129721849
cg17633523	GSDMB	-1.863	0.648	0.00451323	1	ENSG00000073605	-	38076107	protein_coding	chr17	37841458	PGAP3	Body
cg24424889	APOBEC3G	-1.327	0.462	0.00451343	1	ENSG00000239713	+	39436924	protein_coding	chr22	39494175	APOBEC3H;APOBEC3H;APOBEC3H;APOBEC3H	5'UTR;5'UTR;5'UTR;5'UTR
cg07867517	CFDP1	0.616	0.215	0.00461175	1	ENSG00000153774	-	75467383	protein_coding	chr16	75520165	CHST6	5'UTR
cg23986143	ZP3	-3.375	1.179	0.00467786	1	ENSG00000188372	+	76026835	protein_coding	chr7	76054256	ZP3;ZP3	5'UTR;TSS200
cg10380643	TMEM240	7.741	2.71	0.00475414	1	ENSG00000205090	-	1475833	protein_coding	chr1	1356764	LOC441869;LOC441869	TSS200;TSS200
cg14399183	GGTA1P	-2.033	0.712	0.00475853	1	ENSG00000204136	-	124262306	pseudogene	chr9	124048308	GSN;GSN;GSN;GSN;GSN;GSN;GSN	5'UTR;5'UTR;5'UTR;5'UTR;5'UTR;5'UTR;5'UTR
cg08776942	LITAF	-1.037	0.364	0.00482729	1	ENSG00000189067	-	11730237	protein_coding	chr16	11729131
cg20636559	LINS	-0.475	0.167	0.00486153	1	ENSG00000140471	-	101143435	protein_coding	chr15	101253502
cg05249937	EPHX3	-6.211	2.182	0.00490045	1	ENSG00000105131	-	15344246	protein_coding	chr19	15345307	EPHX3	TSS1500
cg23834919	uncategorized	1.288	0.453	0.00496056	1	ENSG00000255015	-	122172471	lincRNA	chr11	122078745
cg26955845	COQ9	-0.561	0.198	0.00503431	1	ENSG00000088682	+	57481337	protein_coding	chr16	57680131	GPR56;GPR56;GPR56;GPR56;GPR56;GPR56;GPR56;GPR56	5'UTR;5'UTR;5'UTR;5'UTR;5'UTR;5'UTR;5'UTR;5'UTR
cg26045080	THRAP3	0.574	0.203	0.00509041	1	ENSG00000054118	+	36690017	protein_coding	chr1	36807363	STK40	Body
cg23834919	MIR100	2.568	0.907	0.00511836	1	ENSG00000207994	-	122023016	miRNA	chr11	122078745
cg18678231	ADA	-1.784	0.63	0.00513223	1	ENSG00000196839	-	43280874	protein_coding	chr20	43159945	PKIG;PKIG;PKIG	TSS1500;TSS1500;TSS1500
cg23752985	GGCX	-1.094	0.388	0.00527107	1	ENSG00000115486	-	85788670	protein_coding	chr2	85803571	VAMP8	TSS1500
cg10380643	VWA1	-1.718	0.616	0.00580535	1	ENSG00000179403	+	1370241	protein_coding	chr1	1356764	LOC441869;LOC441869	TSS200;TSS200
cg12126344	TNFRSF1B	-2.071	0.741	0.00571136	1	ENSG00000028137	+	12227060	protein_coding	chr1	12207564
cg26045080	CSF3R	1.411	0.505	0.00577197	1	ENSG00000119535	-	36948879	protein_coding	chr1	36807363	STK40	Body
cg00779167	TAF13	-1.236	0.442	0.00572732	1	ENSG00000197780	-	109618624	protein_coding	chr1	109753001
cg17545399	FRMPD2	-4.101	1.469	0.00576435	1	ENSG00000170324	-	49482941	protein_coding	chr10	49459800	FRMPD2;FRMPD2	Body;Body
cg13893427	EZH1	-0.392	0.141	0.00581394	1	ENSG00000108799	-	40897071	protein_coding	chr17	40710960
cg15425670	PKDCC	1.486	0.531	0.00566028	1	ENSG00000162878	+	42275160	protein_coding	chr2	42461109	EML4;EML4	Body;Body
cg27343684	RN7SK	3.119	1.117	0.00578614	1	ENSG00000202198	+	52860418	misc_RNA	chr6	52775252	GSTA3	TSS1500
cg14541011	GTF3C5	-0.463	0.166	0.00579308	1	ENSG00000148308	+	135906076	protein_coding	chr9	135989682	RALGDS;RALGDS	Body;Body
cg10950949	GP1BA	-3.225	1.158	0.00587173	1	ENSG00000185245	+	4835592	protein_coding	chr17	4752739	MINK1;MINK1;MINK1;MINK1	Body;Body;Body;Body
cg23095729	TANGO2	-0.712	0.256	0.00586202	1	ENSG00000183597	+	20004537	protein_coding	chr22	20019674	C22orf25;MIR185	5'UTR;TSS1500
cg17271592	uncategorized	3.337	1.2	0.0059479	1	ENSG00000233030	-	149764576	antisense	chr1	149821902	HIST2H2AA4;HIST2H2AA3	TSS1500;TSS1500
cg05169499	KRT75	3.74	1.349	0.00610094	1	ENSG00000170454	-	52828309	protein_coding	chr12	52673946
cg21844472	uncategorized	-2.272	0.82	0.00612625	1	ENSG00000260572	-	160472930	antisense	chr3	160559936	PPM1L	Body
cg17091793	RAD17P2	2.606	0.943	0.00625316	1	ENSG00000223724	-	49620930	pseudogene	chr13	49684397	FNDC3A;FNDC3A	TSS200;Body
cg10099957	uncategorized	-3.622	1.31	0.00626705	1	ENSG00000260466	+	87870138	antisense	chr16	87869757	SLC7A5	Body
cg05598919	SNHG15	-2.344	0.85	0.00638521	1	ENSG00000232956	-	45026560	lincRNA	chr7	45128053	NACAD	Body
cg03313447	HNRNPUL1	-1.01	0.367	0.00651416	1	ENSG00000105323	+	41768401	protein_coding	chr19	41829042	CCDC97	3'UTR
cg03313447	B9D2	-2.612	0.949	0.00650121	1	ENSG00000123810	-	41870078	protein_coding	chr19	41829042	CCDC97	3'UTR
cg23752985	C2orf68	-0.914	0.333	0.00666367	1	ENSG00000168887	-	85839189	protein_coding	chr2	85803571	VAMP8	TSS1500
cg12409874	SLC37A1	-2.286	0.833	0.00664142	1	ENSG00000160190	+	43916118	protein_coding	chr21	43938777	SLC37A1	Body
cg13212159	ERBB2	-0.567	0.208	0.00693367	1	ENSG00000141736	+	37844167	protein_coding	chr17	38075554	GSDMB;GSDMB;GSDMB	TSS1500;TSS1500;TSS1500
cg23047335	PSMD3	0.338	0.124	0.00690956	1	ENSG00000108344	+	38137050	protein_coding	chr17	38075408	GSDMB;GSDMB;GSDMB	TSS1500;TSS1500;TSS1500
cg04962621	uncategorized	-2.373	0.872	0.00712145	1	ENSG00000261442	-	4690624	antisense	chr16	4714733	MGRN1;MGRN1;MGRN1;MGRN1	Body;Body;Body;Body
cg26648103	SYT12	-1.8	0.664	0.00731373	1	ENSG00000173227	+	66774249	protein_coding	chr11	66791718	SYT12	5'UTR
cg15102749	SPTBN2	-2.867	1.059	0.00737253	1	ENSG00000173898	-	66496697	protein_coding	chr11	66510893	C11orf80	TSS1500
cg27295042	RN7SL614P	-7.93	2.934	0.0074934	1	ENSG00000243267	+	10676893	misc_RNA	chr1	10738569	CASZ1;CASZ1	Body;Body
cg07781736	RAE1	0.704	0.262	0.00779432	1	ENSG00000101146	+	55926066	protein_coding	chr20	55839008	BMP7	Body
cg10279360	HIF1A	-0.993	0.371	0.0080984	1	ENSG00000100644	+	62162231	protein_coding	chr14	62017453	PRKCH	3'UTR
cg16162970	NUDT14	1.57	0.586	0.0080524	1	ENSG00000183828	-	105647660	protein_coding	chr14	105779952	PACS2;PACS2	TSS1500;TSS1500
cg12291408	ZCWPW1	1.395	0.521	0.00806881	1	ENSG00000078487	-	100026615	protein_coding	chr7	100037572
cg05234415	GGN	2.292	0.858	0.00821427	1	ENSG00000179168	-	38878722	protein_coding	chr19	38743744	PPP1R14A	Body
cg05618595	uncategorized	-1.848	0.692	0.00820103	1	ENSG00000233264	+	8019943	pseudogene	chr7	7874409
cg23986143	YWHAG	-0.844	0.316	0.00817316	1	ENSG00000170027	-	75988348	protein_coding	chr7	76054256	ZP3;ZP3	5'UTR;TSS200
cg07168214	ZBTB4	-1.021	0.383	0.00826134	1	ENSG00000174282	-	7387582	protein_coding	chr17	7380112	ZBTB4;ZBTB4	5'UTR;5'UTR
cg00698688	RPL18	0.53	0.199	0.00836076	1	ENSG00000063177	-	49122793	protein_coding	chr19	49055432	SULT2B1;SULT2B1	1stExon;5'UTR
cg27269279	BARX2	-1.786	0.671	0.00840959	1	ENSG00000043039	+	129245835	protein_coding	chr11	129306366	BARX2	Body
cg23047335	IKZF3	-1.472	0.556	0.00881944	1	ENSG00000161405	-	38020441	protein_coding	chr17	38075408	GSDMB;GSDMB;GSDMB	TSS1500;TSS1500;TSS1500
cg07543967	EMP3	-1.349	0.51	0.00879098	1	ENSG00000142227	+	48824766	protein_coding	chr19	49055443	SULT2B1;SULT2B1	1stExon;5'UTR
cg08896387	LYPLA2	-0.544	0.206	0.00893718	1	ENSG00000011009	+	24117460	protein_coding	chr1	24191740	FUCA1	Body
cg13557373	OPTC	-4.137	1.573	0.00925539	1	ENSG00000188770	+	203463271	protein_coding	chr1	203567067
cg08290013	CRYBA1	3.369	1.281	0.00924025	1	ENSG00000108255	+	27573881	protein_coding	chr17	27334164	SEZ6;SEZ6	TSS1500;TSS1500
cg03278639	GATA2	-0.868	0.33	0.00929987	1	ENSG00000179348	-	128212028	protein_coding	chr3	128134845
cg11657122	SLC36A3	5.087	1.936	0.00930396	1	ENSG00000186334	-	150683327	protein_coding	chr5	150444590	TNIP1	Body
cg11628021	COLGALT1	-0.758	0.289	0.00937816	1	ENSG00000130309	+	17666403	protein_coding	chr19	17491382
cg07572435	THEM6	1.341	0.511	0.00940461	1	ENSG00000130193	+	143808621	protein_coding	chr8	143868013	LY6D	TSS200
cg01244346	FNBP1P1	-6.066	2.322	0.00971381	1	ENSG00000257800	+	74347807	pseudogene	chr2	74272962	TET3	TSS1500
cg09607363	SNHG6	0.892	0.343	0.0100093	1	ENSG00000245910	-	67838633	processed_transcript	chr8	67634416	SGK3	5'UTR
cg11024506	RHOBTB1	-1.55	0.597	0.0101597	1	ENSG00000072422	-	62761198	protein_coding	chr10	62668850	RHOBTB1;RHOBTB1;RHOBTB1;RHOBTB1	Body;Body;Body;Body
cg04902929	CD58	1.627	0.628	0.0102559	1	ENSG00000116815	-	117113661	protein_coding	chr1	116958941	C1orf203;C1orf203;C1orf203;C1orf203;C1orf203	Body;Body;Body;Body;Body
cg16573957	REEP4	-0.988	0.381	0.0103569	1	ENSG00000168476	-	21999464	protein_coding	chr8	21970273
cg12434312	PTPRE	-1.519	0.59	0.0108126	1	ENSG00000132334	+	129705325	protein_coding	chr10	129845509	PTPRE;PTPRE	Body;TSS1500
cg01761362	TTC25	-1.784	0.693	0.0107974	1	ENSG00000204815	+	40086888	processed_transcript	chr17	40051528	ACLY;ACLY	Body;Body
cg09070415	SERINC2	-2.058	0.8	0.0108677	1	ENSG00000168528	+	31882412	protein_coding	chr1	32041052	TINAGL1	TSS1500
cg12150039	uncategorized	3.871	1.509	0.0110627	1	ENSG00000261754	-	35305249	lincRNA	chr19	35490532	GRAMD1A;GRAMD1A	TSS1500;TSS1500
cg26226650	SLC38A3	-2.831	1.103	0.0110286	1	ENSG00000188338	+	50242679	processed_transcript	chr3	50276265	GNAI2	Body
cg13392140	CRAT	-3.087	1.204	0.0111582	1	ENSG00000095321	-	131873468	protein_coding	chr9	131785408	SH3GLB2	Body
cg07867517	GABARAPL2	0.565	0.221	0.0113334	1	ENSG00000034713	+	75600249	protein_coding	chr16	75520165	CHST6	5'UTR
cg06564500	uncategorized	4.145	1.626	0.0115966	1	ENSG00000234409	-	20138399	protein_coding	chr22	19892663	TXNRD2	Body
cg01039421	ARMC8	-0.836	0.328	0.0116201	1	ENSG00000114098	+	137906109	protein_coding	chr3	138045705	TXNDC6	5'UTR
cg15827436	NEU1	0.844	0.331	0.0115459	1	ENSG00000204386	-	31830683	protein_coding	chr6	31746847	VARS	Body
cg01419914	FSCN2	3.401	1.336	0.011675	1	ENSG00000186765	+	79495422	protein_coding	chr17	79374691	BAHCC1	Body
cg26843110	UBL7-AS1	-1.08	0.425	0.0118483	1	ENSG00000247240	+	74753606	antisense	chr15	74935742	EDC3;EDC3;EDC3	Body;Body;Body
cg07324087	ANKRD13B	-1.337	0.526	0.0118104	1	ENSG00000198720	+	27916787	protein_coding	chr17	27948259	CORO6	1stExon
cg18852857	uncategorized	-4.133	1.625	0.0117764	1	ENSG00000237387	-	25977349	antisense	chr22	26118876	ADRBK2	3'UTR
cg27601574	LIMK2	0.507	0.2	0.0118704	1	ENSG00000182541	+	31608225	protein_coding	chr22	31498863	SMTN;SMTN;SMTN	Body;Body;3'UTR
cg09070415	COL16A1	2.109	0.832	0.0120142	1	ENSG00000084636	-	32169920	protein_coding	chr1	32041052	TINAGL1	TSS1500
cg01156249	GLYR1	-0.222	0.088	0.0120722	1	ENSG00000140632	-	4897343	protein_coding	chr16	4714794	MGRN1;MGRN1;MGRN1;MGRN1	Body;Body;Body;Body
cg18678231	PKIG	-0.805	0.318	0.0121284	1	ENSG00000168734	+	43160426	protein_coding	chr20	43159945	PKIG;PKIG;PKIG	TSS1500;TSS1500;TSS1500
cg13893427	HSD17B1P1	-1.518	0.601	0.0123356	1	ENSG00000108785	+	40698782	pseudogene	chr17	40710960
cg00180930	C2	2.585	1.024	0.0123726	1	ENSG00000166278	+	31865562	protein_coding	chr6	31746832	VARS	Body
cg20388732	STAT5A	-0.91	0.361	0.0124686	1	ENSG00000126561	+	40439565	protein_coding	chr17	40439433	STAT5A	TSS200
cg26045080	EVA1B	-1.472	0.586	0.0127665	1	ENSG00000142694	-	36789755	protein_coding	chr1	36807363	STK40	Body
cg21834684	uncategorized	3.541	1.408	0.0127048	1	ENSG00000242163	-	81799705	pseudogene	chr14	81797427	STON2	Body
cg23047335	MSL1	-0.462	0.183	0.0126597	1	ENSG00000188895	+	38278551	protein_coding	chr17	38075408	GSDMB;GSDMB;GSDMB	TSS1500;TSS1500;TSS1500
cg11280108	RAD54L2	-0.66	0.263	0.012738	1	ENSG00000164080	+	51575160	protein_coding	chr3	51537627
cg09773897	S1PR4	-1.946	0.775	0.0128184	1	ENSG00000125910	+	3172344	protein_coding	chr19	3364892	NFIC	Body
cg23097961	CA11	-2.791	1.113	0.0129624	1	ENSG00000063180	-	49149569	protein_coding	chr19	49055412	SULT2B1	TSS200
cg21834684	GTF2A1	-0.619	0.247	0.0131066	1	ENSG00000165417	-	81687721	protein_coding	chr14	81797427	STON2	Body
cg22018329	TLE6	-1.392	0.558	0.0133604	1	ENSG00000104953	+	2977444	protein_coding	chr19	3116716	GNA11	Body
cg23160522	ULK3	0.93	0.373	0.0136088	1	ENSG00000140474	-	75135687	protein_coding	chr15	75015787	CYP1A1	5'UTR
cg26483432	uncategorized	1.793	0.722	0.0138329	1	ENSG00000261716	-	149820591	sense_overlapping	chr1	149815043	HIST2H2AA3;HIST2H2AA4	TSS1500;TSS1500
cg05059480	uncategorized	-4.156	1.674	0.0138992	1	ENSG00000259211	-	40758925	antisense	chr15	40633202	C15orf52	TSS200
cg17545399	MAPK8	1.201	0.485	0.014075	1	ENSG00000107643	+	49514698	protein_coding	chr10	49459800	FRMPD2;FRMPD2	Body;Body
cg01869896	uncategorized	-1.199	0.487	0.0146927	1	ENSG00000228477	+	40428352	pseudogene	chr1	40420299	MFSD2A;MFSD2A	TSS1500;TSS1500
cg05656486	NR1I3	-2.719	1.103	0.0145804	1	ENSG00000143257	-	161208092	protein_coding	chr1	161171383	NDUFS2;NDUFS2	5'UTR;TSS1500
cg06219695	DECR2	-2.07	0.841	0.0146783	1	ENSG00000242612	+	451826	protein_coding	chr16	434256	LOC100134368	Body
cg07530599	SPHK1	-2.004	0.813	0.0145389	1	ENSG00000176170	+	74372665	protein_coding	chr17	74275137	QRICH2	Body
cg24062310	RAB4B	-0.45	0.183	0.01473	1	ENSG00000167578	+	41284121	protein_coding	chr19	41289994	RAB4B	Body
cg23097961	EMP3	-1.521	0.616	0.0144548	1	ENSG00000142227	+	48824766	protein_coding	chr19	49055412	SULT2B1	TSS200
cg23986143	HSPB1	-1.766	0.717	0.0146929	1	ENSG00000106211	+	75931861	protein_coding	chr7	76054256	ZP3;ZP3	5'UTR;TSS200
cg07781736	uncategorized	-5.4	2.197	0.0148426	1	ENSG00000226308	+	55841853	lincRNA	chr20	55839008	BMP7	Body
cg01761362	HAP1	1.228	0.5	0.015005	1	ENSG00000173805	-	39890896	protein_coding	chr17	40051528	ACLY;ACLY	Body;Body
cg24424889	PDGFB	0.569	0.232	0.0150329	1	ENSG00000100311	-	39640756	protein_coding	chr22	39494175	APOBEC3H;APOBEC3H;APOBEC3H;APOBEC3H	5'UTR;5'UTR;5'UTR;5'UTR
cg08290013	DHRS13	0.992	0.405	0.0151695	1	ENSG00000167536	-	27230089	protein_coding	chr17	27334164	SEZ6;SEZ6	TSS1500;TSS1500
cg07530599	EXOC7	0.382	0.156	0.0152414	1	ENSG00000182473	-	74117657	protein_coding	chr17	74275137	QRICH2	Body
cg13067221	C14orf93	-0.691	0.283	0.0154189	1	ENSG00000100802	-	23479375	protein_coding	chr14	23449582	JUB	Body
cg14214914	LRRC8A	-0.891	0.367	0.0159766	1	ENSG00000136802	+	131644391	protein_coding	chr9	131870304	CRAT;CRAT	Body;Body
cg12303160	LNX1-AS1	-2.985	1.229	0.016089	1	ENSG00000250930	+	54362567	antisense	chr4	54343119	LNX1;LNX1	Body;Body
cg16162970	JAG2	1.578	0.651	0.0162081	1	ENSG00000184916	-	105635161	protein_coding	chr14	105779952	PACS2;PACS2	TSS1500;TSS1500
cg08591265	VEZF1	-0.573	0.236	0.0162055	1	ENSG00000136451	-	56065620	protein_coding	chr17	56082867	SFRS1;SFRS1	3'UTR;Body
cg08896387	PITHD1	-0.56	0.232	0.0165733	1	ENSG00000057757	+	24104895	protein_coding	chr1	24191740	FUCA1	Body
cg26396357	ST3GAL3	-1.802	0.746	0.0166035	1	ENSG00000126091	+	44171495	protein_coding	chr1	44324656	ST3GAL3;ST3GAL3;ST3GAL3;ST3GAL3;ST3GAL3;ST3GAL3;ST3GAL3;ST3GAL3;ST3GAL3;ST3GAL3	Body;Body;Body;Body;Body;Body;Body;Body;Body;Body
cg15205441	ZRANB1	-0.476	0.197	0.0166182	1	ENSG00000019995	+	126630692	protein_coding	chr10	126782357	CTBP2;CTBP2	5'UTR;5'UTR
cg24544105	DCTN1	-0.417	0.173	0.0164698	1	ENSG00000204843	-	74619214	protein_coding	chr2	74753312	DQX1;DQX1	1stExon;5'UTR
cg13038544	R3HDM2	-0.468	0.194	0.0167931	1	ENSG00000179912	-	57824788	protein_coding	chr12	57588198	LRP1;MIR1228	Body;TSS200
cg08047629	GDPD3	-1.638	0.679	0.0167605	1	ENSG00000102886	-	30125177	protein_coding	chr16	30125047	GDPD3;LOC100271831	TSS200;TSS1500
cg23097961	FAM83E	-3.778	1.565	0.0167502	1	ENSG00000105523	-	49118111	protein_coding	chr19	49055412	SULT2B1	TSS200
cg24119674	RN7SL284P	6.22	2.589	0.0172255	1	ENSG00000243446	-	79672304	misc_RNA	chr10	79648146	DLG5	Body
cg20566484	ASB2	-4.033	1.679	0.0172527	1	ENSG00000100628	-	94443137	protein_coding	chr14	94489832
cg17352215	NGRN	-0.648	0.269	0.0171522	1	ENSG00000182768	+	90808891	protein_coding	chr15	90698455
cg08777402	RALB	1.448	0.603	0.0172533	1	ENSG00000144118	+	120997640	protein_coding	chr2	121013745	RALB	5'UTR
cg11367901	IFT122	-0.601	0.251	0.0173331	1	ENSG00000163913	+	129158968	protein_coding	chr3	129341854
cg04066190	TFAP2A-AS1	-1.122	0.468	0.0173872	1	ENSG00000229950	+	10409573	antisense	chr6	10407470	TFAP2A;TFAP2A;TFAP2A	Body;Body;Body
cg21702971	R3HDM2	-0.832	0.348	0.0177178	1	ENSG00000179912	-	57824788	protein_coding	chr12	57588243	LRP1;MIR1228	Body;TSS200
cg07867517	KARS	-0.359	0.15	0.0176822	1	ENSG00000065427	-	75682541	protein_coding	chr16	75520165	CHST6	5'UTR
cg20636559	ASB7	-0.438	0.183	0.0178839	1	ENSG00000183475	+	101142739	protein_coding	chr15	101253502
cg12409874	TFF3	-11.006	4.611	0.0179554	1	ENSG00000160180	-	43735761	protein_coding	chr21	43938777	SLC37A1	Body
cg24544105	LOXL3	1.049	0.44	0.018177	1	ENSG00000115318	-	74782817	protein_coding	chr2	74753312	DQX1;DQX1	1stExon;5'UTR
cg15425670	COX7A2L	-0.325	0.137	0.0187888	1	ENSG00000115944	-	42652228	protein_coding	chr2	42461109	EML4;EML4	Body;Body
cg23986143	DTX2	-1.014	0.428	0.0187814	1	ENSG00000091073	+	76090993	protein_coding	chr7	76054256	ZP3;ZP3	5'UTR;TSS200
cg26955845	KIFC3	-0.573	0.243	0.0193973	1	ENSG00000140859	-	57896957	protein_coding	chr16	57680131	GPR56;GPR56;GPR56;GPR56;GPR56;GPR56;GPR56;GPR56	5'UTR;5'UTR;5'UTR;5'UTR;5'UTR;5'UTR;5'UTR;5'UTR
cg09773897	C19orf71	-1.696	0.719	0.0193369	1	ENSG00000183397	+	3539152	protein_coding	chr19	3364892	NFIC	Body
cg01072609	ADCK2	-0.847	0.359	0.0193872	1	ENSG00000133597	+	140372953	protein_coding	chr7	140338624
cg21913159	R3HDM2	-0.466	0.198	0.0195415	1	ENSG00000179912	-	57824788	protein_coding	chr12	57588171	LRP1;MIR1228	Body;TSS200
cg23047335	PGAP3	0.734	0.312	0.0195256	1	ENSG00000161395	-	37853050	protein_coding	chr17	38075408	GSDMB;GSDMB;GSDMB	TSS1500;TSS1500;TSS1500
cg13212159	IKZF3	-1.382	0.587	0.019635	1	ENSG00000161405	-	38020441	protein_coding	chr17	38075554	GSDMB;GSDMB;GSDMB	TSS1500;TSS1500;TSS1500
cg16573957	POLR3D	0.472	0.2	0.0196081	1	ENSG00000168495	+	22102617	protein_coding	chr8	21970273
cg16162970	TEX22	2.747	1.169	0.0198381	1	ENSG00000226174	+	105864916	protein_coding	chr14	105779952	PACS2;PACS2	TSS1500;TSS1500
cg13038544	SHMT2	0.511	0.218	0.0201372	1	ENSG00000182199	+	57623110	protein_coding	chr12	57588198	LRP1;MIR1228	Body;TSS200
cg13893427	PTRF	0.471	0.201	0.0201452	1	ENSG00000177469	-	40575535	protein_coding	chr17	40710960
cg05279864	ABCB1	4.578	1.954	0.0201793	1	ENSG00000085563	-	87342611	protein_coding	chr7	87109319
cg02005755	C7orf73	-0.69	0.296	0.0207842	1	ENSG00000243317	+	135347244	protein_coding	chr7	135412849	SLC13A4;SLC13A4	5'UTR;1stExon
cg08896387	TCEB3	0.434	0.187	0.0213685	1	ENSG00000011007	+	24069645	protein_coding	chr1	24191740	FUCA1	Body
cg21913159	SHMT2	0.517	0.222	0.0211471	1	ENSG00000182199	+	57623110	protein_coding	chr12	57588171	LRP1;MIR1228	Body;TSS200
cg03668470	R3HDM2	-0.562	0.242	0.0212746	1	ENSG00000179912	-	57824788	protein_coding	chr12	57588180	LRP1;MIR1228	Body;TSS200
cg01419914	ENTHD2	0.696	0.3	0.0214131	1	ENSG00000167302	-	79212891	protein_coding	chr17	79374691	BAHCC1	Body
cg21929564	SEPP1	-0.937	0.404	0.0213804	1	ENSG00000250722	-	42887494	protein_coding	chr5	42757171	CCDC152	5'UTR
cg13392140	FAM73B	-1.672	0.721	0.0214336	1	ENSG00000148343	+	131798900	protein_coding	chr9	131785408	SH3GLB2	Body
cg12547516	COA7	-0.999	0.431	0.0216117	1	ENSG00000162377	-	53164038	protein_coding	chr1	53372233	ECHDC2	Body
cg04427651	ARID1A	-0.802	0.346	0.0217112	1	ENSG00000117713	+	27022524	protein_coding	chr1	27152694	ZDHHC18	TSS1500
cg11254053	FNDC5	2.831	1.228	0.0222774	1	ENSG00000160097	-	33338083	protein_coding	chr1	33497125	AK2;AK2	Body;Body
cg17091793	CDADC1	-2.301	0.998	0.0222868	1	ENSG00000102543	+	49822047	protein_coding	chr13	49684397	FNDC3A;FNDC3A	TSS200;Body
cg00698688	RASIP1	-0.876	0.38	0.0220932	1	ENSG00000105538	-	49243978	protein_coding	chr19	49055432	SULT2B1;SULT2B1	1stExon;5'UTR
cg19554235	ADA	-1.128	0.489	0.0221734	1	ENSG00000196839	-	43280874	protein_coding	chr20	43159912	PKIG;PKIG;PKIG	TSS1500;TSS1500;TSS1500
cg15827436	CFB	2.483	1.077	0.0221784	1	ENSG00000243649	+	31895475	protein_coding	chr6	31746847	VARS	Body
cg26483432	uncategorized	2.636	1.146	0.0224947	1	ENSG00000233030	-	149764576	antisense	chr1	149815043	HIST2H2AA3;HIST2H2AA4	TSS1500;TSS1500
cg25112191	OAZ3	-3.228	1.403	0.0225041	1	ENSG00000143450	+	151735445	protein_coding	chr1	151804260	RORC;RORC	1stExon;5'UTR
cg06340161	GPT2	2.472	1.075	0.0225897	1	ENSG00000166123	+	46918290	protein_coding	chr16	46962962	GPT2;GPT2	3'UTR;3'UTR
cg15823872	GLTPD1	-0.999	0.435	0.0227207	1	ENSG00000224051	+	1260136	protein_coding	chr1	1357361	LOC441869;LOC441869	TSS1500;TSS1500
cg24062310	SHKBP1	-0.748	0.326	0.0228387	1	ENSG00000160410	+	41082757	protein_coding	chr19	41289994	RAB4B	Body
cg24601480	HEBP2	0.632	0.275	0.0228057	1	ENSG00000051620	+	138724668	protein_coding	chr6	138814716	NHSL1;NHSL1	Body;Body
cg09070415	PEF1	-0.544	0.237	0.0230738	1	ENSG00000162517	-	32110497	protein_coding	chr1	32041052	TINAGL1	TSS1500
cg06219695	uncategorized	-2.74	1.198	0.0232493	1	ENSG00000236829	+	432097	pseudogene	chr16	434256	LOC100134368	Body
cg04222933	CD244	-3.592	1.576	0.0237605	1	ENSG00000122223	-	160832692	protein_coding	chr1	160783181	LY9	Body
cg18048405	SEZ6	2.456	1.075	0.0234971	1	ENSG00000063015	-	27333458	protein_coding	chr17	27333617	SEZ6;SEZ6	TSS1500;TSS1500
cg24177452	MYO18A	-0.662	0.29	0.0236427	1	ENSG00000196535	-	27507430	protein_coding	chr17	27494295	MYO18A;MYO18A	5'UTR;5'UTR
cg15774391	HSPB9	-3.457	1.517	0.023786	1	ENSG00000197723	+	40274756	protein_coding	chr17	40439628	STAT5A;STAT5A	5'UTR;1stExon
cg11367901	MBD4	-0.476	0.208	0.0235478	1	ENSG00000129071	-	129158878	protein_coding	chr3	129341854
cg14541011	ABO	-3.602	1.581	0.0237819	1	ENSG00000175164	-	136150617	processed_transcript	chr9	135989682	RALGDS;RALGDS	Body;Body
cg04514469	SCARNA13	4.174	1.836	0.0240823	1	ENSG00000252481	-	95999966	snoRNA	chr14	95942666	C14orf49	TSS1500
cg21356710	RN7SL610P	-4.806	2.124	0.0247373	1	ENSG00000243847	-	24219955	misc_RNA	chr2	24234017	MFSD2B	Body
cg23752985	TMEM150A	-1.464	0.646	0.0246915	1	ENSG00000168890	-	85830319	protein_coding	chr2	85803571	VAMP8	TSS1500
cg17702736	uncategorized	1.682	0.743	0.0246965	1	ENSG00000237719	-	36060423	pseudogene	chr6	35941709	SLC26A8;SLC26A8	Body;Body
cg10950949	ARRB2	1.375	0.608	0.0249263	1	ENSG00000141480	+	4613784	protein_coding	chr17	4752739	MINK1;MINK1;MINK1;MINK1	Body;Body;Body;Body
cg20566484	IFI27L1	-1.424	0.631	0.0250157	1	ENSG00000165948	+	94547628	protein_coding	chr14	94489832
cg02151101	USP46	-2.287	1.014	0.025243	1	ENSG00000109189	-	53525502	protein_coding	chr4	53439190
cg06118584	TXNDC11	0.761	0.338	0.0253443	1	ENSG00000153066	-	11836734	protein_coding	chr16	11770950	SNN	3'UTR
cg23095729	uncategorized	4.067	1.806	0.0254367	1	ENSG00000249923	-	20192441	antisense	chr22	20019674	C22orf25;MIR185	5'UTR;TSS1500
cg04222933	SLAMF7	-4.598	2.046	0.0257808	1	ENSG00000026751	+	160709037	protein_coding	chr1	160783181	LY9	Body
cg14051770	DTX2	-0.539	0.24	0.0257189	1	ENSG00000091073	+	76090993	protein_coding	chr7	76054572	ZP3;ZP3	Body;1stExon
cg09186818	PDZD3	-7.05	3.148	0.0262501	1	ENSG00000172367	+	119056166	protein_coding	chr11	119217331	C1QTNF5;C1QTNF5;MFRP;MFRP	1stExon;5'UTR;1stExon;5'UTR
cg07543967	RASIP1	-1.171	0.523	0.0262298	1	ENSG00000105538	-	49243978	protein_coding	chr19	49055443	SULT2B1;SULT2B1	1stExon;5'UTR
cg24601480	uncategorized	1.208	0.539	0.0262977	1	ENSG00000225177	+	139013685	antisense	chr6	138814716	NHSL1;NHSL1	Body;Body
cg27642528	FAM25A	5.341	2.387	0.026378	1	ENSG00000188100	+	88780063	protein_coding	chr10	88814651	GLUD1	Body
cg20242392	CREB3L2	1.367	0.612	0.0267247	1	ENSG00000182158	-	137686813	protein_coding	chr7	137439258	DGKI	Body
cg14541011	RALGDS	-0.74	0.331	0.0267407	1	ENSG00000160271	-	136039301	protein_coding	chr9	135989682	RALGDS;RALGDS	Body;Body
cg05266663	uncategorized	-3.087	1.384	0.0268762	1	ENSG00000225952	-	23163342	antisense	chr1	23061564	EPHB2;EPHB2	Body;Body
cg23047335	ERBB2	-0.442	0.199	0.0271062	1	ENSG00000141736	+	37844167	protein_coding	chr17	38075408	GSDMB;GSDMB;GSDMB	TSS1500;TSS1500;TSS1500
cg20923498	INPP4A	-0.612	0.275	0.0271287	1	ENSG00000040933	+	99061317	protein_coding	chr2	99096920	INPP4A;INPP4A;INPP4A;INPP4A	5'UTR;5'UTR;5'UTR;5'UTR
cg04895640	THRAP3	0.663	0.299	0.027925	1	ENSG00000054118	+	36690017	protein_coding	chr1	36807418	STK40	Body
cg15823872	DVL1	-0.981	0.445	0.0287725	1	ENSG00000107404	-	1284730	protein_coding	chr1	1357361	LOC441869;LOC441869	TSS1500;TSS1500
cg11576166	uncategorized	-2.923	1.327	0.0287995	1	ENSG00000225030	-	53757810	sense_intronic	chr1	53984743	GLIS1	Body
cg26288577	GPR68	1.547	0.702	0.0287474	1	ENSG00000119714	-	91720269	protein_coding	chr14	91580429	C14orf159;C14orf159;C14orf159;C14orf159;C14orf159;C14orf159;C14orf159;C14orf159;C14orf159	1stExon;1stExon;5'UTR;1stExon;5'UTR;5'UTR;TSS1500;1stExon;5'UTR
cg11255159	LRRC25	-1.868	0.846	0.0283856	1	ENSG00000175489	-	18508427	protein_coding	chr19	18401021
cg05234415	SPINT2	-0.687	0.311	0.0286017	1	ENSG00000167642	+	38734675	protein_coding	chr19	38743744	PPP1R14A	Body
cg00698688	LMTK3	0.841	0.381	0.0285212	1	ENSG00000142235	-	49016446	protein_coding	chr19	49055432	SULT2B1;SULT2B1	1stExon;5'UTR
cg07543967	CA11	-2.044	0.926	0.0284607	1	ENSG00000063180	-	49149569	protein_coding	chr19	49055443	SULT2B1;SULT2B1	1stExon;5'UTR
cg08112737	PAICS	-0.7	0.318	0.0287573	1	ENSG00000128050	+	57301907	protein_coding	chr4	57178051	KIAA1211	Body
cg02273889	ZNF608	-1.396	0.634	0.0289556	1	ENSG00000168916	-	124084500	protein_coding	chr5	123941379
cg07168214	NEURL4	0.499	0.228	0.0296945	1	ENSG00000215041	-	7232712	protein_coding	chr17	7380112	ZBTB4;ZBTB4	5'UTR;5'UTR
cg25589945	RN7SL817P	-2.058	0.939	0.0296661	1	ENSG00000241791	-	46675650	misc_RNA	chr2	46429383
cg05598919	PURB	0.692	0.316	0.0296994	1	ENSG00000146676	-	44924960	protein_coding	chr7	45128053	NACAD	Body
cg21005438	TMEM51	1.692	0.774	0.0299503	1	ENSG00000171729	+	15479028	protein_coding	chr1	15541182	TMEM51;TMEM51;TMEM51;TMEM51	5'UTR;5'UTR;5'UTR;5'UTR
cg17823829	CYB5R1	0.394	0.18	0.0298839	1	ENSG00000159348	-	202936408	protein_coding	chr1	202765754	KDM5B	Body
cg21710324	SDE2	0.705	0.323	0.0300985	1	ENSG00000143751	-	226187032	protein_coding	chr1	226069189	TMEM63A	5'UTR
cg21702971	GPR182	4.592	2.102	0.0301791	1	ENSG00000166856	+	57388230	protein_coding	chr12	57588243	LRP1;MIR1228	Body;TSS200
cg03668470	SHMT2	0.595	0.272	0.029971	1	ENSG00000182199	+	57623110	protein_coding	chr12	57588180	LRP1;MIR1228	Body;TSS200
cg08591265	RN7SKP94	4.47	2.045	0.0300739	1	ENSG00000222976	+	55866810	misc_RNA	chr17	56082867	SFRS1;SFRS1	3'UTR;Body
cg12291408	PCOLCE	1.359	0.622	0.0302357	1	ENSG00000106333	+	100199800	protein_coding	chr7	100037572
cg05059480	RNU6-516P	3.712	1.701	0.0303331	1	ENSG00000223313	+	40821769	snRNA	chr15	40633202	C15orf52	TSS200
cg23752985	ELMOD3	-0.639	0.293	0.0304434	1	ENSG00000115459	+	85581517	protein_coding	chr2	85803571	VAMP8	TSS1500
cg02005755	MTPN	-0.552	0.254	0.0311495	1	ENSG00000105887	-	135662101	protein_coding	chr7	135412849	SLC13A4;SLC13A4	5'UTR;1stExon
cg07124859	NXPH4	1.957	0.903	0.0315029	1	ENSG00000182379	+	57610578	protein_coding	chr12	57588219	LRP1;MIR1228	Body;TSS200
cg13893427	TUBG2	-0.764	0.352	0.031468	1	ENSG00000037042	+	40811323	protein_coding	chr17	40710960
cg09623986	DCTN1	-0.678	0.313	0.0313709	1	ENSG00000204843	-	74619214	protein_coding	chr2	74753896	AUP1;DQX1	3'UTR;TSS1500
cg19559587	NDUFA4L2	-1.046	0.483	0.0315783	1	ENSG00000185633	-	57634498	protein_coding	chr12	57588144	LRP1;MIR1228	Body;TSS200
cg05234415	PSMD8	-0.496	0.229	0.0317885	1	ENSG00000099341	+	38865176	protein_coding	chr19	38743744	PPP1R14A	Body
cg13423759	SNIP1	0.384	0.178	0.0320414	1	ENSG00000163877	-	38019903	protein_coding	chr1	37937403
cg23834919	BLID	0.991	0.46	0.0323883	1	ENSG00000259571	-	121986923	protein_coding	chr11	122078745
cg11255159	PDE4C	3.338	1.549	0.0323736	1	ENSG00000105650	-	18366229	protein_coding	chr19	18401021
cg23095729	uncategorized	-2.565	1.189	0.0322498	1	ENSG00000236540	-	20058066	antisense	chr22	20019674	C22orf25;MIR185	5'UTR;TSS1500
cg14214914	NUP188	0.346	0.16	0.0321839	1	ENSG00000095319	+	131709978	protein_coding	chr9	131870304	CRAT;CRAT	Body;Body
cg06397161	MIEF1	0.348	0.162	0.032844	1	ENSG00000100335	+	39895437	protein_coding	chr22	39760059	SYNGR1;SYNGR1;SYNGR1	Body;TSS200;Body
cg26955845	GPR56	-0.789	0.368	0.033114	1	ENSG00000205336	+	57644564	protein_coding	chr16	57680131	GPR56;GPR56;GPR56;GPR56;GPR56;GPR56;GPR56;GPR56	5'UTR;5'UTR;5'UTR;5'UTR;5'UTR;5'UTR;5'UTR;5'UTR
cg04427651	NUDC	-0.878	0.409	0.0333005	1	ENSG00000090273	+	27226729	protein_coding	chr1	27152694	ZDHHC18	TSS1500
cg02977954	PODN	1.619	0.755	0.0332579	1	ENSG00000174348	+	53527854	protein_coding	chr1	53371368	ECHDC2	Body
cg10553983	SMYD5	0.683	0.319	0.0333834	1	ENSG00000135632	+	73441350	protein_coding	chr2	73318514	RAB11FIP5	Body
cg27345946	CPNE9	3.831	1.791	0.0336845	1	ENSG00000144550	+	9745491	protein_coding	chr3	9835511	ARPC4;ARPC4;ARPC4;TADA3;TADA3	Body;5'UTR;5'UTR;TSS1500;TSS1500
cg11123440	GATA4	1.497	0.7	0.0336397	1	ENSG00000136574	+	11534468	protein_coding	chr8	11619852
cg07572435	LY6D	-3.024	1.416	0.0339841	1	ENSG00000167656	-	143868008	protein_coding	chr8	143868013	LY6D	TSS200
cg22235258	CAT	0.899	0.423	0.0348293	1	ENSG00000121691	+	34460472	protein_coding	chr11	34675402	EHF	Body
cg22235258	ELF5	-2.02	0.95	0.0347184	1	ENSG00000135374	-	34535352	protein_coding	chr11	34675402	EHF	Body
cg03078141	JADE1	-0.529	0.249	0.0348186	1	ENSG00000077684	+	129730779	protein_coding	chr4	129721849
cg01955025	CALM1	-1.564	0.736	0.0349759	1	ENSG00000198668	+	90862846	protein_coding	chr14	91091782	TTC7B	Body
cg09070415	FABP3	-2.145	1.011	0.0352436	1	ENSG00000121769	-	31849697	protein_coding	chr1	32041052	TINAGL1	TSS1500
cg05362860	BRD7	-0.4	0.189	0.0355132	1	ENSG00000166164	-	50402845	protein_coding	chr16	50320692	ADCY7	TSS1500
cg07324087	GIT1	-0.44	0.208	0.0357399	1	ENSG00000108262	-	27921072	protein_coding	chr17	27948259	CORO6	1stExon
cg20191066	EPX	-6.597	3.12	0.0357734	1	ENSG00000121053	+	56270098	protein_coding	chr17	56413977
cg20191066	BZRAP1	2.826	1.332	0.0351476	1	ENSG00000005379	-	56406152	protein_coding	chr17	56413977
cg10378927	ZNF841	-1.868	0.883	0.0357448	1	ENSG00000197608	-	52599018	protein_coding	chr19	52777016	ZNF766	Body
cg10378927	ZNF480	-1.155	0.546	0.0356669	1	ENSG00000198464	+	52800430	protein_coding	chr19	52777016	ZNF766	Body
cg14044375	uncategorized	-2.634	1.245	0.0356339	1	ENSG00000224376	+	232253687	processed_transcript	chr2	232085909	ARMC9	Body
cg12358764	IGIP	-1.866	0.882	0.0356723	1	ENSG00000182700	+	139505521	protein_coding	chr5	139632464	PFDN1	Body
cg14541011	GBGT1	-2.019	0.953	0.0353194	1	ENSG00000148288	-	136039332	protein_coding	chr9	135989682	RALGDS;RALGDS	Body;Body
cg12648523	GRB7	0.859	0.407	0.0361646	1	ENSG00000141738	+	37894180	protein_coding	chr17	37884314	ERBB2;ERBB2	3'UTR;3'UTR
cg25247520	TMEM75	-3.296	1.562	0.0361644	1	ENSG00000256655	-	128960591	protein_coding	chr8	128808017	MIR1204;PVT1	TSS200;Body
cg17196465	MAPKAPK3	-0.908	0.431	0.0365933	1	ENSG00000114738	+	50648951	protein_coding	chr3	50676567	MAPKAPK3	Body
cg14288673	C21orf91	0.908	0.432	0.0367018	1	ENSG00000154642	-	19191703	protein_coding	chr21	19258040	NCRNA00157	TSS200
cg09070415	BAI2	1.33	0.633	0.0369357	1	ENSG00000121753	-	32230494	protein_coding	chr1	32041052	TINAGL1	TSS1500
cg26843110	EDC3	-0.448	0.213	0.0369594	1	ENSG00000179151	-	74988633	protein_coding	chr15	74935742	EDC3;EDC3;EDC3	Body;Body;Body
cg12648523	ORMDL3	-1.528	0.728	0.0370701	1	ENSG00000172057	-	38083854	protein_coding	chr17	37884314	ERBB2;ERBB2	3'UTR;3'UTR
cg14399183	STOM	0.715	0.341	0.0371199	1	ENSG00000148175	-	124132531	protein_coding	chr9	124048308	GSN;GSN;GSN;GSN;GSN;GSN;GSN	5'UTR;5'UTR;5'UTR;5'UTR;5'UTR;5'UTR;5'UTR
cg26140182	PSG7	5.998	2.869	0.0378655	1	ENSG00000221878	-	43441330	polymorphic_pseudogene	chr19	43530536	PSG11;PSG11;PSG11;PSG11;PSG11;PSG11	5'UTR;1stExon;1stExon;5'UTR;1stExon;5'UTR
cg17910478	TRIM17	-0.605	0.29	0.0381973	1	ENSG00000162931	-	228604562	protein_coding	chr1	228581288
cg02610360	TRIM29	0.751	0.36	0.0384785	1	ENSG00000137699	-	120056237	protein_coding	chr11	120197521	TMEM136	5'UTR
cg03597034	CRLF1	-6.012	2.883	0.0383992	1	ENSG00000006016	-	18718551	protein_coding	chr19	18569006	ELL	Body
cg00629144	PRDX3P4	-7.164	3.437	0.0384748	1	ENSG00000239926	+	64160077	pseudogene	chr3	64009630	PSMD6	TSS1500
cg13392140	DOLPP1	1.173	0.563	0.0384978	1	ENSG00000167130	+	131843379	protein_coding	chr9	131785408	SH3GLB2	Body
cg26396357	B4GALT2	-0.935	0.452	0.0396456	1	ENSG00000117411	+	44444615	protein_coding	chr1	44324656	ST3GAL3;ST3GAL3;ST3GAL3;ST3GAL3;ST3GAL3;ST3GAL3;ST3GAL3;ST3GAL3;ST3GAL3;ST3GAL3	Body;Body;Body;Body;Body;Body;Body;Body;Body;Body
cg22080628	PTCH2	2.156	1.038	0.0391225	1	ENSG00000117425	-	45308735	protein_coding	chr1	45473666	HECTD3	Body
cg00037952	uncategorized	4.448	2.148	0.0396979	1	ENSG00000228657	-	104332982	pseudogene	chr10	104535276	C10orf26;C10orf26	TSS1500;Body
cg13067221	OXA1L	-0.35	0.169	0.0393292	1	ENSG00000155463	+	23235731	protein_coding	chr14	23449582	JUB	Body
cg08290013	FLOT2	-0.847	0.408	0.0390257	1	ENSG00000132589	-	27224697	protein_coding	chr17	27334164	SEZ6;SEZ6	TSS1500;TSS1500
cg20191066	44078	1.995	0.962	0.0395502	1	ENSG00000108387	-	56618179	protein_coding	chr17	56413977
cg07543967	KDELR1	-0.401	0.194	0.0396446	1	ENSG00000105438	-	48894810	protein_coding	chr19	49055443	SULT2B1;SULT2B1	1stExon;5'UTR
cg23097961	FUT1	-1.133	0.546	0.0391627	1	ENSG00000174951	-	49258647	protein_coding	chr19	49055412	SULT2B1	TSS200
cg20793665	PDE6D	1.554	0.748	0.0391052	1	ENSG00000156973	-	232650982	protein_coding	chr2	232549224
cg02215430	FRS3	-0.665	0.32	0.0388854	1	ENSG00000137218	-	41754280	protein_coding	chr6	41716413	PGC;PGC	TSS1500;TSS1500
cg14051770	HSPB1	-0.836	0.403	0.0394981	1	ENSG00000106211	+	75931861	protein_coding	chr7	76054572	ZP3;ZP3	Body;1stExon
cg16573957	FGF17	-3.395	1.632	0.0388171	1	ENSG00000158815	+	21899909	protein_coding	chr8	21970273
cg14150907	uncategorized	6.194	2.984	0.0392585	1	ENSG00000253307	-	142263391	antisense	chr8	142275722
cg07565956	TNK1	4.127	1.994	0.0397846	1	ENSG00000174292	+	7283853	protein_coding	chr17	7381288	ZBTB4;ZBTB4	5'UTR;5'UTR
cg02977954	SLC1A7	2.932	1.418	0.0400865	1	ENSG00000162383	-	53608289	protein_coding	chr1	53371368	ECHDC2	Body
cg01761362	LEPREL4	-0.6	0.29	0.0402178	1	ENSG00000141696	-	39968856	protein_coding	chr17	40051528	ACLY;ACLY	Body;Body
cg05234415	PPP1R14A	-2.274	1.101	0.0402615	1	ENSG00000167641	-	38747231	protein_coding	chr19	38743744	PPP1R14A	Body
cg17194270	MIEF1	0.278	0.135	0.0403441	1	ENSG00000100335	+	39895437	protein_coding	chr22	39759992	SYNGR1;SYNGR1;SYNGR1	Body;TSS200;Body
cg03278639	TMED10P2	1.174	0.568	0.040194	1	ENSG00000239405	+	128256863	pseudogene	chr3	128134845
cg10378927	ZNF432	-1.878	0.911	0.0405562	1	ENSG00000256087	-	52598991	protein_coding	chr19	52777016	ZNF766	Body
cg11576166	GLIS1	3.105	1.517	0.0420219	1	ENSG00000174332	-	54199877	protein_coding	chr1	53984743	GLIS1	Body
cg07168214	NLGN2	1.705	0.834	0.0422269	1	ENSG00000169992	+	7308193	protein_coding	chr17	7380112	ZBTB4;ZBTB4	5'UTR;5'UTR
cg27343684	uncategorized	1.883	0.923	0.0426615	1	ENSG00000216775	+	52529946	pseudogene	chr6	52775252	GSTA3	TSS1500
cg07543967	GRWD1	0.487	0.239	0.0428046	1	ENSG00000105447	+	48949030	protein_coding	chr19	49055443	SULT2B1;SULT2B1	1stExon;5'UTR
cg07530599	ZACN	2.033	0.997	0.0429126	1	ENSG00000186919	+	74068042	protein_coding	chr17	74275137	QRICH2	Body
cg22018329	ZNF77	-0.674	0.331	0.0432773	1	ENSG00000175691	-	2944969	protein_coding	chr19	3116716	GNA11	Body
cg15228451	uncategorized	-1.676	0.824	0.0432167	1	ENSG00000232406	-	34743682	antisense	chr20	34649125
cg10433918	uncategorized	3.049	1.502	0.0436882	1	ENSG00000237329	+	31509581	pseudogene	chr1	31478730	PUM1;PUM1	Body;Body
cg15692279	uncategorized	3.55	1.754	0.0443305	1	ENSG00000233030	-	149764576	antisense	chr1	149821905	HIST2H2AA4;HIST2H2AA3	TSS1500;TSS1500
cg15102749	LRFN4	-2.301	1.137	0.0444482	1	ENSG00000173621	+	66624118	protein_coding	chr11	66510893	C11orf80	TSS1500
cg00776080	RARG	-1.62	0.8	0.0444014	1	ENSG00000172819	-	53626764	protein_coding	chr12	53442322	TENC1;TENC1	5'UTR;TSS1500
cg04961225	LUM	1.953	0.965	0.044352	1	ENSG00000139329	-	91505608	protein_coding	chr12	91332479
cg15095917	TNFSF12	2.413	1.189	0.0437797	1	ENSG00000239697	+	7452208	protein_coding	chr17	7482694	CD68;CD68	TSS200;TSS200
cg07168214	FXR2	0.444	0.219	0.0443748	1	ENSG00000129245	-	7518189	protein_coding	chr17	7380112	ZBTB4;ZBTB4	5'UTR;5'UTR
cg04775890	SUGP1	-0.553	0.272	0.0436471	1	ENSG00000105705	-	19431653	protein_coding	chr19	19586046	GATAD2A	Body
cg12150039	FXYD3	-1.52	0.75	0.0439923	1	ENSG00000089356	+	35606732	protein_coding	chr19	35490532	GRAMD1A;GRAMD1A	TSS1500;TSS1500
cg17702736	SRPK1	0.464	0.229	0.0443583	1	ENSG00000096063	-	35889119	protein_coding	chr6	35941709	SLC26A8;SLC26A8	Body;Body
cg05279864	ABCB4	3.361	1.656	0.0438604	1	ENSG00000005471	-	87109751	protein_coding	chr7	87109319
cg07636225	ATL3	-0.634	0.315	0.0452566	1	ENSG00000184743	-	63439393	protein_coding	chr11	63466987	RTN3;RTN3;RTN3;RTN3	Body;Body;Body;Body
cg10279360	uncategorized	3.737	1.852	0.0449822	1	ENSG00000232774	+	62037258	protein_coding	chr14	62017453	PRKCH	3'UTR
cg01181105	uncategorized	-1.758	0.872	0.0450826	1	ENSG00000224997	+	104177607	protein_coding	chr14	104165277	XRCC3;XRCC3;XRCC3;KLC1;KLC1	Body;Body;Body;Body;Body
cg06219695	RAB40C	-0.766	0.38	0.045284	1	ENSG00000197562	+	639357	protein_coding	chr16	434256	LOC100134368	Body
cg26955845	KATNB1	-0.471	0.233	0.0448499	1	ENSG00000140854	+	57769642	protein_coding	chr16	57680131	GPR56;GPR56;GPR56;GPR56;GPR56;GPR56;GPR56;GPR56	5'UTR;5'UTR;5'UTR;5'UTR;5'UTR;5'UTR;5'UTR;5'UTR
cg10950949	TM4SF5	-4.406	2.187	0.0453177	1	ENSG00000142484	+	4675179	protein_coding	chr17	4752739	MINK1;MINK1;MINK1;MINK1	Body;Body;Body;Body
cg18328334	CXCR1	4.7	2.327	0.0447762	1	ENSG00000163464	-	219031718	protein_coding	chr2	218808652	TNS1;TNS1	1stExon;5'UTR
cg06397161	ATF4	-0.417	0.207	0.0447247	1	ENSG00000128272	+	39915700	protein_coding	chr22	39760059	SYNGR1;SYNGR1;SYNGR1	Body;TSS200;Body
cg26226650	HYAL1	-1.588	0.787	0.0450046	1	ENSG00000114378	-	50349812	protein_coding	chr3	50276265	GNAI2	Body
cg07324087	ABHD15	-0.82	0.407	0.045574	1	ENSG00000168792	-	27894155	protein_coding	chr17	27948259	CORO6	1stExon
cg01039421	NME9	-3.421	1.699	0.0454962	1	ENSG00000181322	-	138048728	protein_coding	chr3	138045705	TXNDC6	5'UTR
cg17055207	HTRA3	1.558	0.774	0.0456204	1	ENSG00000170801	+	8271492	protein_coding	chr4	8412736	ACOX3;ACOX3	Body;Body
cg12547516	ECHDC2	-0.999	0.498	0.0462071	1	ENSG00000121310	-	53392884	protein_coding	chr1	53372233	ECHDC2	Body
cg17055207	ACOX3	0.484	0.241	0.0461962	1	ENSG00000087008	-	8442450	protein_coding	chr4	8412736	ACOX3;ACOX3	Body;Body
cg24544105	DCTN1-AS1	-2.698	1.348	0.0467749	1	ENSG00000237737	+	74612613	antisense	chr2	74753312	DQX1;DQX1	1stExon;5'UTR
cg11367901	uncategorized	-2.665	1.331	0.0466332	1	ENSG00000202412	+	129537775	misc_RNA	chr3	129341854
cg14095761	RUSC2	-1.564	0.781	0.046745	1	ENSG00000198853	+	35490124	protein_coding	chr9	35713238	TLN1	Body
cg17823829	uncategorized	1.992	0.997	0.0471657	1	ENSG00000235449	-	202736546	pseudogene	chr1	202765754	KDM5B	Body
cg07124859	R3HDM2	-0.427	0.214	0.0470313	1	ENSG00000179912	-	57824788	protein_coding	chr12	57588219	LRP1;MIR1228	Body;TSS200
cg14044375	uncategorized	1.752	0.877	0.0471443	1	ENSG00000261829	+	231916755	sense_overlapping	chr2	232085909	ARMC9	Body
cg05211790	BRIX1	0.555	0.278	0.0469901	1	ENSG00000113460	+	34915481	protein_coding	chr5	34683189	RAI14;RAI14;RAI14;RAI14;RAI14	5'UTR;5'UTR;5'UTR;TSS1500;TSS1500
cg11628021	ANKLE1	1.603	0.803	0.0472817	1	ENSG00000160117	+	17392454	protein_coding	chr19	17491382
cg00877964	SLC1A4	1.399	0.702	0.0476393	1	ENSG00000115902	+	65215611	protein_coding	chr2	65215638	SLC1A4;SLC1A4;SLC1A4	1stExon;TSS1500;5'UTR
cg20235099	ING1	-1.31	0.658	0.0479901	1	ENSG00000153487	+	111365083	protein_coding	chr13	111288438	CARKD	Body
cg07543967	FAM83E	-2.595	1.304	0.0480006	1	ENSG00000105523	-	49118111	protein_coding	chr19	49055443	SULT2B1;SULT2B1	1stExon;5'UTR
cg23834919	uncategorized	1.189	0.598	0.0483793	1	ENSG00000255219	+	122165898	antisense	chr11	122078745
cg06301496	NAPB	0.453	0.228	0.0486773	1	ENSG00000125814	-	23402125	protein_coding	chr20	23350364	GZF1	Body
cg20556304	PDCD2	0.443	0.223	0.0486484	1	ENSG00000071994	-	170893780	protein_coding	chr6	170819931
cg00476430	uncategorized	-2.243	1.13	0.0486191	1	ENSG00000254177	+	81970758	lincRNA	chr8	81947741	PAG1	5'UTR
cg04962621	CDIP1	1.09	0.55	0.0488449	1	ENSG00000089486	-	4588829	protein_coding	chr16	4714733	MGRN1;MGRN1;MGRN1;MGRN1	Body;Body;Body;Body
cg03597034	TMEM59L	-7.755	3.915	0.0490506	1	ENSG00000105696	+	18718240	protein_coding	chr19	18569006	ELL	Body
cg16573957	DOK2	1.086	0.549	0.0493062	1	ENSG00000147443	-	21771371	protein_coding	chr8	21970273
cg13557373	PRELP	-2.008	1.016	0.0495612	1	ENSG00000188783	+	203444956	protein_coding	chr1	203567067
cg06740893	TNFRSF1B	1.433	0.726	0.0497987	1	ENSG00000028137	+	12227060	protein_coding	chr1	12251869	TNFRSF1B	Body
cg02005755	FAM180A	2.13	1.079	0.0497873	1	ENSG00000189320	-	135433594	protein_coding	chr7	135412849	SLC13A4;SLC13A4	5'UTR;1stExon
